# Supplementary material for: Strain regulation retards natural operation decay of perovskite solar cells
Source: Nature. 2024 Oct 14;635(8040):882–9. doi: 10.1038/s41586-024-08161-x (PMC11602722; doi:10.1038/s41586-024-08161-x)
Supplement: Supplementary file 2 — Source Data Fig. 1 [file 41586_2024_8161_MOESM2_ESM.xlsx]

## Sheet: Sheet1
Fig. 1a							Fig. 1b							Fig. 1c							Fig. 1d							Fig. 1e							Fig. 1f
continuous mode		cycling mode		Average values			continuous mode		cycling mode		Average values			continuous mode			cycling mode				q	0 min	30 min	60 min	90 min	Recovery		q	0 min	30 min	60 min	90 min	Recovery		Time	unit cell volume	Broadening
0	1	0	1	6	0.94798		0	1	0	1	6	0.99764		0	1	0.025	0	1	0.03191		1.024	0.08271	0.08173	0.08134	0.10616	0.07783		1.024	0.08271	0.08119	0.08086	0.10501	0.09389		0	0	0
1	0.96283	3	0.97676	18	0.86571		12	0.99444	6	0.99764	18	0.98587		10	0.97284	0.0305	12	0.98029	0.03032		1.023	0.08275	0.08171	0.08134	0.10615	0.07787		1.023	0.08275	0.08122	0.08091	0.10516	0.09393		30	0.1	0.1
3.2	0.95144	6	0.95606	30	0.81754		24	0.98012	12	0.99439	30	0.96846		54	0.93958	0.02874	36	0.93046	0.03276		1.022	0.08269	0.08166	0.08133	0.10614	0.07782		1.022	0.08269	0.08114	0.08086	0.10515	0.09388		60	0.47	6.02
5.38333	0.93353	9	0.9211	42	0.75853		36	0.95391	12	0	42	0.93973		95	0.92129	0.0321	60	0.88096	0.03022		1.021	0.08266	0.08156	0.08128	0.10612	0.07778		1.021	0.08266	0.08105	0.08083	0.10512	0.09385		90	0.37	7.89
7.63333	0.9178	12	0.88597	54	0.70291		48	0.9301	18	0	54	0.92196		142	0.9041	0.02776	84	0.85067	0.02455		1.02	0.0826	0.08147	0.0812	0.10608	0.07772		1.02	0.0826	0.08093	0.08076	0.10505	0.09378		120	0	0.11
9.78333	0.89772	12	0	66	0.65843		60	0.91481	24	0	66	0.90829		178	0.88248	0.02599	108	0.81881	0.02865		1.019	0.08258	0.08138	0.08111	0.10604	0.0777		1.019	0.08258	0.08086	0.08064	0.10498	0.09377		150	0.04	-1.99
11.9333	0.90288	18	0	78	0.61515		72	0.88884	24	0.99525	78	0.89265		214	0.87749	0.01999	132	0.78292	0.02726		1.018	0.08257	0.08132	0.08102	0.10599	0.07769		1.018	0.08257	0.0808	0.08056	0.10492	0.09375		180	0.39	6.94
14.1	0.88578	24	0	90	0.58166		84	0.86783	30	0.98587	90	0.88252		262	0.85809	0.0278	156	0.74563	0.02167		1.017	0.08253	0.08128	0.08097	0.10595	0.07765		1.017	0.08253	0.08074	0.08049	0.10486	0.09372		210	0.42	6.74
16.25	0.88497	24	0.93606	102	0.55277		96	0.85128	36	0.97277	102	0.87129		288	0.84091	0.02802	180	0.73768	0.02095		1.016	0.08254	0.08126	0.08097	0.10593	0.07766		1.016	0.08254	0.08074	0.0805	0.10482	0.09373		240	0	3.56
18.4	0.86951	27	0.89925	114	0.51682		108	0.83303	36	0	114	0.86089					204	0.72038	0.02118		1.015	0.08256	0.08128	0.08099	0.10593	0.07768		1.015	0.08256	0.08075	0.08055	0.10481	0.09375
20.55	0.85811	30	0.86597	126	0.48333		120	0.81777	42	0	126	0.84631					228	0.70549	0.02028		1.014	0.08258	0.08132	0.08103	0.10597	0.0777		1.014	0.08258	0.08079	0.08056	0.10484	0.09377
22.7167	0.84862	33	0.83423	138	0.43479		132	0.80705	48	0							252	0.68869	0.02299		1.013	0.08266	0.08138	0.08109	0.10603	0.07778		1.013	0.08266	0.08086	0.08062	0.10488	0.09385
24.85	0.84129	36	0.79306	150	0.39344		144	0.79469	48	0.97638							276	0.65665	0.02669		1.012	0.08273	0.08145	0.08118	0.10613	0.07785		1.012	0.08273	0.08093	0.08071	0.10504	0.09391
26.9833	0.8337	36	0				156	0.78591	54	0.96846											1.011	0.08279	0.08154	0.08128	0.10627	0.07791		1.011	0.08279	0.08101	0.08083	0.10517	0.09398
29.15	0.82691	42	0				168	0.77782	60	0.94817											1.01	0.0829	0.08164	0.08138	0.10645	0.07803		1.01	0.0829	0.08112	0.08092	0.1053	0.09409
31.3	0.81769	48	0				180	0.77014	60	0											1.009	0.08306	0.08178	0.08154	0.10668	0.07819		1.009	0.08306	0.08121	0.08102	0.10543	0.09425
33.4667	0.81226	48	0.90443				192	0.7631	66	0											1.008	0.08339	0.08196	0.08174	0.10698	0.07851		1.008	0.08339	0.08145	0.08131	0.1058	0.09457
35.5833	0.79246	51	0.85162				204	0.75777	72	0											1.007	0.08356	0.08248	0.0823	0.10734	0.07869		1.007	0.08356	0.08166	0.08151	0.10604	0.09474
37.7333	0.78486	54	0.82212				216	0.75483	72	0.95051											1.006	0.08695	0.08302	0.08286	0.10777	0.0821		1.006	0.08695	0.08188	0.08179	0.10645	0.09809
39.8667	0.77455	57	0.78719				228	0.75086	78	0.93973											1.005	0.08724	0.0836	0.08347	0.10827	0.08239		1.005	0.08724	0.08222	0.08212	0.10695	0.09837
42	0.76506	60	0.72233				240	0.74702	84	0.92196											1.004	0.08761	0.08397	0.08382	0.10887	0.08276		1.004	0.08761	0.08252	0.08241	0.10749	0.09874
44.1667	0.75421	60	0						84	0											1.003	0.08812	0.08442	0.08425	0.10962	0.08327		1.003	0.08812	0.08294	0.08277	0.10809	0.09924
46.3	0.76017	66	0						90	0											1.002	0.08875	0.08497	0.08476	0.11065	0.0839		1.002	0.08875	0.08341	0.08321	0.1088	0.09986
48.4667	0.75827	72	0						96	0											1.001	0.08952	0.08568	0.08541	0.11215	0.08468		1.001	0.08952	0.08402	0.08377	0.10976	0.10062
50.5833	0.75122	72	0.85499						96	0.92859											1	0.09041	0.0866	0.08625	0.11447	0.08557		1	0.09041	0.0849	0.08449	0.11124	0.1015
52.7167	0.74308	75	0.80793						102	0.92196											0.999	0.09164	0.08785	0.0874	0.11801	0.08681		0.999	0.09164	0.08593	0.08543	0.11339	0.10272
54.9833	0.74525	78	0.74331						108	0.91357											0.998	0.09342	0.08969	0.08906	0.12319	0.08859		0.998	0.09342	0.08736	0.08682	0.11728	0.10447
57.15	0.74498	81	0.71079						108	0											0.997	0.09625	0.09265	0.09174	0.13026	0.09144		0.997	0.09625	0.0895	0.08898	0.12328	0.10727
59.3167	0.73196	84	0.67564						114	0											0.996	0.10128	0.0978	0.09633	0.13927	0.0965		0.996	0.10128	0.09292	0.09237	0.13299	0.11224
63.3667	0.72084	84	0						120	0											0.995	0.10997	0.1067	0.10433	0.15016	0.10524		0.995	0.10997	0.09915	0.09829	0.14538	0.12083
65.5333	0.69316	90	0						120	0.91801											0.994	0.12358	0.11936	0.11622	0.16272	0.11892		0.994	0.12358	0.11028	0.10879	0.1592	0.13427
67.6833	0.69859	96	0						126	0.90829											0.993	0.14023	0.13462	0.13067	0.17669	0.13566		0.993	0.14023	0.12626	0.12441	0.17255	0.15072
69.85	0.6956	96	0.78408						132	0.90225											0.992	0.15638	0.14979	0.14554	0.19188	0.1519		0.992	0.15638	0.14098	0.13934	0.18576	0.16667
72	0.69316	99	0.74736						132	0											0.991	0.17084	0.16472	0.16007	0.20833	0.16643		0.991	0.17084	0.15592	0.15433	0.20241	0.18095
74.15	0.69316	102	0.70031						141	0											0.99	0.18527	0.18007	0.17511	0.22616	0.18094		0.99	0.18527	0.17153	0.17015	0.22046	0.19521
76.3	0.68828	105	0.66872						144	0											0.989	0.20249	0.19719	0.1919	0.24579	0.19825		0.989	0.20249	0.18724	0.18621	0.23988	0.21221
78.4333	0.68584	108	0.61407						144	0.90701											0.988	0.22241	0.21623	0.21077	0.26816	0.21827		0.988	0.22241	0.20704	0.20612	0.25873	0.23189
80.5833	0.68041	108	0						150	0.89265											0.987	0.24016	0.23587	0.23093	0.29494	0.23612		0.987	0.24016	0.22858	0.22773	0.27953	0.24942
82.75	0.6777	114	0						156	0.8842											0.986	0.25716	0.25533	0.25125	0.32822	0.25321		0.986	0.25716	0.25037	0.24987	0.3066	0.26622
84.95	0.67119	120	0						156	0											0.985	0.27476	0.27438	0.2711	0.36997	0.2709		0.985	0.27476	0.27054	0.27013	0.34185	0.28361
87.0833	0.65979	120	0.75408						162	0											0.984	0.29548	0.29533	0.29216	0.42136	0.29173		0.984	0.29548	0.29184	0.29244	0.38988	0.30407
89.2333	0.66549	123	0.70711						168	0											0.983	0.32203	0.32144	0.3176	0.48226	0.31843		0.983	0.32203	0.31618	0.31694	0.45487	0.3303
91.3833	0.65871	126	0.66476						168	0.89287											0.982	0.35746	0.35825	0.35362	0.55059	0.35405		0.982	0.35746	0.34762	0.3487	0.53355	0.3653
93.5	0.65003	129	0.60533						174	0.88252											0.981	0.41166	0.41126	0.40623	0.62269	0.40853		0.981	0.41166	0.40079	0.40311	0.61878	0.41884
95.65	0.65789	132	0.56086						180	0.87126											0.98	0.48379	0.48368	0.4785	0.69422	0.48105		0.98	0.48379	0.47818	0.48176	0.69818	0.49009
97.7833	0.66224	132	0						180	0											0.979	0.57534	0.57586	0.57094	0.76087	0.57308		0.979	0.57534	0.57959	0.58542	0.76991	0.58052
99.9333	0.64786	141	0						186	0											0.978	0.68693	0.68167	0.67615	0.81913	0.68526		0.978	0.68693	0.698	0.70515	0.82916	0.69074
102.1	0.64406	144	0						192	0											0.977	0.80609	0.79185	0.78604	0.86719	0.80506		0.977	0.80609	0.81467	0.82334	0.8767	0.80845
104.25	0.64596	144	0.69641						192	0.87945											0.976	0.90066	0.88644	0.88007	0.90485	0.90013		0.976	0.90066	0.91334	0.91891	0.91309	0.90187
106.4	0.637	147	0.65141						198	0.87129											0.975	0.96317	0.94738	0.94346	0.93294	0.96297		0.975	0.96317	0.94302	0.94009	0.9317	0.96362
108.55	0.64216	150	0.61724						204	0.86315											0.974	0.99197	0.97826	0.97368	0.95357	0.99192		0.974	0.99197	0.96251	0.95804	0.94475	0.99206
110.683	0.6389	153	0.57509						204	0											0.973	1	0.99042	0.98662	0.96877	1		0.973	1	0.98357	0.97569	0.9572	1
112.817	0.62805	156	0.53561						210	0											0.972	0.99299	1	0.99295	0.98027	0.99295		0.972	0.99299	0.99875	0.97993	0.96898	0.99307
114.983	0.62507	156	0						216	0											0.971	0.97841	0.99639	1	0.98919	0.9783		0.971	0.97841	1	0.99641	0.98093	0.97867
117.117	0.61286	162	0						216	0.86889											0.97	0.96656	0.98323	0.9948	0.99605	0.96638		0.97	0.96656	0.9459	1	0.99103	0.96696
119.267	0.61367	168	0						222	0.86089											0.969	0.95572	0.96379	0.98008	1	0.95549		0.969	0.95572	0.92891	0.95111	0.99376	0.95626
121.4	0.60906	168	0.66041						228	0.85231											0.968	0.94959	0.94494	0.95479	0.99935	0.94932		0.968	0.94959	0.90955	0.9105	0.99715	0.95021
123.55	0.59929	171	0.61086						228	0											0.967	0.93876	0.92133	0.92617	0.9922	0.93843		0.967	0.93876	0.88276	0.87149	1	0.9395
125.667	0.6115	174	0.5776						234	0											0.966	0.91719	0.88887	0.89454	0.97652	0.91675		0.966	0.91719	0.8456	0.83398	0.99702	0.9182
127.8	0.60581	177	0.54933						240	0											0.965	0.89094	0.85001	0.85574	0.95084	0.89035		0.965	0.89094	0.80612	0.79341	0.97372	0.89226
129.95	0.59116	180	0.51009						240	0.85415											0.964	0.85692	0.80664	0.81328	0.91537	0.85616		0.964	0.85692	0.76127	0.74814	0.92438	0.85866
132.1	0.59224	180	0						246	0.84631											0.963	0.82104	0.76184	0.76796	0.87216	0.82009		0.963	0.82104	0.71802	0.70438	0.87261	0.82322
134.233	0.59712	186	0						252	0.83622											0.962	0.77668	0.71681	0.72313	0.82339	0.77549		0.962	0.77668	0.67323	0.65895	0.8176	0.7794
136.383	0.57813	192	0						252	0											0.961	0.72815	0.67503	0.67923	0.77127	0.72671		0.961	0.72815	0.62946	0.61424	0.76154	0.73147
138.533	0.59794	192	0.61952						258	0											0.96	0.68326	0.63143	0.63274	0.71754	0.68157		0.96	0.68326	0.58645	0.57086	0.71404	0.68712
140.667	0.5955	195	0.58179						264	0											0.959	0.63581	0.58293	0.58131	0.66276	0.63388		0.959	0.63581	0.53771	0.52277	0.66406	0.64025
142.8	0.58899	198	0.55856																		0.958	0.58473	0.52744	0.52446	0.60654	0.58252		0.958	0.58473	0.48547	0.47068	0.6093	0.58979
144.95	0.58736	201	0.5252																		0.957	0.53072	0.47081	0.46815	0.54917	0.52822		0.957	0.53072	0.43441	0.42103	0.55037	0.53644
147.117	0.58519	204	0.47876																		0.956	0.47038	0.41804	0.41586	0.49145	0.46756		0.956	0.47038	0.38727	0.3752	0.48736	0.47684
149.267	0.58275	204	0																		0.955	0.41694	0.37094	0.36915	0.43487	0.41384		0.955	0.41694	0.34458	0.33368	0.42558	0.42405
151.4	0.58003	210	0																		0.954	0.36957	0.32776	0.32577	0.38124	0.36621		0.954	0.36957	0.30571	0.29557	0.36675	0.37726
153.55	0.57678	216	0																		0.953	0.32225	0.28625	0.28382	0.33242	0.31865		0.953	0.32225	0.26605	0.25621	0.31702	0.33052
155.7	0.57596	216	0.58302																		0.952	0.27818	0.24751	0.24423	0.28928	0.27435		0.952	0.27818	0.22685	0.21807	0.27453	0.28699
157.833	0.57135	219	0.55869																		0.951	0.23915	0.21368	0.20984	0.25201	0.2351		0.951	0.23915	0.19454	0.18657	0.23925	0.24843
159.983	0.5567	222	0.52086																		0.95	0.21072	0.1865	0.18242	0.22034	0.20652		0.95	0.21072	0.16989	0.16283	0.20942	0.22034
162.133	0.55562	225	0.47695																		0.949	0.18826	0.16512	0.16099	0.19382	0.18395		0.949	0.18826	0.1506	0.14458	0.18599	0.19816
164.267	0.55616	228	0.44457																		0.948	0.17007	0.14854	0.14393	0.17176	0.16566		0.948	0.17007	0.13463	0.12944	0.16281	0.18019
166.55	0.55616	228	0																		0.947	0.15427	0.13465	0.1297	0.15387	0.14977		0.947	0.15427	0.1218	0.11748	0.14257	0.16458
168.7	0.55616	234	0																		0.946	0.13976	0.12183	0.11728	0.14001	0.13519		0.946	0.13976	0.11063	0.10721	0.1291	0.15026
170.833	0.55399	240	0																		0.945	0.12401	0.10997	0.10676	0.12974	0.11935		0.945	0.12401	0.10058	0.09831	0.12147	0.1347
172.983	0.53907	240	0.54675																		0.944	0.11031	0.10038	0.09862	0.12246	0.10558		0.944	0.11031	0.0942	0.09265	0.11723	0.12116
175.117	0.52984	243	0.52105																		0.943	0.10151	0.09408	0.09319	0.11752	0.09673		0.943	0.10151	0.08972	0.0886	0.11396	0.11247
177.233	0.54856	246	0.48105																		0.942	0.09599	0.09	0.08953	0.11423	0.09118		0.942	0.09599	0.08684	0.08597	0.11156	0.10702
179.383	0.54368	249	0.45675																		0.941	0.09272	0.08731	0.08708	0.11191	0.0879		0.941	0.09272	0.08478	0.08408	0.10971	0.10379
181.517	0.54314	252	0.41105																		0.94	0.09049	0.08545	0.08532	0.11015	0.08565		0.94	0.09049	0.08331	0.08264	0.10827	0.10158
183.667	0.54205	252	0																		0.939	0.08878	0.0841	0.08396	0.10873	0.08394		0.939	0.08878	0.08218	0.08153	0.10699	0.0999
185.783	0.52849	258	0																		0.938	0.0875	0.08306	0.08285	0.10754	0.08265		0.938	0.0875	0.08123	0.0806	0.10587	0.09863
187.933	0.52632	264	0																		0.937	0.08644	0.08219	0.08192	0.10652	0.08158		0.937	0.08644	0.08038	0.07987	0.10495	0.09758
190.1	0.52984	264	0.51159																		0.936	0.08559	0.08141	0.08112	0.10563	0.08073		0.936	0.08559	0.07963	0.07924	0.10416	0.09674
192.233	0.54232	267	0.46312																		0.935	0.08483	0.08068	0.08044	0.10484	0.07996		0.935	0.08483	0.07897	0.07869	0.1035	0.09599
194.383	0.54232	270	0.4372																		0.934	0.08419	0.08006	0.07985	0.10416	0.07931		0.934	0.08419	0.07846	0.07822	0.10279	0.09535
196.533	0.52306	273	0.396																		0.933	0.08363	0.07953	0.07933	0.10356	0.07875		0.933	0.08363	0.07801	0.07776	0.10222	0.0948
198.667	0.53771	276	0.36603																		0.932	0.08313	0.0791	0.07889	0.10304	0.07826		0.932	0.08313	0.07759	0.07732	0.10167	0.09431
200.817	0.53581	276	0																		0.931	0.08267	0.07869	0.07851	0.1026	0.07779		0.931	0.08267	0.07722	0.07688	0.10123	0.09386
202.967	0.53283	282	0																		0.93	0.08223	0.07829	0.07816	0.10222	0.07735		0.93	0.08223	0.0769	0.07649	0.10085	0.09343
203.617	0.52143	288	0																		0.929	0.08183	0.07794	0.07788	0.10189	0.07695		0.929	0.08183	0.07658	0.07615	0.10045	0.09303
205.75	0.52686	288	0.4634																		0.928	0.08163	0.07765	0.07762	0.1016	0.07675		0.928	0.08163	0.07638	0.07596	0.10031	0.09283
207.9	0.5236	291	0.42605																		0.927	0.08129	0.0774	0.07738	0.10133	0.07641		0.927	0.08129	0.0761	0.07571	0.09998	0.0925
210.033	0.52442	294	0.39707																		0.926	0.08095	0.07713	0.07712	0.10107	0.07606		0.926	0.08095	0.07583	0.07546	0.09972	0.09216
212.183	0.52198	297	0.35541																		0.925	0.08067	0.07688	0.07688	0.10082	0.07578		0.925	0.08067	0.07562	0.07523	0.09947	0.09189
214.333	0.5198	300	0.32526																		0.924	0.08045	0.07669	0.07668	0.10058	0.07556		0.924	0.08045	0.07542	0.07508	0.09928	0.09166
216.467	0.52198	300	0																		0.923	0.0803	0.07655	0.0765	0.10035	0.07541		0.923	0.0803	0.07522	0.07489	0.09909	0.09152
218.75	0.52604	306	0																		0.922	0.08014	0.07642	0.07631	0.10012	0.07525		0.922	0.08014	0.07499	0.07467	0.09887	0.09136
220.883	0.52198	312	0																		0.921	0.07998	0.07627	0.07613	0.09991	0.07508		0.921	0.07998	0.07483	0.07449	0.09859	0.0912
223.033	0.52604	312	0																		0.92	0.07974	0.0761	0.07595	0.09972	0.07484		0.92	0.07974	0.07467	0.07439	0.09842	0.09096
225.167	0.52469																				0.919	0.07957	0.07594	0.0758	0.09954	0.07467		0.919	0.07957	0.07452	0.07427	0.09821	0.09079
227.317	0.52523																				0.918	0.07946	0.0758	0.07572	0.09937	0.07456		0.918	0.07946	0.0744	0.07423	0.09808	0.09068
229.467	0.48969																				0.917	0.0794	0.07569	0.07568	0.09923	0.0745		0.917	0.0794	0.07434	0.07421	0.09801	0.09063
231.617	0.51004																				0.916	0.07942	0.07563	0.07566	0.09911	0.07452		0.916	0.07942	0.07428	0.07416	0.09787	0.09065
233.767	0.49973																				0.915	0.07928	0.07555	0.0756	0.09903	0.07438		0.915	0.07928	0.07423	0.07408	0.09777	0.09051
235.9	0.50244																				0.914	0.07906	0.07548	0.0755	0.09899	0.07416		0.914	0.07906	0.07421	0.07399	0.09776	0.09029
238.05	0.50543																				0.913	0.07893	0.07544	0.07544	0.09898	0.07403		0.913	0.07893	0.07443	0.07392	0.09774	0.09016
240.2	0.49783																				0.912	0.07901	0.07548	0.07542	0.099	0.07411		0.912	0.07901	0.07454	0.07408	0.09789	0.09024
242.35	0.51329																				0.911	0.07907	0.07557	0.07548	0.09904	0.07417		0.911	0.07907	0.07474	0.07411	0.09789	0.0903
244.483	0.51194																				0.91	0.07923	0.07568	0.07557	0.09908	0.07434		0.91	0.07923	0.07465	0.07414	0.09793	0.09046
246.617	0.51031																				0.909	0.07946	0.07583	0.07574	0.09914	0.07456		0.909	0.07946	0.07446	0.07406	0.09794	0.09068
248.767	0.51519																				0.908	0.0796	0.07589	0.07582	0.09921	0.07471		0.908	0.0796	0.0743	0.07405	0.09802	0.09083
250.9	0.51411																				0.907	0.07938	0.07583	0.07577	0.09931	0.07448		0.907	0.07938	0.07429	0.07414	0.09809	0.09061
253.033	0.51058																				0.906	0.07923	0.0757	0.07559	0.09946	0.07433		0.906	0.07923	0.07435	0.07432	0.09826	0.09046
255.167	0.50787																				0.905	0.07921	0.07561	0.07545	0.09967	0.07431		0.905	0.07921	0.07442	0.07459	0.09841	0.09044
257.3	0.49973																				0.904	0.07917	0.07558	0.07539	0.09993	0.07428		0.904	0.07917	0.07458	0.07485	0.09861	0.0904
259.433	0.48047																				0.903	0.07912	0.0756	0.07542	0.10025	0.07422		0.903	0.07912	0.07481	0.07523	0.09888	0.09035
261.567	0.48915																				0.902	0.0791	0.07567	0.0755	0.10063	0.07421		0.902	0.0791	0.07509	0.07572	0.09922	0.09033
263.7	0.48698																				0.901	0.07926	0.0758	0.07565	0.10108	0.07436		0.901	0.07926	0.0755	0.07657	0.09968	0.09049
265.833	0.48833																				0.9	0.07951	0.076	0.07587	0.10166	0.07461		0.9	0.07951	0.07596	0.0774	0.10024	0.09073
268	0.4943																				0.899	0.07983	0.07628	0.07619	0.10241	0.07494		0.899	0.07983	0.07674	0.07847	0.10087	0.09105
270.133	0.49674																				0.898	0.08026	0.07666	0.07662	0.10337	0.07537		0.898	0.08026	0.0776	0.07997	0.10159	0.09148
272.283	0.49376																				0.897	0.08081	0.07723	0.07721	0.10463	0.07592		0.897	0.08081	0.07871	0.08198	0.10263	0.09202
274.433	0.4924																				0.896	0.08162	0.07794	0.07794	0.10627	0.07674		0.896	0.08162	0.08015	0.08456	0.10434	0.09282
276.583	0.49132																				0.895	0.0824	0.07887	0.07884	0.10835	0.07752		0.895	0.0824	0.08206	0.08786	0.10613	0.09359
278.717	0.48969																				0.894	0.0835	0.08	0.07996	0.11098	0.07863		0.894	0.0835	0.08456	0.09191	0.10841	0.09468
280.867	0.48888																				0.893	0.08494	0.08146	0.08143	0.11424	0.08007		0.893	0.08494	0.08779	0.0968	0.11135	0.0961
283.017	0.48779																				0.892	0.08677	0.08334	0.08335	0.11818	0.08191		0.892	0.08677	0.09178	0.10242	0.11499	0.09791
285.15	0.48589																				0.891	0.08917	0.08577	0.08581	0.1228	0.08433		0.891	0.08917	0.09671	0.10864	0.11967	0.10028
287.283	0.46663																				0.89	0.09226	0.08892	0.08895	0.12805	0.08744		0.89	0.09226	0.10234	0.11506	0.12517	0.10333
289.433	0.48318																				0.889	0.09623	0.09284	0.09287	0.13381	0.09142		0.889	0.09623	0.10859	0.12132	0.13133	0.10725
291.55	0.4707																				0.888	0.10104	0.09755	0.09759	0.13989	0.09626		0.888	0.10104	0.11503	0.127	0.13795	0.11201
293.7	0.47287																				0.887	0.10649	0.10296	0.10303	0.14608	0.10174		0.887	0.10649	0.12129	0.13162	0.14451	0.11739
295.85	0.47206																				0.886	0.11246	0.10891	0.109	0.15216	0.10774		0.886	0.11246	0.12694	0.13514	0.15092	0.12329
298	0.4707																				0.885	0.11873	0.11513	0.11525	0.15793	0.11405		0.885	0.11873	0.1318	0.13894	0.15689	0.12948
300.15	0.47423																				0.884	0.12491	0.12129	0.12143	0.1633	0.12025		0.884	0.12491	0.13553	0.14031	0.16235	0.13558
302.3	0.47585																				0.883	0.13079	0.12706	0.12722	0.16818	0.12617		0.883	0.13079	0.1395	0.14081	0.16708	0.14139
304.467	0.48047																				0.882	0.13608	0.13213	0.13228	0.17252	0.13149		0.882	0.13608	0.14099	0.14058	0.17098	0.14662
306.6	0.47368																				0.881	0.1404	0.13677	0.13689	0.17631	0.13583		0.881	0.1404	0.14167	0.13976	0.17433	0.15088
308.767	0.45279																				0.88	0.14519	0.14039	0.1405	0.17959	0.14064		0.88	0.14519	0.14157	0.1383	0.17879	0.15561
310.9	0.47721																				0.879	0.14767	0.14306	0.14317	0.18223	0.14314		0.879	0.14767	0.14079	0.13627	0.18112	0.15806
313.05	0.47504																				0.878	0.14944	0.14436	0.14447	0.18424	0.14492		0.878	0.14944	0.13929	0.13369	0.18297	0.15982
315.2	0.46934																				0.877	0.15051	0.14485	0.14493	0.18559	0.14599		0.877	0.15051	0.13732	0.13065	0.18437	0.16087
317.367	0.46772																				0.876	0.15089	0.14452	0.14462	0.18622	0.14638		0.876	0.15089	0.13479	0.12725	0.1852	0.16125
319.533	0.46799																				0.875	0.1504	0.14347	0.14361	0.18608	0.14588		0.875	0.1504	0.13195	0.12358	0.18535	0.16076
321.683	0.46744																				0.874	0.14929	0.1418	0.14198	0.18515	0.14477		0.874	0.14929	0.12879	0.11966	0.18472	0.15967
323.833	0.46609																				0.873	0.14761	0.1396	0.13976	0.18339	0.14307		0.873	0.14761	0.12514	0.11554	0.18315	0.158
326	0.46609																				0.872	0.1452	0.13684	0.13701	0.18076	0.14065		0.872	0.1452	0.12108	0.11139	0.18069	0.15562
328.15	0.46446																				0.871	0.14229	0.13356	0.13371	0.17729	0.13773		0.871	0.14229	0.11696	0.10712	0.17718	0.15275
330.3	0.45578																				0.87	0.13867	0.12985	0.12993	0.17302	0.13409		0.87	0.13867	0.11269	0.10293	0.17282	0.14917
332.45	0.47097																				0.869	0.13457	0.12576	0.12575	0.16804	0.12997		0.869	0.13457	0.10838	0.09941	0.16761	0.14513
334.6	0.47016																				0.868	0.13026	0.12136	0.12129	0.1625	0.12564		0.868	0.13026	0.10407	0.09541	0.16178	0.14087
336.767	0.47016																				0.867	0.12555	0.11676	0.1167	0.15654	0.12089		0.867	0.12555	0.10048	0.0918	0.15538	0.13621
338.917	0.45795																				0.866	0.12046	0.11212	0.11204	0.15033	0.11578		0.866	0.12046	0.09637	0.08863	0.14878	0.13119
341.067	0.46148																				0.865	0.11528	0.10777	0.10766	0.14407	0.11057		0.865	0.11528	0.09265	0.08582	0.14202	0.12607
343.217	0.4612																				0.864	0.11107	0.10348	0.10339	0.13797	0.10634		0.864	0.11107	0.08933	0.08346	0.1362	0.12191
345.383	0.46012																				0.863	0.10619	0.09935	0.09931	0.13216	0.10144		0.863	0.10619	0.08642	0.08149	0.12995	0.11709
347.533	0.45985																				0.862	0.10158	0.0953	0.09532	0.12683	0.0968		0.862	0.10158	0.0839	0.07993	0.12424	0.11253
349.683	0.45442																				0.861	0.09741	0.0917	0.09174	0.1221	0.09261		0.861	0.09741	0.08185	0.07858	0.11936	0.10842
351.85	0.45714																				0.86	0.09388	0.08858	0.08864	0.11804	0.08906		0.86	0.09388	0.08019	0.07753	0.11534	0.10493
354	0.46365																				0.859	0.09086	0.08594	0.08599	0.11465	0.08602		0.859	0.09086	0.07894	0.07673	0.11209	0.10195
356.15	0.46392																				0.858	0.08837	0.08375	0.08376	0.11189	0.08352		0.858	0.08837	0.07789	0.07609	0.10965	0.09949
358.3	0.46229																				0.857	0.08639	0.08196	0.08193	0.10965	0.08153		0.857	0.08639	0.0771	0.07558	0.10766	0.09753
360.467	0.46229																				0.856	0.08478	0.08053	0.08049	0.10783	0.07991		0.856	0.08478	0.07645	0.07518	0.10617	0.09594
362.65	0.45985																				0.855	0.08348	0.0794	0.07935	0.1063	0.07861		0.855	0.08348	0.0759	0.07482	0.10482	0.09466
364.783	0.46039																				0.854	0.08241	0.07849	0.07847	0.105	0.07753		0.854	0.08241	0.07544	0.07452	0.10346	0.0936
366.933	0.45903																				0.853	0.08159	0.07777	0.07775	0.10389	0.0767		0.853	0.08159	0.07505	0.07439	0.10228	0.09279
369.083	0.45849																				0.852	0.08092	0.0772	0.0772	0.10293	0.07603		0.852	0.08092	0.07473	0.07413	0.1013	0.09213
371.233	0.45171																				0.851	0.08041	0.07673	0.07674	0.10213	0.07552		0.851	0.08041	0.0746	0.07392	0.10062	0.09162
373.367	0.44411																				0.85	0.07994	0.07634	0.07635	0.10148	0.07504		0.85	0.07994	0.07428	0.07374	0.10009	0.09116
375.517	0.44384																				0.849	0.07958	0.07606	0.07606	0.10095	0.07469		0.849	0.07958	0.07402	0.07355	0.09963	0.09081
																					0.848	0.07943	0.0758	0.07581	0.10052	0.07454		0.848	0.07943	0.07381	0.07328	0.0994	0.09066
																					0.847	0.07917	0.07556	0.0756	0.10016	0.07427		0.847	0.07917	0.07362	0.07305	0.09899	0.0904
																					0.846	0.07888	0.07529	0.07535	0.09983	0.07398		0.846	0.07888	0.07347	0.07286	0.09862	0.09011
																					0.845	0.07858	0.07506	0.07511	0.09952	0.07368		0.845	0.07858	0.07331	0.07271	0.0984	0.08981
																					0.844	0.07837	0.07485	0.07487	0.09924	0.07347		0.844	0.07837	0.07315	0.07256	0.09811	0.08961
																					0.843	0.07813	0.07465	0.07463	0.09898	0.07323		0.843	0.07813	0.07295	0.0724	0.09786	0.08937
																					0.842	0.07793	0.07447	0.07443	0.09877	0.07303		0.842	0.07793	0.07274	0.07226	0.09761	0.08918
																					0.841	0.07776	0.07428	0.07423	0.09862	0.07285		0.841	0.07776	0.07252	0.07205	0.09736	0.08901
																					0.84	0.07759	0.07408	0.07403	0.09853	0.07269		0.84	0.07759	0.07232	0.07183	0.09722	0.08884
																					0.839	0.07739	0.07387	0.07384	0.0985	0.07249		0.839	0.07739	0.07216	0.07171	0.09719	0.08865
																					0.838	0.07725	0.07368	0.07367	0.09851	0.07235		0.838	0.07725	0.07207	0.07161	0.09728	0.08851
																					0.837	0.07713	0.07353	0.07354	0.09854	0.07222		0.837	0.07713	0.07195	0.07165	0.09747	0.08839
																					0.836	0.07699	0.07338	0.0734	0.09858	0.07208		0.836	0.07699	0.07183	0.07151	0.09753	0.08824
																					0.835	0.07679	0.07324	0.07326	0.09865	0.07188		0.835	0.07679	0.07179	0.07137	0.09758	0.08805
																					0.834	0.07656	0.07311	0.07313	0.09877	0.07165		0.834	0.07656	0.07167	0.07128	0.09753	0.08782
																					0.833	0.07635	0.07304	0.07304	0.099	0.07144		0.833	0.07635	0.07161	0.07125	0.09747	0.08762
																					0.832	0.07636	0.07297	0.07296	0.09941	0.07144		0.832	0.07636	0.07151	0.07133	0.09779	0.08762
																					0.831	0.0763	0.0729	0.07291	0.10005	0.07139		0.831	0.0763	0.07143	0.07145	0.09824	0.08756
																					0.83	0.07618	0.0728	0.07285	0.10102	0.07127		0.83	0.07618	0.0715	0.07161	0.09923	0.08745
																					0.829	0.07611	0.07273	0.0728	0.10243	0.0712		0.829	0.07611	0.0716	0.07185	0.10058	0.08738
																					0.828	0.07613	0.07269	0.07275	0.10436	0.07121		0.828	0.07613	0.0718	0.07222	0.10193	0.08739
																					0.827	0.07615	0.07266	0.07269	0.10683	0.07124		0.827	0.07615	0.07204	0.07265	0.10384	0.08742
																					0.826	0.07619	0.07266	0.07265	0.1095	0.07127		0.826	0.07619	0.07238	0.07287	0.10742	0.08745
																					0.825	0.0762	0.07273	0.07268	0.11188	0.07129		0.825	0.0762	0.07268	0.07275	0.11199	0.08746
																					0.824	0.07627	0.07291	0.07283	0.11337	0.07136		0.824	0.07627	0.0729	0.07237	0.11653	0.08754
																					0.823	0.07645	0.07313	0.07305	0.11349	0.07153		0.823	0.07645	0.07285	0.07185	0.11972	0.08771
																					0.822	0.0767	0.07333	0.07331	0.11196	0.07179		0.822	0.0767	0.07253	0.07124	0.11453	0.08796
																					0.821	0.07688	0.07342	0.07348	0.10919	0.07197		0.821	0.07688	0.07202	0.07079	0.1084	0.08813
																					0.82	0.07686	0.07334	0.07347	0.1058	0.07195		0.82	0.07686	0.07142	0.0704	0.10215	0.08812
																					0.819	0.0766	0.07308	0.0732	0.10248	0.07168		0.819	0.0766	0.07091	0.07014	0.09817	0.08786
																					0.818	0.07613	0.07268	0.07277	0.09971	0.07122		0.818	0.07613	0.07048	0.06991	0.09603	0.0874
																					0.817	0.0756	0.07226	0.0723	0.09782	0.07068		0.817	0.0756	0.07015	0.06968	0.09508	0.08687
																					0.816	0.07521	0.0719	0.07186	0.09669	0.07029		0.816	0.07521	0.06995	0.06949	0.09478	0.08648
																					0.815	0.07488	0.07161	0.07152	0.0962	0.06996		0.815	0.07488	0.06981	0.06938	0.09457	0.08616
																					0.814	0.07462	0.07137	0.07124	0.09619	0.06969		0.814	0.07462	0.06965	0.06934	0.09441	0.0859
																					0.813	0.07436	0.07116	0.07104	0.09647	0.06944		0.813	0.07436	0.06955	0.06929	0.09434	0.08565
																					0.812	0.07415	0.07097	0.07087	0.09688	0.06922		0.812	0.07415	0.0695	0.06919	0.09491	0.08544
																					0.811	0.07401	0.07081	0.07074	0.09728	0.06908		0.811	0.07401	0.06941	0.06902	0.09614	0.0853
																					0.81	0.07393	0.07069	0.07064	0.09751	0.069		0.81	0.07393	0.06929	0.06893	0.09823	0.08522
																					0.809	0.07396	0.07061	0.07057	0.09733	0.06903		0.809	0.07396	0.06916	0.06883	0.09682	0.08525
																					0.808	0.07399	0.07052	0.07052	0.09687	0.06906		0.808	0.07399	0.06905	0.06873	0.09558	0.08528
																					0.807	0.0739	0.0704	0.07046	0.09624	0.06897		0.807	0.0739	0.06892	0.06864	0.09449	0.08519
																					0.806	0.07373	0.07028	0.07038	0.09558	0.0688		0.806	0.07373	0.06881	0.06865	0.09394	0.08503
																					0.805	0.0736	0.07017	0.07027	0.09499	0.06867		0.805	0.0736	0.06872	0.06874	0.09353	0.0849
																					0.804	0.07355	0.07009	0.07012	0.0946	0.06862		0.804	0.07355	0.06872	0.06863	0.09335	0.08485
																					0.803	0.07346	0.07001	0.06997	0.09437	0.06853		0.803	0.07346	0.06878	0.06852	0.09326	0.08476
																					0.802	0.07339	0.06992	0.06987	0.09424	0.06846		0.802	0.07339	0.06875	0.06836	0.09312	0.08469
																					0.801	0.07326	0.06985	0.06984	0.09418	0.06833		0.801	0.07326	0.06869	0.06834	0.093	0.08456
																					0.8	0.0733	0.0698	0.06983	0.09414	0.06837		0.8	0.0733	0.06864	0.06833	0.09305	0.0846
																					0.799	0.07318	0.06976	0.06981	0.09409	0.06826		0.799	0.07318	0.06862	0.06838	0.09312	0.08449
																					0.798	0.07312	0.06971	0.06973	0.094	0.06819		0.798	0.07312	0.06865	0.06828	0.09338	0.08442
																					0.797	0.07313	0.06968	0.06968	0.09383	0.0682		0.797	0.07313	0.06865	0.06817	0.09314	0.08443
																					0.796	0.07328	0.06969	0.0697	0.09358	0.06835		0.796	0.07328	0.06854	0.06808	0.09255	0.08458
																					0.795	0.0735	0.06975	0.06976	0.09328	0.06857		0.795	0.0735	0.0684	0.06796	0.09198	0.0848
																					0.794	0.07361	0.06978	0.06979	0.09298	0.06868		0.794	0.07361	0.06824	0.0678	0.09169	0.08491
																					0.793	0.07341	0.06971	0.06973	0.09269	0.06848		0.793	0.07341	0.06812	0.06768	0.0915	0.08471
																					0.792	0.07309	0.06956	0.06957	0.09245	0.06816		0.792	0.07309	0.06805	0.06762	0.09125	0.08439
																					0.791	0.07284	0.06941	0.0694	0.09227	0.06791		0.791	0.07284	0.06798	0.06761	0.0911	0.08415
																					0.79	0.07265	0.06929	0.06926	0.09212	0.06772		0.79	0.07265	0.06789	0.06756	0.09101	0.08396
																					0.789	0.07258	0.06918	0.06915	0.09201	0.06765		0.789	0.07258	0.06777	0.06759	0.09093	0.08389
																					0.788	0.07255	0.06907	0.06906	0.09192	0.06761		0.788	0.07255	0.06767	0.06754	0.09089	0.08386
																					0.787	0.07248	0.069	0.06898	0.09185	0.06755		0.787	0.07248	0.06769	0.06754	0.09082	0.08379
																					0.786	0.07243	0.06896	0.06891	0.0918	0.06749		0.786	0.07243	0.06766	0.0675	0.09073	0.08374
																					0.785	0.07236	0.06899	0.06887	0.09176	0.06743		0.785	0.07236	0.06763	0.06744	0.09063	0.08367
																					0.784	0.07236	0.069	0.06881	0.09173	0.06743		0.784	0.07236	0.06755	0.06737	0.09072	0.08368
																					0.783	0.07227	0.06899	0.06875	0.0917	0.06733		0.783	0.07227	0.06749	0.06732	0.0906	0.08358
																					0.782	0.07218	0.06892	0.06867	0.09166	0.06724		0.782	0.07218	0.06745	0.0673	0.09055	0.08349
																					0.781	0.07212	0.06884	0.06863	0.09162	0.06718		0.781	0.07212	0.06743	0.06728	0.09045	0.08344
																					0.78	0.07207	0.06877	0.06862	0.09159	0.06714		0.78	0.07207	0.06742	0.06723	0.0904	0.08339
																					0.779	0.07197	0.0687	0.06861	0.09155	0.06703		0.779	0.07197	0.0674	0.06717	0.09038	0.08329
																					0.778	0.07193	0.06862	0.0686	0.09152	0.06699		0.778	0.07193	0.06742	0.06711	0.09034	0.08325
																					0.777	0.07196	0.06854	0.06858	0.09149	0.06702		0.777	0.07196	0.06743	0.06707	0.09036	0.08328
																					0.776	0.07195	0.06848	0.06854	0.09145	0.06701		0.776	0.07195	0.06738	0.06705	0.0903	0.08327
																					0.775	0.07195	0.06845	0.0685	0.0914	0.06701		0.775	0.07195	0.06731	0.06702	0.09021	0.08326
																					0.774	0.07194	0.06846	0.06846	0.09135	0.067		0.774	0.07194	0.0672	0.06698	0.09015	0.08326
																					0.773	0.07196	0.06847	0.06843	0.09129	0.06702		0.773	0.07196	0.06712	0.06699	0.09011	0.08328
																					0.772	0.0719	0.06844	0.06838	0.09124	0.06696		0.772	0.0719	0.06711	0.06701	0.08998	0.08322
																					0.771	0.07179	0.06836	0.06832	0.0912	0.06685		0.771	0.07179	0.06719	0.06701	0.08987	0.08311
																					0.77	0.07171	0.0683	0.06828	0.09116	0.06677		0.77	0.07171	0.06723	0.067	0.08984	0.08303
																					0.769	0.07164	0.06829	0.06828	0.09113	0.0667		0.769	0.07164	0.06725	0.06698	0.08987	0.08296
																					0.768	0.07174	0.0683	0.06827	0.09112	0.06681		0.768	0.07174	0.06723	0.06699	0.09002	0.08306
																					0.767	0.07177	0.06831	0.06827	0.09111	0.06683		0.767	0.07177	0.0672	0.06701	0.09007	0.08309
																					0.766	0.07179	0.06832	0.06824	0.09111	0.06686		0.766	0.07179	0.06715	0.06699	0.09014	0.08311
																					0.765	0.07176	0.06832	0.06826	0.09113	0.06683		0.765	0.07176	0.06718	0.06704	0.09018	0.08308
																					0.764	0.07177	0.06833	0.06828	0.09114	0.06683		0.764	0.07177	0.0672	0.06715	0.09015	0.08309
																					0.763	0.07181	0.06833	0.06831	0.09116	0.06687		0.763	0.07181	0.06726	0.06718	0.09012	0.08313
																					0.762	0.07186	0.06835	0.0683	0.09118	0.06692		0.762	0.07186	0.06731	0.06716	0.09015	0.08318
																					0.761	0.07186	0.06836	0.06828	0.09119	0.06692		0.761	0.07186	0.06735	0.06709	0.0902	0.08318
																					0.76	0.07185	0.06837	0.06826	0.0912	0.06691		0.76	0.07185	0.06737	0.06707	0.0902	0.08317
																					0.759	0.07188	0.06839	0.06827	0.0912	0.06695		0.759	0.07188	0.06733	0.06704	0.09017	0.0832
																					0.758	0.07185	0.06842	0.0683	0.09121	0.06691		0.758	0.07185	0.06729	0.06706	0.09015	0.08317
																					0.757	0.07179	0.06844	0.0683	0.09122	0.06686		0.757	0.07179	0.06723	0.06718	0.09019	0.08311
																					0.756	0.07171	0.06844	0.06829	0.09125	0.06677		0.756	0.07171	0.06721	0.06715	0.09019	0.08303
																					0.755	0.07167	0.06845	0.06829	0.09128	0.06673		0.755	0.07167	0.06731	0.06718	0.09024	0.08299
																					0.754	0.07168	0.06846	0.06828	0.09132	0.06674		0.754	0.07168	0.06729	0.0672	0.09033	0.083
																					0.753	0.07167	0.06851	0.06831	0.09136	0.06674		0.753	0.07167	0.0673	0.06718	0.09037	0.08299
																					0.752	0.07177	0.06857	0.06832	0.09141	0.06684		0.752	0.07177	0.06737	0.06716	0.0904	0.08309
																					0.751	0.07178	0.0686	0.06833	0.09145	0.06684		0.751	0.07178	0.06739	0.06719	0.0903	0.0831
																					0.75	0.07175	0.0686	0.06833	0.09148	0.06681		0.75	0.07175	0.06738	0.06724	0.09029	0.08307
																					0.749	0.07182	0.06859	0.06835	0.09151	0.06688		0.749	0.07182	0.06737	0.06724	0.09032	0.08314
																					0.748	0.07188	0.06859	0.0684	0.09153	0.06694		0.748	0.07188	0.06737	0.06722	0.09036	0.0832
																					0.747	0.07189	0.0686	0.06844	0.09153	0.06695		0.747	0.07189	0.06741	0.06718	0.09033	0.08321
																					0.746	0.07189	0.06861	0.06845	0.09154	0.06695		0.746	0.07189	0.06746	0.06716	0.09033	0.08321
																					0.745	0.0719	0.06862	0.06842	0.09153	0.06696		0.745	0.0719	0.06746	0.06715	0.09043	0.08322
																					0.744	0.07192	0.0686	0.0684	0.09151	0.06698		0.744	0.07192	0.06742	0.06714	0.0906	0.08323
																					0.743	0.07192	0.06857	0.06839	0.09149	0.06698		0.743	0.07192	0.06734	0.06714	0.09066	0.08323
																					0.742	0.07193	0.06856	0.06842	0.09148	0.06699		0.742	0.07193	0.06734	0.06729	0.09067	0.08325
																					0.741	0.07193	0.06856	0.06843	0.09149	0.067		0.741	0.07193	0.06737	0.06731	0.09064	0.08325
																					0.74	0.07196	0.06856	0.06844	0.09151	0.06702		0.74	0.07196	0.06749	0.06729	0.09059	0.08327
																					0.739	0.07198	0.06858	0.06844	0.09156	0.06704		0.739	0.07198	0.0675	0.06722	0.09059	0.08329
																					0.738	0.07202	0.06862	0.06849	0.09162	0.06708		0.738	0.07202	0.06747	0.06721	0.09059	0.08333
																					0.737	0.07207	0.06865	0.06855	0.09168	0.06714		0.737	0.07207	0.06748	0.06728	0.09075	0.08339
																					0.736	0.07207	0.06869	0.06858	0.09173	0.06714		0.736	0.07207	0.06754	0.06735	0.09072	0.08339
																					0.735	0.0721	0.06869	0.06857	0.09175	0.06716		0.735	0.0721	0.06759	0.06741	0.09075	0.08341
																					0.734	0.07218	0.0687	0.06855	0.09176	0.06724		0.734	0.07218	0.06759	0.06743	0.09081	0.08349
																					0.733	0.07217	0.06871	0.06855	0.09176	0.06723		0.733	0.07217	0.06755	0.06742	0.09093	0.08348
																					0.732	0.07216	0.06871	0.06854	0.09176	0.06722		0.732	0.07216	0.06749	0.06742	0.09098	0.08347
																					0.731	0.07214	0.06871	0.06853	0.09176	0.0672		0.731	0.07214	0.06743	0.06742	0.09097	0.08345
																					0.73	0.07209	0.0687	0.06852	0.09177	0.06715		0.73	0.07209	0.06747	0.06748	0.09087	0.08341
																					0.729	0.07211	0.0687	0.06853	0.0918	0.06717		0.729	0.07211	0.06754	0.06753	0.09081	0.08342
																					0.728	0.07217	0.06869	0.06858	0.09184	0.06723		0.728	0.07217	0.06763	0.06753	0.09079	0.08348
																					0.727	0.07222	0.06869	0.06862	0.09188	0.06729		0.727	0.07222	0.06761	0.06748	0.09079	0.08354
																					0.726	0.07225	0.0687	0.06866	0.09191	0.06732		0.726	0.07225	0.06758	0.06754	0.09077	0.08357
																					0.725	0.07225	0.06871	0.06871	0.09194	0.06732		0.725	0.07225	0.06761	0.06757	0.09079	0.08357
																					0.724	0.07221	0.06872	0.06875	0.09195	0.06727		0.724	0.07221	0.06768	0.06762	0.09086	0.08352
																					0.723	0.0722	0.06874	0.06878	0.09195	0.06726		0.723	0.0722	0.06771	0.06763	0.09096	0.08351
																					0.722	0.07225	0.06879	0.06882	0.09196	0.06732		0.722	0.07225	0.0677	0.06764	0.09101	0.08357
																					0.721	0.07238	0.06884	0.06885	0.09198	0.06745		0.721	0.07238	0.06772	0.06764	0.09114	0.08369
																					0.72	0.0724	0.06887	0.06887	0.09201	0.06747		0.72	0.0724	0.0677	0.0676	0.0912	0.08371
																					0.719	0.07237	0.06885	0.06885	0.09206	0.06743		0.719	0.07237	0.06771	0.06761	0.09124	0.08368
																					0.718	0.07231	0.06883	0.06883	0.09211	0.06737		0.718	0.07231	0.06775	0.06763	0.09126	0.08362
																					0.717	0.0723	0.06883	0.06881	0.09216	0.06736		0.717	0.0723	0.06779	0.06765	0.09123	0.08361
																					0.716	0.07231	0.06887	0.06882	0.0922	0.06737		0.716	0.07231	0.06784	0.06766	0.09124	0.08362
																					0.715	0.07234	0.06891	0.06885	0.09224	0.0674		0.715	0.07234	0.06786	0.06765	0.09127	0.08365
																					0.714	0.07238	0.06897	0.06889	0.09228	0.06745		0.714	0.07238	0.06787	0.06768	0.09124	0.0837
																					0.713	0.07243	0.06904	0.06889	0.09232	0.0675		0.713	0.07243	0.06788	0.0677	0.09126	0.08374
																					0.712	0.07247	0.06909	0.06889	0.09237	0.06753		0.712	0.07247	0.06793	0.06772	0.09135	0.08378
																					0.711	0.07247	0.0691	0.06889	0.09243	0.06753		0.711	0.07247	0.06794	0.06777	0.09145	0.08378
																					0.71	0.07251	0.06908	0.06892	0.0925	0.06758		0.71	0.07251	0.06793	0.06791	0.09156	0.08382
																					0.709	0.0726	0.06906	0.06896	0.09257	0.06767		0.709	0.0726	0.068	0.06792	0.09165	0.08391
																					0.708	0.07268	0.06905	0.06899	0.09263	0.06775		0.708	0.07268	0.06809	0.06794	0.09167	0.08399
																					0.707	0.07274	0.06905	0.06901	0.09269	0.0678		0.707	0.07274	0.06811	0.06792	0.09162	0.08404
																					0.706	0.07277	0.06909	0.06908	0.09276	0.06784		0.706	0.07277	0.06811	0.06791	0.09163	0.08408
																					0.705	0.07284	0.06917	0.06913	0.09282	0.06791		0.705	0.07284	0.06813	0.06796	0.09171	0.08415
																					0.704	0.07283	0.06926	0.06918	0.09287	0.0679		0.704	0.07283	0.06817	0.06804	0.09174	0.08414
																					0.703	0.07281	0.06931	0.06919	0.09292	0.06788		0.703	0.07281	0.06827	0.06807	0.09177	0.08412
																					0.702	0.0728	0.06934	0.06922	0.09296	0.06787		0.702	0.0728	0.06829	0.06809	0.09186	0.08411
																					0.701	0.07282	0.06937	0.06926	0.09299	0.06789		0.701	0.07282	0.06828	0.06811	0.09193	0.08413
																					0.7	0.07286	0.06941	0.0693	0.09302	0.06793		0.7	0.07286	0.06825	0.06814	0.09199	0.08416
																					0.699	0.07285	0.06946	0.06935	0.09305	0.06791		0.699	0.07285	0.06823	0.06815	0.09204	0.08415
																					0.698	0.07285	0.06952	0.0694	0.09309	0.06792		0.698	0.07285	0.06821	0.06817	0.09212	0.08416
																					0.697	0.07284	0.06955	0.06944	0.09314	0.06791		0.697	0.07284	0.06822	0.06816	0.09222	0.08414
																					0.696	0.07292	0.06956	0.06945	0.0932	0.06799		0.696	0.07292	0.06826	0.06811	0.09225	0.08423
																					0.695	0.07298	0.06954	0.06944	0.09326	0.06805		0.695	0.07298	0.06833	0.06812	0.09224	0.08428
																					0.694	0.073	0.06954	0.06944	0.09332	0.06807		0.694	0.073	0.06841	0.06823	0.09226	0.08431
																					0.693	0.07298	0.06954	0.06945	0.09338	0.06805		0.693	0.07298	0.0685	0.06829	0.0923	0.08428
																					0.692	0.07296	0.06955	0.06946	0.09345	0.06803		0.692	0.07296	0.06858	0.0684	0.09227	0.08426
																					0.691	0.07301	0.06955	0.06945	0.09352	0.06808		0.691	0.07301	0.06855	0.06846	0.09235	0.08431
																					0.69	0.0731	0.0696	0.06948	0.09358	0.06817		0.69	0.0731	0.06854	0.06851	0.09241	0.08441
																					0.689	0.07325	0.06966	0.06952	0.09364	0.06832		0.689	0.07325	0.06862	0.06854	0.09257	0.08455
																					0.688	0.07324	0.06975	0.06957	0.09368	0.06831		0.688	0.07324	0.06868	0.06854	0.09268	0.08454
																					0.687	0.07325	0.06979	0.0696	0.09372	0.06832		0.687	0.07325	0.06869	0.06861	0.09274	0.08455
																					0.686	0.07325	0.06983	0.06962	0.09375	0.06832		0.686	0.07325	0.06867	0.06862	0.09281	0.08455
																					0.685	0.07326	0.06986	0.06964	0.09378	0.06833		0.685	0.07326	0.06874	0.06865	0.09286	0.08456
																					0.684	0.07331	0.06989	0.06967	0.09382	0.06838		0.684	0.07331	0.06877	0.06869	0.0929	0.08461
																					0.683	0.07336	0.06995	0.06972	0.09387	0.06843		0.683	0.07336	0.06878	0.06872	0.09292	0.08466
																					0.682	0.07341	0.06998	0.06978	0.09393	0.06848		0.682	0.07341	0.06878	0.06874	0.09295	0.08471
																					0.681	0.07345	0.06999	0.06983	0.09398	0.06852		0.681	0.07345	0.06882	0.06875	0.09296	0.08475
																					0.68	0.07347	0.06998	0.06988	0.09403	0.06854		0.68	0.07347	0.06883	0.06876	0.093	0.08477
																					0.679	0.07352	0.06998	0.06991	0.09407	0.06859		0.679	0.07352	0.06883	0.06876	0.093	0.08482
																					0.678	0.07354	0.07	0.06995	0.09411	0.06862		0.678	0.07354	0.06883	0.06888	0.09305	0.08484
																					0.677	0.07355	0.07002	0.06998	0.09415	0.06862		0.677	0.07355	0.06887	0.06888	0.09316	0.08484
																					0.676	0.0736	0.07005	0.07	0.09419	0.06867		0.676	0.0736	0.06899	0.06888	0.09326	0.08489
																					0.675	0.07368	0.07007	0.07002	0.09423	0.06875		0.675	0.07368	0.06905	0.06891	0.09324	0.08497
																					0.674	0.07374	0.07012	0.07007	0.09426	0.06881		0.674	0.07374	0.06908	0.06896	0.09322	0.08503
																					0.673	0.07384	0.07015	0.07013	0.0943	0.06892		0.673	0.07384	0.06901	0.06897	0.09339	0.08514
																					0.672	0.07384	0.0702	0.07018	0.09433	0.06891		0.672	0.07384	0.06902	0.06896	0.09347	0.08513
																					0.671	0.07381	0.07022	0.07018	0.09437	0.06889		0.671	0.07381	0.06907	0.06892	0.09356	0.08511
																					0.67	0.07383	0.07027	0.07021	0.09444	0.0689		0.67	0.07383	0.06915	0.06895	0.09361	0.08513
																					0.669	0.07386	0.07032	0.07026	0.09453	0.06894		0.669	0.07386	0.06926	0.06902	0.09362	0.08516
																					0.668	0.07392	0.07037	0.07031	0.09463	0.069		0.668	0.07392	0.06926	0.0691	0.09362	0.08522
																					0.667	0.07398	0.07041	0.07034	0.09473	0.06905		0.667	0.07398	0.06926	0.06918	0.09365	0.08527
																					0.666	0.07403	0.07046	0.07033	0.09481	0.06911		0.666	0.07403	0.06929	0.06923	0.0937	0.08532
																					0.665	0.07407	0.07053	0.07034	0.09486	0.06915		0.665	0.07407	0.06942	0.06927	0.09375	0.08536
																					0.664	0.07413	0.07061	0.07038	0.09489	0.0692		0.664	0.07413	0.06949	0.06928	0.09374	0.08542
																					0.663	0.07412	0.0707	0.07046	0.09492	0.0692		0.663	0.07412	0.06957	0.06931	0.09381	0.08541
																					0.662	0.07408	0.07076	0.07055	0.09495	0.06915		0.662	0.07408	0.06957	0.06941	0.09395	0.08537
																					0.661	0.07409	0.07082	0.0706	0.09501	0.06917		0.661	0.07409	0.06963	0.06947	0.09402	0.08538
																					0.66	0.07414	0.07086	0.07061	0.09509	0.06921		0.66	0.07414	0.06971	0.06955	0.09403	0.08543
																					0.659	0.07424	0.07087	0.07061	0.09517	0.06931		0.659	0.07424	0.06978	0.06962	0.09403	0.08553
																					0.658	0.07427	0.07087	0.07064	0.09525	0.06934		0.658	0.07427	0.0698	0.06961	0.09399	0.08556
																					0.657	0.0744	0.07085	0.07071	0.09532	0.06948		0.657	0.0744	0.06979	0.06957	0.09407	0.08569
																					0.656	0.07446	0.07084	0.07078	0.09537	0.06953		0.656	0.07446	0.06979	0.06952	0.09412	0.08574
																					0.655	0.0745	0.07082	0.07082	0.0954	0.06958		0.655	0.0745	0.06977	0.06952	0.09418	0.08579
																					0.654	0.07451	0.07082	0.07086	0.09543	0.06958		0.654	0.07451	0.06982	0.06954	0.09432	0.08579
																					0.653	0.07451	0.07087	0.07091	0.09546	0.06959		0.653	0.07451	0.06989	0.0696	0.09447	0.08579
																					0.652	0.07459	0.07095	0.07094	0.09548	0.06967		0.652	0.07459	0.07	0.06971	0.09455	0.08588
																					0.651	0.07468	0.07105	0.07094	0.09551	0.06976		0.651	0.07468	0.07015	0.0698	0.09462	0.08596
																					0.65	0.07477	0.07114	0.07093	0.09554	0.06985		0.65	0.07477	0.07017	0.06986	0.09469	0.08605
																					0.649	0.07479	0.07119	0.07095	0.09559	0.06986		0.649	0.07479	0.07012	0.06986	0.09471	0.08607
																					0.648	0.07475	0.0712	0.07102	0.09565	0.06983		0.648	0.07475	0.07007	0.06985	0.09478	0.08604
																					0.647	0.07471	0.0712	0.0711	0.09572	0.06978		0.647	0.07471	0.07007	0.06989	0.09482	0.08599
																					0.646	0.07472	0.07119	0.07118	0.09581	0.0698		0.646	0.07472	0.07019	0.07006	0.09486	0.086
																					0.645	0.07482	0.07123	0.07124	0.09589	0.0699		0.645	0.07482	0.07027	0.07013	0.09485	0.0861
																					0.644	0.07486	0.0713	0.0713	0.09598	0.06994		0.644	0.07486	0.0704	0.07016	0.09488	0.08614
																					0.643	0.0749	0.07137	0.07133	0.09606	0.06998		0.643	0.0749	0.07043	0.0702	0.09489	0.08619
																					0.642	0.07492	0.07143	0.07136	0.09613	0.07		0.642	0.07492	0.07049	0.0702	0.09492	0.0862
																					0.641	0.07498	0.07147	0.07141	0.09618	0.07006		0.641	0.07498	0.07046	0.07025	0.09511	0.08626
																					0.64	0.07506	0.07152	0.07147	0.09623	0.07014		0.64	0.07506	0.0704	0.07024	0.09521	0.08634
																					0.639	0.07505	0.07157	0.07151	0.09626	0.07013		0.639	0.07505	0.07044	0.07026	0.09525	0.08633
																					0.638	0.0751	0.07161	0.07155	0.09629	0.07018		0.638	0.0751	0.07048	0.07033	0.09525	0.08638
																					0.637	0.07519	0.07165	0.07158	0.09633	0.07027		0.637	0.07519	0.07053	0.07043	0.09531	0.08647
																					0.636	0.07531	0.07169	0.0716	0.09638	0.0704		0.636	0.07531	0.07055	0.0705	0.09535	0.08659
																					0.635	0.0754	0.07175	0.07159	0.09645	0.07048		0.635	0.0754	0.07064	0.07052	0.09542	0.08667
																					0.634	0.07545	0.07181	0.0716	0.09653	0.07053		0.634	0.07545	0.07069	0.07054	0.09549	0.08673
																					0.633	0.07547	0.07185	0.07167	0.09661	0.07055		0.633	0.07547	0.07074	0.07062	0.09559	0.08675
																					0.632	0.07548	0.0719	0.07179	0.09671	0.07056		0.632	0.07548	0.07078	0.07069	0.09573	0.08675
																					0.631	0.07554	0.07197	0.07192	0.0968	0.07062		0.631	0.07554	0.07085	0.07077	0.09587	0.08682
																					0.63	0.07567	0.07205	0.07201	0.09688	0.07076		0.63	0.07567	0.07088	0.07088	0.0959	0.08695
																					0.629	0.0758	0.07212	0.07205	0.09697	0.07089		0.629	0.0758	0.07091	0.07091	0.09585	0.08708
																					0.628	0.07586	0.07216	0.07206	0.09705	0.07094		0.628	0.07586	0.07092	0.07089	0.09583	0.08713
																					0.627	0.07589	0.0722	0.07206	0.09713	0.07097		0.627	0.07589	0.07092	0.07097	0.09587	0.08716
																					0.626	0.0759	0.07226	0.07212	0.09721	0.07099		0.626	0.0759	0.07101	0.07106	0.09595	0.08717
																					0.625	0.07603	0.07233	0.0722	0.09729	0.07111		0.625	0.07603	0.07114	0.07113	0.09613	0.08729
																					0.624	0.07604	0.07236	0.0723	0.09736	0.07112		0.624	0.07604	0.07125	0.07117	0.09625	0.08731
																					0.623	0.07611	0.07238	0.07238	0.09742	0.07119		0.623	0.07611	0.07133	0.07123	0.09634	0.08738
																					0.622	0.07614	0.07243	0.07244	0.09748	0.07122		0.622	0.07614	0.07142	0.07128	0.09642	0.0874
																					0.621	0.07616	0.0725	0.07244	0.09754	0.07124		0.621	0.07616	0.07143	0.07128	0.09653	0.08742
																					0.62	0.07614	0.07257	0.07239	0.09759	0.07123		0.62	0.07614	0.07147	0.07127	0.09659	0.08741
																					0.619	0.07624	0.07264	0.07236	0.09766	0.07133		0.619	0.07624	0.07153	0.07128	0.09663	0.08751
																					0.618	0.07633	0.07269	0.0724	0.09772	0.07142		0.618	0.07633	0.07165	0.07137	0.09669	0.0876
																					0.617	0.07634	0.07274	0.07249	0.09779	0.07143		0.617	0.07634	0.07177	0.07146	0.09675	0.0876
																					0.616	0.07634	0.07279	0.07259	0.09786	0.07143		0.616	0.07634	0.07175	0.07152	0.09684	0.08761
																					0.615	0.07639	0.07286	0.07263	0.09792	0.07148		0.615	0.07639	0.07175	0.07157	0.0969	0.08766
																					0.614	0.07642	0.07295	0.07264	0.09798	0.0715		0.614	0.07642	0.07175	0.07168	0.09695	0.08768
																					0.613	0.07644	0.07303	0.07268	0.09804	0.07152		0.613	0.07644	0.07181	0.0717	0.09701	0.0877
																					0.612	0.07646	0.0731	0.07275	0.0981	0.07154		0.612	0.07646	0.07199	0.07172	0.09703	0.08772
																					0.611	0.07651	0.07315	0.07284	0.09817	0.0716		0.611	0.07651	0.0721	0.07185	0.09711	0.08777
																					0.61	0.0766	0.07322	0.07294	0.09825	0.07169		0.61	0.0766	0.07216	0.07197	0.09718	0.08786
																					0.609	0.07678	0.07328	0.07303	0.09835	0.07187		0.609	0.07678	0.07218	0.07202	0.0974	0.08804
																					0.608	0.07689	0.07331	0.07313	0.09844	0.07198		0.608	0.07689	0.0722	0.07202	0.09751	0.08815
																					0.607	0.07698	0.0733	0.07324	0.09854	0.07207		0.607	0.07698	0.07225	0.0721	0.09759	0.08823
																					0.606	0.07711	0.0733	0.07334	0.09863	0.0722		0.606	0.07711	0.07234	0.07225	0.09762	0.08837
																					0.605	0.07716	0.07332	0.0734	0.09871	0.07225		0.605	0.07716	0.07244	0.07236	0.09764	0.08842
																					0.604	0.07718	0.07338	0.07342	0.09879	0.07227		0.604	0.07718	0.0725	0.07238	0.0977	0.08843
																					0.603	0.07725	0.07347	0.07344	0.09887	0.07234		0.603	0.07725	0.07253	0.07234	0.09777	0.0885
																					0.602	0.07739	0.07356	0.07347	0.09896	0.07248		0.602	0.07739	0.07252	0.07235	0.09776	0.08864
																					0.601	0.0775	0.07365	0.07354	0.09906	0.07259		0.601	0.0775	0.07258	0.07238	0.09783	0.08875
																					0.6	0.07758	0.07372	0.07361	0.09916	0.07268		0.6	0.07758	0.07263	0.07244	0.09788	0.08883
																					0.599	0.07762	0.07383	0.07368	0.09926	0.07271		0.599	0.07762	0.07271	0.07254	0.09797	0.08887
																					0.598	0.07756	0.07393	0.07373	0.09935	0.07266		0.598	0.07756	0.07281	0.07273	0.0981	0.08881
																					0.597	0.07754	0.07401	0.07379	0.09944	0.07263		0.597	0.07754	0.07289	0.07282	0.09827	0.08879
																					0.596	0.0776	0.07402	0.07385	0.09953	0.0727		0.596	0.0776	0.07302	0.07294	0.0984	0.08885
																					0.595	0.07776	0.07399	0.07391	0.09962	0.07285		0.595	0.07776	0.07308	0.07302	0.09845	0.08901
																					0.594	0.07784	0.074	0.07401	0.09971	0.07293		0.594	0.07784	0.07309	0.07309	0.09849	0.08908
																					0.593	0.07795	0.07408	0.0741	0.09981	0.07305		0.593	0.07795	0.07308	0.07315	0.09872	0.0892
																					0.592	0.07798	0.07423	0.07421	0.09992	0.07308		0.592	0.07798	0.07306	0.07318	0.0989	0.08923
																					0.591	0.07809	0.07438	0.07429	0.10003	0.07319		0.591	0.07809	0.07309	0.07319	0.099	0.08934
																					0.59	0.07815	0.07448	0.07437	0.10015	0.07325		0.59	0.07815	0.07314	0.07321	0.09914	0.08939
																					0.589	0.07822	0.07452	0.07442	0.10026	0.07332		0.589	0.07822	0.07328	0.07329	0.09926	0.08946
																					0.588	0.07832	0.07454	0.07445	0.10037	0.07342		0.588	0.07832	0.07343	0.07341	0.09935	0.08956
																					0.587	0.07841	0.07458	0.07448	0.10047	0.07351		0.587	0.07841	0.07347	0.07355	0.09945	0.08965
																					0.586	0.07851	0.07464	0.07453	0.10056	0.07361		0.586	0.07851	0.0735	0.07368	0.09957	0.08975
																					0.585	0.07858	0.07473	0.07459	0.10066	0.07368		0.585	0.07858	0.07354	0.07383	0.09966	0.08982
																					0.584	0.07862	0.07485	0.07465	0.10076	0.07372		0.584	0.07862	0.07364	0.07389	0.09967	0.08985
																					0.583	0.07864	0.07494	0.07471	0.10086	0.07374		0.583	0.07864	0.07379	0.07394	0.09971	0.08988
																					0.582	0.07869	0.07501	0.0748	0.10096	0.07379		0.582	0.07869	0.07391	0.0741	0.09982	0.08992
																					0.581	0.07873	0.07507	0.07491	0.10107	0.07383		0.581	0.07873	0.07393	0.07412	0.1	0.08997
																					0.58	0.07878	0.07514	0.07501	0.10118	0.07388		0.58	0.07878	0.07403	0.07416	0.10016	0.09001
																					0.579	0.07886	0.07519	0.07508	0.10129	0.07396		0.579	0.07886	0.07412	0.07416	0.10029	0.0901
																					0.578	0.079	0.07528	0.07517	0.1014	0.0741		0.578	0.079	0.07427	0.07422	0.10029	0.09023
																					0.577	0.07922	0.07535	0.07529	0.10151	0.07432		0.577	0.07922	0.07435	0.07427	0.10045	0.09044
																					0.576	0.07931	0.07545	0.07544	0.10161	0.07442		0.576	0.07931	0.07442	0.07435	0.10049	0.09054
																					0.575	0.07946	0.07554	0.07559	0.1017	0.07456		0.575	0.07946	0.07446	0.07442	0.10066	0.09068
																					0.574	0.07957	0.07565	0.07573	0.10179	0.07467		0.574	0.07957	0.07455	0.07448	0.10078	0.09079
																					0.573	0.07966	0.07573	0.07582	0.10189	0.07476		0.573	0.07966	0.07469	0.07457	0.10087	0.09088
																					0.572	0.07971	0.07579	0.07586	0.10199	0.07481		0.572	0.07971	0.07483	0.07465	0.10093	0.09093
																					0.571	0.07976	0.07587	0.07589	0.10211	0.07487		0.571	0.07976	0.07494	0.07477	0.10103	0.09099
																					0.57	0.07985	0.07596	0.07591	0.10223	0.07496		0.57	0.07985	0.07498	0.07494	0.10112	0.09108
																					0.569	0.07991	0.07607	0.07594	0.10234	0.07502		0.569	0.07991	0.075	0.07507	0.10128	0.09113
																					0.568	0.07999	0.07614	0.07596	0.10245	0.0751		0.568	0.07999	0.07502	0.07512	0.1014	0.09121
																					0.567	0.08005	0.07619	0.07599	0.10255	0.07516		0.567	0.08005	0.07512	0.07512	0.10152	0.09127
																					0.566	0.0801	0.0762	0.07606	0.10264	0.07521		0.566	0.0801	0.07524	0.07521	0.1016	0.09132
																					0.565	0.08019	0.07625	0.07617	0.10274	0.07529		0.565	0.08019	0.07542	0.07525	0.10168	0.0914
																					0.564	0.08028	0.07635	0.07628	0.10284	0.07539		0.564	0.08028	0.07563	0.07542	0.10185	0.0915
																					0.563	0.08041	0.07648	0.07641	0.10296	0.07552		0.563	0.08041	0.07572	0.07558	0.10196	0.09163
																					0.562	0.08055	0.07667	0.07658	0.1031	0.07566		0.562	0.08055	0.07572	0.07574	0.10205	0.09176
																					0.561	0.08074	0.07688	0.07676	0.10326	0.07586		0.561	0.08074	0.07574	0.07579	0.1022	0.09196
																					0.56	0.08079	0.0771	0.07691	0.10342	0.0759		0.56	0.08079	0.0758	0.07581	0.1023	0.092
																					0.559	0.08089	0.07724	0.07699	0.10359	0.076		0.559	0.08089	0.0759	0.07584	0.10241	0.0921
																					0.558	0.08104	0.0773	0.07704	0.10375	0.07615		0.558	0.08104	0.07608	0.07588	0.10253	0.09224
																					0.557	0.08114	0.07731	0.07709	0.1039	0.07625		0.557	0.08114	0.0762	0.07598	0.10272	0.09235
																					0.556	0.0812	0.07733	0.07716	0.10403	0.07632		0.556	0.0812	0.07633	0.07615	0.10297	0.09241
																					0.555	0.08126	0.0774	0.07727	0.10417	0.07637		0.555	0.08126	0.07643	0.07634	0.10318	0.09246
																					0.554	0.08143	0.07748	0.07741	0.10431	0.07655		0.554	0.08143	0.07657	0.07651	0.10329	0.09264
																					0.553	0.08161	0.07756	0.07756	0.10445	0.07672		0.553	0.08161	0.07671	0.07664	0.10331	0.09281
																					0.552	0.08174	0.07766	0.07769	0.10459	0.07686		0.552	0.08174	0.07684	0.07678	0.10341	0.09294
																					0.551	0.08188	0.0778	0.0778	0.10473	0.077		0.551	0.08188	0.07688	0.07688	0.10366	0.09308
																					0.55	0.08193	0.07795	0.07788	0.10487	0.07705		0.55	0.08193	0.07697	0.07704	0.10384	0.09313
																					0.549	0.08199	0.07806	0.07796	0.10501	0.07711		0.549	0.08199	0.07714	0.07715	0.10395	0.09319
																					0.548	0.08207	0.07813	0.07803	0.10514	0.07719		0.548	0.08207	0.07739	0.07724	0.104	0.09327
																					0.547	0.08215	0.07821	0.07813	0.10527	0.07727		0.547	0.08215	0.07755	0.07736	0.10412	0.09335
																					0.546	0.08229	0.07838	0.07825	0.10541	0.07741		0.546	0.08229	0.07767	0.07748	0.10418	0.09349
																					0.545	0.08257	0.07858	0.07836	0.10555	0.07769		0.545	0.08257	0.07776	0.07759	0.1044	0.09376
																					0.544	0.08268	0.07877	0.07847	0.10569	0.0778		0.544	0.08268	0.0778	0.07771	0.10449	0.09387
																					0.543	0.08272	0.07891	0.07856	0.10584	0.07784		0.543	0.08272	0.07781	0.07785	0.1046	0.0939
																					0.542	0.0828	0.07902	0.0787	0.10599	0.07792		0.542	0.0828	0.07785	0.07797	0.10473	0.09398
																					0.541	0.08297	0.07915	0.07887	0.10615	0.07809		0.541	0.08297	0.07797	0.07813	0.10488	0.09415
																					0.54	0.08313	0.07929	0.07903	0.10631	0.07825		0.54	0.08313	0.07815	0.07828	0.10507	0.09431
																					0.539	0.08325	0.07944	0.07917	0.10648	0.07838		0.539	0.08325	0.07833	0.07846	0.1053	0.09443
																					0.538	0.08338	0.0796	0.07929	0.10666	0.0785		0.538	0.08338	0.07851	0.07852	0.10546	0.09456
																					0.537	0.08357	0.07975	0.07944	0.10684	0.07869		0.537	0.08357	0.07869	0.07863	0.10559	0.09475
																					0.536	0.0837	0.07988	0.07961	0.10703	0.07883		0.536	0.0837	0.07884	0.0787	0.10572	0.09488
																					0.535	0.08385	0.08	0.07977	0.10721	0.07898		0.535	0.08385	0.07897	0.07882	0.10588	0.09502
																					0.534	0.08403	0.08009	0.07988	0.10739	0.07916		0.534	0.08403	0.07912	0.07907	0.106	0.0952
																					0.533	0.08417	0.08016	0.07995	0.10756	0.0793		0.533	0.08417	0.0792	0.07926	0.10605	0.09534
																					0.532	0.08432	0.08027	0.08005	0.10773	0.07945		0.532	0.08432	0.07938	0.07946	0.10616	0.09548
																					0.531	0.08447	0.0804	0.0802	0.10791	0.0796		0.531	0.08447	0.07951	0.07957	0.10643	0.09564
																					0.53	0.0846	0.08058	0.08042	0.10809	0.07973		0.53	0.0846	0.07974	0.07969	0.10675	0.09577
																					0.529	0.08482	0.08077	0.08063	0.10829	0.07996		0.529	0.08482	0.08001	0.07985	0.10712	0.09598
																					0.528	0.08493	0.08097	0.08082	0.10849	0.08006		0.528	0.08493	0.08023	0.08002	0.10732	0.09609
																					0.527	0.08512	0.08115	0.08096	0.1087	0.08026		0.527	0.08512	0.08031	0.08017	0.10751	0.09628
																					0.526	0.08536	0.08131	0.08109	0.10891	0.08049		0.526	0.08536	0.08042	0.08032	0.10774	0.09651
																					0.525	0.08559	0.08146	0.08124	0.10913	0.08073		0.525	0.08559	0.08057	0.08055	0.10796	0.09675
																					0.524	0.0857	0.08161	0.08139	0.10935	0.08083		0.524	0.0857	0.08072	0.08077	0.10814	0.09685
																					0.523	0.08582	0.08176	0.08157	0.10956	0.08096		0.523	0.08582	0.08086	0.08098	0.10832	0.09697
																					0.522	0.08595	0.08191	0.08178	0.10977	0.08109		0.522	0.08595	0.08105	0.08111	0.10852	0.0971
																					0.521	0.08607	0.08207	0.08201	0.10998	0.08121		0.521	0.08607	0.08126	0.08127	0.1087	0.09721
																					0.52	0.08621	0.08224	0.0822	0.11019	0.08135		0.52	0.08621	0.08139	0.08147	0.10886	0.09735
																					0.519	0.08644	0.08241	0.08235	0.11039	0.08158		0.519	0.08644	0.08148	0.08166	0.1091	0.09758
																					0.518	0.08663	0.08258	0.08247	0.11058	0.08177		0.518	0.08663	0.08164	0.08194	0.10936	0.09777
																					0.517	0.08675	0.08276	0.0826	0.11077	0.08189		0.517	0.08675	0.08182	0.08211	0.10954	0.09789
																					0.516	0.0869	0.08298	0.08273	0.11096	0.08204		0.516	0.0869	0.08212	0.08227	0.10973	0.09804
																					0.515	0.08717	0.08319	0.08289	0.11116	0.08232		0.515	0.08717	0.08235	0.08242	0.10989	0.09831
																					0.514	0.08736	0.08341	0.0831	0.11138	0.08251		0.514	0.08736	0.08259	0.0826	0.11008	0.09849
																					0.513	0.08766	0.0836	0.08333	0.11163	0.08281		0.513	0.08766	0.08282	0.08282	0.11042	0.09879
																					0.512	0.08782	0.08379	0.0836	0.11189	0.08297		0.512	0.08782	0.08296	0.08305	0.11065	0.09895
																					0.511	0.08797	0.08396	0.08384	0.11216	0.08312		0.511	0.08797	0.08311	0.08332	0.11093	0.0991
																					0.51	0.08814	0.08415	0.08408	0.11243	0.08329		0.51	0.08814	0.08322	0.08359	0.11118	0.09926
																					0.509	0.08832	0.08436	0.08428	0.11271	0.08347		0.509	0.08832	0.08337	0.08379	0.11146	0.09944
																					0.508	0.08855	0.08455	0.08446	0.11298	0.0837		0.508	0.08855	0.08358	0.08399	0.11176	0.09967
																					0.507	0.08882	0.08472	0.08466	0.11325	0.08397		0.507	0.08882	0.08388	0.08423	0.11206	0.09993
																					0.506	0.08911	0.08492	0.08489	0.11352	0.08427		0.506	0.08911	0.08416	0.08446	0.11236	0.10022
																					0.505	0.08943	0.08517	0.08513	0.11379	0.08458		0.505	0.08943	0.08442	0.08466	0.11264	0.10053
																					0.504	0.0897	0.08544	0.08535	0.11407	0.08486		0.504	0.0897	0.08464	0.08486	0.11283	0.1008
																					0.503	0.08993	0.08568	0.08557	0.11435	0.08509		0.503	0.08993	0.08493	0.08509	0.11306	0.10103
																					0.502	0.09014	0.08588	0.08578	0.11462	0.0853		0.502	0.09014	0.08521	0.08546	0.11328	0.10124
																					0.501	0.09032	0.08607	0.08598	0.11489	0.08548		0.501	0.09032	0.08542	0.08571	0.11349	0.10141
																					0.5	0.09049	0.08628	0.08617	0.11516	0.08565		0.5	0.09049	0.0857	0.08595	0.11366	0.10158
																					0.499	0.09065	0.08653	0.08636	0.11545	0.08581		0.499	0.09065	0.08592	0.08616	0.11397	0.10174
																					0.498	0.09097	0.08685	0.08666	0.11574	0.08613		0.498	0.09097	0.08621	0.08643	0.11444	0.10205
																					0.497	0.09147	0.08718	0.08698	0.11607	0.08664		0.497	0.09147	0.08654	0.08666	0.11496	0.10255
																					0.496	0.09176	0.08749	0.08731	0.1164	0.08693		0.496	0.09176	0.08683	0.08687	0.11526	0.10284
																					0.495	0.09201	0.08773	0.08757	0.11674	0.08718		0.495	0.09201	0.08709	0.08718	0.11548	0.10308
																					0.494	0.09232	0.08796	0.08782	0.11708	0.08749		0.494	0.09232	0.08732	0.08758	0.11583	0.10339
																					0.493	0.09263	0.0882	0.08808	0.11741	0.0878		0.493	0.09263	0.08756	0.08799	0.11622	0.10369
																					0.492	0.09289	0.0885	0.08838	0.11774	0.08806		0.492	0.09289	0.08788	0.08835	0.11666	0.10395
																					0.491	0.09314	0.08882	0.0887	0.11807	0.08831		0.491	0.09314	0.08818	0.08862	0.11695	0.1042
																					0.49	0.09344	0.08917	0.08903	0.11841	0.08862		0.49	0.09344	0.0885	0.08895	0.11721	0.1045
																					0.489	0.09375	0.0895	0.08933	0.11878	0.08893		0.489	0.09375	0.08885	0.0894	0.11743	0.1048
																					0.488	0.09408	0.08981	0.08961	0.11919	0.08926		0.488	0.09408	0.08926	0.08989	0.1178	0.10513
																					0.487	0.09451	0.09011	0.0899	0.11962	0.08969		0.487	0.09451	0.08974	0.09027	0.1182	0.10555
																					0.486	0.0949	0.09041	0.09025	0.12009	0.09008		0.486	0.0949	0.09022	0.09075	0.11866	0.10594
																					0.485	0.09529	0.09075	0.09063	0.12059	0.09048		0.485	0.09529	0.09062	0.09119	0.11912	0.10633
																					0.484	0.09563	0.09115	0.09102	0.12111	0.09082		0.484	0.09563	0.09111	0.09167	0.11953	0.10665
																					0.483	0.09599	0.0916	0.0914	0.12164	0.09118		0.483	0.09599	0.0915	0.0922	0.11997	0.10702
																					0.482	0.09651	0.09211	0.09185	0.12217	0.09171		0.482	0.09651	0.09198	0.09268	0.1204	0.10753
																					0.481	0.0972	0.09263	0.09235	0.12271	0.0924		0.481	0.0972	0.09251	0.0932	0.12114	0.10821
																					0.48	0.09775	0.09313	0.09286	0.12325	0.09295		0.48	0.09775	0.093	0.09372	0.12181	0.10875
																					0.479	0.0982	0.09359	0.09331	0.1238	0.09341		0.479	0.0982	0.09345	0.09427	0.12248	0.1092
																					0.478	0.09864	0.09409	0.0938	0.12437	0.09384		0.478	0.09864	0.09393	0.09488	0.12313	0.10963
																					0.477	0.09916	0.09462	0.09436	0.12497	0.09437		0.477	0.09916	0.09454	0.09555	0.12367	0.11015
																					0.476	0.09978	0.09517	0.09498	0.1256	0.095		0.476	0.09978	0.09517	0.09617	0.12422	0.11076
																					0.475	0.10033	0.09573	0.09558	0.12625	0.09554		0.475	0.10033	0.09578	0.09692	0.12477	0.1113
																					0.474	0.10087	0.09631	0.09615	0.12694	0.09609		0.474	0.10087	0.09643	0.09772	0.12533	0.11184
																					0.473	0.10148	0.09693	0.09672	0.12765	0.0967		0.473	0.10148	0.09718	0.09849	0.12605	0.11243
																					0.472	0.10215	0.09759	0.09731	0.12839	0.09737		0.472	0.10215	0.09798	0.09918	0.12676	0.1131
																					0.471	0.1029	0.09825	0.09798	0.12917	0.09813		0.471	0.1029	0.09878	0.09997	0.12752	0.11384
																					0.47	0.10371	0.09894	0.09874	0.13	0.09894		0.47	0.10371	0.09959	0.10091	0.12843	0.11464
																					0.469	0.10456	0.09963	0.09957	0.13086	0.0998		0.469	0.10456	0.10044	0.10179	0.12942	0.11548
																					0.468	0.10536	0.10036	0.10038	0.13176	0.1006		0.468	0.10536	0.10146	0.10268	0.13031	0.11627
																					0.467	0.10616	0.10115	0.10117	0.1327	0.10141		0.467	0.10616	0.10231	0.10368	0.13118	0.11706
																					0.466	0.10702	0.10203	0.10199	0.13368	0.10227		0.466	0.10702	0.1032	0.10467	0.13209	0.11791
																					0.465	0.10797	0.10295	0.10289	0.13471	0.10323		0.465	0.10797	0.10422	0.10572	0.13326	0.11885
																					0.464	0.10877	0.10389	0.10385	0.13579	0.10403		0.464	0.10877	0.10527	0.10679	0.13433	0.11964
																					0.463	0.10965	0.10487	0.10482	0.13691	0.10491		0.463	0.10965	0.10634	0.10784	0.13548	0.1205
																					0.462	0.11068	0.1059	0.10584	0.13807	0.10595		0.462	0.11068	0.10732	0.10895	0.13666	0.12153
																					0.461	0.11191	0.10697	0.10685	0.13926	0.10719		0.461	0.11191	0.10823	0.1101	0.13777	0.12274
																					0.46	0.11305	0.10801	0.10786	0.14047	0.10833		0.46	0.11305	0.10923	0.11119	0.1389	0.12386
																					0.459	0.11415	0.10904	0.10886	0.14171	0.10944		0.459	0.11415	0.11046	0.11225	0.14009	0.12495
																					0.458	0.11526	0.11009	0.10992	0.14297	0.11055		0.458	0.11526	0.11164	0.11346	0.1414	0.12605
																					0.457	0.1164	0.11119	0.11105	0.14425	0.1117		0.457	0.1164	0.11282	0.11475	0.14274	0.12717
																					0.456	0.11761	0.11234	0.11222	0.14558	0.11292		0.456	0.11761	0.11388	0.11603	0.144	0.12837
																					0.455	0.11881	0.11354	0.11336	0.14694	0.11412		0.455	0.11881	0.11499	0.11724	0.14518	0.12955
																					0.454	0.12	0.11475	0.11444	0.14834	0.11532		0.454	0.12	0.11614	0.11858	0.14643	0.13073
																					0.453	0.1213	0.11596	0.11551	0.14979	0.11663		0.453	0.1213	0.11727	0.11981	0.14793	0.13202
																					0.452	0.12258	0.11711	0.11663	0.15127	0.11792		0.452	0.12258	0.11858	0.12089	0.14951	0.13328
																					0.451	0.12378	0.11823	0.11786	0.15277	0.11912		0.451	0.12378	0.11998	0.12195	0.151	0.13447
																					0.45	0.1251	0.11943	0.11921	0.15429	0.12045		0.45	0.1251	0.12133	0.12307	0.15247	0.13577
																					0.449	0.12651	0.12069	0.12056	0.1558	0.12187		0.449	0.12651	0.12267	0.12439	0.15408	0.13716
																					0.448	0.12795	0.12203	0.12187	0.1573	0.12331		0.448	0.12795	0.12389	0.12573	0.15554	0.13858
																					0.447	0.12923	0.12329	0.12311	0.15878	0.12459		0.447	0.12923	0.12496	0.12692	0.15699	0.13985
																					0.446	0.13039	0.12452	0.12435	0.16024	0.12577		0.446	0.13039	0.12605	0.12804	0.15853	0.141
																					0.445	0.13151	0.12571	0.12556	0.16168	0.12689		0.445	0.13151	0.12727	0.12911	0.16008	0.1421
																					0.444	0.13262	0.12691	0.12672	0.1631	0.12801		0.444	0.13262	0.12839	0.1301	0.16145	0.1432
																					0.443	0.13386	0.12809	0.12786	0.1645	0.12925		0.443	0.13386	0.12943	0.13109	0.16275	0.14442
																					0.442	0.13509	0.12925	0.129	0.16587	0.13049		0.442	0.13509	0.13043	0.1319	0.16417	0.14563
																					0.441	0.13626	0.13038	0.13014	0.16719	0.13167		0.441	0.13626	0.13138	0.13275	0.16556	0.1468
																					0.44	0.13747	0.13147	0.13123	0.16847	0.13288		0.44	0.13747	0.13229	0.13357	0.16686	0.14798
																					0.439	0.1386	0.1325	0.13221	0.16971	0.13402		0.439	0.1386	0.13313	0.13435	0.16803	0.14911
																					0.438	0.13964	0.13345	0.13311	0.17091	0.13506		0.438	0.13964	0.13391	0.13522	0.16921	0.15013
																					0.437	0.14058	0.13432	0.13398	0.17206	0.136		0.437	0.14058	0.13471	0.13583	0.1704	0.15106
																					0.436	0.14153	0.13512	0.13486	0.17317	0.13696		0.436	0.14153	0.13563	0.13642	0.17147	0.152
																					0.435	0.14236	0.13591	0.13574	0.1742	0.1378		0.435	0.14236	0.1362	0.13691	0.17246	0.15282
																					0.434	0.14308	0.13675	0.13658	0.17516	0.13852		0.434	0.14308	0.13672	0.13732	0.1734	0.15353
																					0.433	0.14387	0.13754	0.13729	0.17605	0.13932		0.433	0.14387	0.1371	0.13757	0.17435	0.15431
																					0.432	0.14446	0.13819	0.13789	0.17685	0.13991		0.432	0.14446	0.13746	0.13783	0.17506	0.1549
																					0.431	0.14496	0.13867	0.1384	0.17755	0.14041		0.431	0.14496	0.13775	0.13797	0.1758	0.15539
																					0.43	0.14545	0.1391	0.13885	0.17816	0.1409		0.43	0.14545	0.13795	0.13791	0.17647	0.15587
																					0.429	0.14583	0.1395	0.13926	0.17867	0.14129		0.429	0.14583	0.13812	0.13779	0.177	0.15625
																					0.428	0.14615	0.1398	0.13957	0.17907	0.14161		0.428	0.14615	0.13824	0.13765	0.17727	0.15656
																					0.427	0.1464	0.13999	0.1398	0.17938	0.14186		0.427	0.1464	0.1383	0.13756	0.17738	0.15681
																					0.426	0.14664	0.14012	0.1399	0.1796	0.1421		0.426	0.14664	0.13829	0.13744	0.17756	0.15705
																					0.425	0.14679	0.14018	0.13995	0.17971	0.14225		0.425	0.14679	0.13811	0.13714	0.17775	0.1572
																					0.424	0.14682	0.14016	0.13997	0.17974	0.14228		0.424	0.14682	0.13775	0.13673	0.17782	0.15723
																					0.423	0.14675	0.14007	0.13996	0.17968	0.14221		0.423	0.14675	0.13728	0.1362	0.17779	0.15715
																					0.422	0.14658	0.13992	0.13985	0.17953	0.14204		0.422	0.14658	0.13686	0.13579	0.17775	0.15699
																					0.421	0.14626	0.13971	0.13961	0.17932	0.14172		0.421	0.14626	0.13649	0.13515	0.17756	0.15667
																					0.42	0.14572	0.13944	0.13925	0.17906	0.14118		0.42	0.14572	0.1362	0.13458	0.17716	0.15614
																					0.419	0.14528	0.13907	0.13879	0.17876	0.14074		0.419	0.14528	0.13562	0.13393	0.17664	0.15571
																					0.418	0.14484	0.13865	0.1383	0.17838	0.14029		0.418	0.14484	0.13498	0.13316	0.1762	0.15526
																					0.417	0.14443	0.13814	0.13776	0.17791	0.13988		0.417	0.14443	0.13417	0.13229	0.17596	0.15487
																					0.416	0.14373	0.13753	0.13719	0.17732	0.13918		0.416	0.14373	0.13333	0.13142	0.17532	0.15417
																					0.415	0.14294	0.1368	0.13654	0.1766	0.13839		0.415	0.14294	0.13246	0.13049	0.17454	0.1534
																					0.414	0.1422	0.13603	0.13584	0.17575	0.13763		0.414	0.1422	0.13165	0.12951	0.17355	0.15266
																					0.413	0.14146	0.13526	0.13506	0.17478	0.1369		0.413	0.14146	0.13074	0.12856	0.17253	0.15193
																					0.412	0.14057	0.13449	0.1342	0.17373	0.136		0.412	0.14057	0.12977	0.12749	0.1715	0.15106
																					0.411	0.1396	0.13368	0.13329	0.17264	0.13503		0.411	0.1396	0.12887	0.12637	0.17056	0.1501
																					0.41	0.13863	0.1328	0.13234	0.17152	0.13404		0.41	0.13863	0.128	0.12513	0.16959	0.14913
																					0.409	0.13774	0.13178	0.13136	0.17036	0.13315		0.409	0.13774	0.12707	0.12394	0.16863	0.14825
																					0.408	0.13671	0.13069	0.13035	0.16918	0.13212		0.408	0.13671	0.12596	0.12287	0.16749	0.14724
																					0.407	0.13553	0.12956	0.12931	0.16797	0.13093		0.407	0.13553	0.12479	0.12182	0.16625	0.14607
																					0.406	0.13441	0.12846	0.12825	0.16671	0.1298		0.406	0.13441	0.12358	0.12101	0.16498	0.14496
																					0.405	0.13333	0.12738	0.12718	0.16544	0.12872		0.405	0.13333	0.12242	0.11988	0.16365	0.1439
																					0.404	0.13214	0.1263	0.12608	0.16417	0.12753		0.404	0.13214	0.12144	0.1188	0.16241	0.14273
																					0.403	0.13084	0.12516	0.12493	0.16292	0.12621		0.403	0.13084	0.12032	0.1178	0.16114	0.14144
																					0.402	0.1295	0.12403	0.12382	0.16167	0.12487		0.402	0.1295	0.11923	0.11677	0.15986	0.14012
																					0.401	0.12849	0.1229	0.12274	0.16042	0.12386		0.401	0.12849	0.11803	0.11561	0.15874	0.13912
																					0.4	0.12733	0.12183	0.12174	0.15915	0.12269		0.4	0.12733	0.11683	0.11446	0.15744	0.13797
																					0.399	0.1262	0.12075	0.1207	0.15785	0.12155		0.399	0.1262	0.11571	0.11333	0.15618	0.13685
																					0.398	0.12508	0.11967	0.11959	0.15652	0.12043		0.398	0.12508	0.11458	0.11232	0.15478	0.13575
																					0.397	0.12403	0.11855	0.11841	0.15517	0.11937		0.397	0.12403	0.11354	0.11129	0.15339	0.13472
																					0.396	0.12306	0.11741	0.11726	0.15382	0.1184		0.396	0.12306	0.11252	0.11026	0.1521	0.13376
																					0.395	0.12187	0.1163	0.11623	0.15251	0.1172		0.395	0.12187	0.11149	0.10923	0.15084	0.13258
																					0.394	0.12071	0.11523	0.11527	0.15125	0.11603		0.394	0.12071	0.11041	0.10818	0.14951	0.13143
																					0.393	0.11954	0.11418	0.11428	0.15003	0.11486		0.393	0.11954	0.10949	0.10721	0.14819	0.13028
																					0.392	0.11843	0.11315	0.11322	0.14884	0.11374		0.392	0.11843	0.10864	0.10627	0.14698	0.12918
																					0.391	0.11727	0.11218	0.11215	0.14766	0.11257		0.391	0.11727	0.10773	0.10541	0.14574	0.12803
																					0.39	0.11612	0.11127	0.11113	0.14647	0.11142		0.39	0.11612	0.10682	0.10468	0.14448	0.1269
																					0.389	0.11522	0.11037	0.11016	0.14528	0.11051		0.389	0.11522	0.10596	0.10384	0.14325	0.12601
																					0.388	0.11432	0.10941	0.1092	0.14411	0.1096		0.388	0.11432	0.10524	0.10307	0.14211	0.12512
																					0.387	0.11334	0.1084	0.10822	0.14296	0.10862		0.387	0.11334	0.10436	0.1024	0.14106	0.12415
																					0.386	0.11236	0.10748	0.1073	0.14187	0.10764		0.386	0.11236	0.10354	0.10163	0.13998	0.12318
																					0.385	0.11155	0.10662	0.10644	0.14081	0.10682		0.385	0.11155	0.10273	0.10087	0.13908	0.12238
																					0.384	0.11064	0.10582	0.10568	0.1398	0.1059		0.384	0.11064	0.102	0.10015	0.13796	0.12148
																					0.383	0.10974	0.10501	0.10489	0.13882	0.105		0.383	0.10974	0.10132	0.0995	0.13709	0.1206
																					0.382	0.10898	0.10424	0.10407	0.13788	0.10424		0.382	0.10898	0.10065	0.09889	0.13625	0.11984
																					0.381	0.10829	0.10351	0.10327	0.13699	0.10355		0.381	0.10829	0.09997	0.09835	0.13542	0.11917
																					0.38	0.10763	0.10282	0.10256	0.13615	0.10289		0.38	0.10763	0.09932	0.09775	0.13463	0.11852
																					0.379	0.10691	0.10215	0.1019	0.13535	0.10216		0.379	0.10691	0.09867	0.0972	0.13375	0.1178
																					0.378	0.10622	0.10148	0.10126	0.1346	0.10146		0.378	0.10622	0.09799	0.09662	0.1329	0.11712
																					0.377	0.10551	0.1008	0.10062	0.13388	0.10075		0.377	0.10551	0.09739	0.09613	0.1321	0.11641
																					0.376	0.10487	0.10014	0.10004	0.13318	0.10011		0.376	0.10487	0.09691	0.09568	0.13143	0.11579
																					0.375	0.10424	0.09953	0.09948	0.13251	0.09947		0.375	0.10424	0.09643	0.09529	0.13078	0.11516
																					0.374	0.10372	0.09899	0.09893	0.13188	0.09895		0.374	0.10372	0.09601	0.09503	0.13024	0.11465
																					0.373	0.10329	0.0985	0.09839	0.13131	0.09852		0.373	0.10329	0.09554	0.09461	0.12968	0.11422
																					0.372	0.10287	0.09804	0.0979	0.13078	0.0981		0.372	0.10287	0.09523	0.0942	0.12915	0.11382
																					0.371	0.10242	0.09761	0.09747	0.13029	0.09765		0.371	0.10242	0.09488	0.09383	0.12856	0.11337
																					0.37	0.10185	0.09722	0.0971	0.12984	0.09708		0.37	0.10185	0.09454	0.09359	0.1281	0.11281
																					0.369	0.10154	0.09687	0.09673	0.12941	0.09676		0.369	0.10154	0.09426	0.09344	0.12774	0.11249
																					0.368	0.1011	0.09657	0.09642	0.129	0.09632		0.368	0.1011	0.09406	0.09325	0.12712	0.11206
																					0.367	0.10077	0.09629	0.09612	0.1286	0.09598		0.367	0.10077	0.09392	0.09299	0.12662	0.11173
																					0.366	0.10048	0.096	0.09585	0.12823	0.09569		0.366	0.10048	0.09366	0.09275	0.12633	0.11145
																					0.365	0.10028	0.09568	0.09555	0.12788	0.09549		0.365	0.10028	0.09333	0.09256	0.12613	0.11125
																					0.364	0.10007	0.09532	0.09522	0.12756	0.09528		0.364	0.10007	0.09302	0.09241	0.12585	0.11104
																					0.363	0.09984	0.09494	0.09489	0.12726	0.09506		0.363	0.09984	0.09279	0.09226	0.12552	0.11082
																					0.362	0.09958	0.09456	0.09459	0.12697	0.09479		0.362	0.09958	0.09255	0.09208	0.12517	0.11056
																					0.361	0.09922	0.09427	0.09434	0.12669	0.09443		0.361	0.09922	0.0923	0.09186	0.12491	0.11021
																					0.36	0.099	0.0941	0.09414	0.12642	0.0942		0.36	0.099	0.09212	0.09162	0.12471	0.10998
																					0.359	0.09884	0.09403	0.09396	0.12618	0.09405		0.359	0.09884	0.092	0.09147	0.12461	0.10983
																					0.358	0.09872	0.09396	0.09382	0.12596	0.09392		0.358	0.09872	0.09195	0.09144	0.12445	0.10971
																					0.357	0.09859	0.09384	0.09373	0.12579	0.0938		0.357	0.09859	0.09196	0.09134	0.12436	0.10959
																					0.356	0.0984	0.09368	0.09368	0.12567	0.09361		0.356	0.0984	0.09207	0.09132	0.12441	0.1094
																					0.355	0.09819	0.0935	0.09362	0.12558	0.09339		0.355	0.09819	0.09203	0.09131	0.12435	0.10918
																					0.354	0.09804	0.09337	0.09356	0.12552	0.09325		0.354	0.09804	0.09195	0.09132	0.12426	0.10904
																					0.353	0.09808	0.09329	0.09348	0.12549	0.09328		0.353	0.09808	0.09182	0.09134	0.1242	0.10908
																					0.352	0.09802	0.09324	0.0934	0.12547	0.09323		0.352	0.09802	0.09169	0.09132	0.12409	0.10902
																					0.351	0.098	0.0932	0.09331	0.12546	0.09321		0.351	0.098	0.09163	0.09125	0.12412	0.109
																					0.35	0.09799	0.0932	0.09324	0.12543	0.0932		0.35	0.09799	0.09153	0.09124	0.1241	0.10899
																					0.349	0.09796	0.09319	0.09319	0.12541	0.09316		0.349	0.09796	0.09152	0.09123	0.12411	0.10896
																					0.348	0.09796	0.09318	0.09314	0.12537	0.09316		0.348	0.09796	0.09155	0.09131	0.12402	0.10896
																					0.347	0.09797	0.09316	0.0931	0.12532	0.09317		0.347	0.09797	0.09156	0.0913	0.12398	0.10897
																					0.346	0.09796	0.09316	0.09305	0.12529	0.09316		0.346	0.09796	0.09154	0.0913	0.12394	0.10896
																					0.345	0.09799	0.09317	0.093	0.12529	0.0932		0.345	0.09799	0.09155	0.09131	0.12384	0.10899
																					0.344	0.09798	0.09319	0.09296	0.12531	0.09318		0.344	0.09798	0.09164	0.09133	0.12376	0.10898
																					0.343	0.09798	0.0932	0.09297	0.12536	0.09318		0.343	0.09798	0.09165	0.09129	0.12372	0.10898
																					0.342	0.098	0.09325	0.09302	0.12541	0.09321		0.342	0.098	0.09157	0.09137	0.12369	0.109
																					0.341	0.09799	0.09328	0.09308	0.12546	0.09319		0.341	0.09799	0.09152	0.09138	0.12362	0.10899
																					0.34	0.09798	0.09331	0.09312	0.1255	0.09319		0.34	0.09798	0.09173	0.09146	0.12372	0.10899
																					0.339	0.09797	0.09332	0.09314	0.12554	0.09317		0.339	0.09797	0.09185	0.09161	0.12378	0.10897
																					0.338	0.09794	0.09337	0.09316	0.12557	0.09314		0.338	0.09794	0.09194	0.09174	0.12378	0.10894
																					0.337	0.09814	0.09342	0.09317	0.1256	0.09334		0.337	0.09814	0.09197	0.09175	0.12395	0.10914
																					0.336	0.09822	0.09348	0.09324	0.12563	0.09343		0.336	0.09822	0.09195	0.09176	0.12402	0.10922
																					0.335	0.09826	0.09352	0.09336	0.12565	0.09346		0.335	0.09826	0.09197	0.09181	0.12404	0.10925
																					0.334	0.09828	0.09358	0.0935	0.12565	0.09349		0.334	0.09828	0.09206	0.09197	0.12391	0.10928
																					0.333	0.09835	0.0937	0.09362	0.12564	0.09356		0.333	0.09835	0.09214	0.09212	0.12384	0.10935
																					0.332	0.09848	0.09386	0.09368	0.12563	0.09369		0.332	0.09848	0.09223	0.09216	0.12393	0.10948
																					0.331	0.09867	0.09404	0.09373	0.12562	0.09387		0.331	0.09867	0.09238	0.09225	0.12403	0.10966
																					0.33	0.0987	0.09416	0.0938	0.12563	0.09391		0.33	0.0987	0.09251	0.09234	0.12413	0.1097
																					0.329	0.09878	0.0942	0.09388	0.12567	0.09399		0.329	0.09878	0.09264	0.09247	0.12414	0.10977
																					0.328	0.09879	0.09422	0.09392	0.12573	0.094		0.328	0.09879	0.09271	0.09252	0.1241	0.10978
																					0.327	0.09879	0.09427	0.09392	0.12579	0.094		0.327	0.09879	0.09281	0.09252	0.12405	0.10978
																					0.326	0.09882	0.09433	0.09394	0.12585	0.09402		0.326	0.09882	0.09289	0.09282	0.12407	0.10981
																					0.325	0.09891	0.09438	0.09403	0.12589	0.09411		0.325	0.09891	0.09297	0.09303	0.12418	0.10989
																					0.324	0.09899	0.09442	0.09415	0.12592	0.09419		0.324	0.09899	0.09311	0.09317	0.12423	0.10998
																					0.323	0.09917	0.09449	0.09424	0.12593	0.09438		0.323	0.09917	0.09314	0.09321	0.12425	0.11016
																					0.322	0.09935	0.09463	0.09431	0.12595	0.09456		0.322	0.09935	0.0932	0.09325	0.12428	0.11033
																					0.321	0.0995	0.09479	0.09439	0.12598	0.09471		0.321	0.0995	0.0933	0.09333	0.12457	0.11049
																					0.32	0.09957	0.0949	0.09449	0.12601	0.09478		0.32	0.09957	0.09343	0.09341	0.12463	0.11055
																					0.319	0.0997	0.09496	0.09461	0.12604	0.09491		0.319	0.0997	0.09362	0.09348	0.12459	0.11068
																					0.318	0.09984	0.09505	0.09475	0.12607	0.09505		0.318	0.09984	0.0938	0.09363	0.12455	0.11081
																					0.317	0.1	0.09518	0.09492	0.1261	0.09521		0.317	0.1	0.094	0.09374	0.12452	0.11097
																					0.316	0.10011	0.09534	0.09509	0.12613	0.09532		0.316	0.10011	0.09408	0.09392	0.12458	0.11108
																					0.315	0.10023	0.09549	0.09526	0.12616	0.09544		0.315	0.10023	0.09414	0.09405	0.12463	0.1112
																					0.314	0.10034	0.09567	0.09539	0.12619	0.09556		0.314	0.10034	0.09421	0.09415	0.12462	0.11131
																					0.313	0.10052	0.09584	0.09549	0.12622	0.09573		0.313	0.10052	0.09438	0.09426	0.12458	0.11149
																					0.312	0.1007	0.09595	0.09559	0.12624	0.09592		0.312	0.1007	0.09458	0.09435	0.12449	0.11167
																					0.311	0.10085	0.09603	0.09569	0.12625	0.09607		0.311	0.10085	0.0947	0.09448	0.12453	0.11182
																					0.31	0.10086	0.09609	0.09578	0.12626	0.09608		0.31	0.10086	0.09477	0.09476	0.12468	0.11183
																					0.309	0.10088	0.09617	0.09587	0.12629	0.0961		0.309	0.10088	0.09493	0.09497	0.12482	0.11184
																					0.308	0.10102	0.09627	0.09599	0.12634	0.09624		0.308	0.10102	0.09516	0.09517	0.12493	0.11199
																					0.307	0.10117	0.09637	0.09614	0.12642	0.09639		0.307	0.10117	0.09524	0.09531	0.12495	0.11213
																					0.306	0.10135	0.09655	0.09637	0.12652	0.09657		0.306	0.10135	0.09536	0.09528	0.12499	0.11231
																					0.305	0.10162	0.09677	0.09661	0.12664	0.09684		0.305	0.10162	0.0955	0.09531	0.12528	0.11258
																					0.304	0.10169	0.097	0.09685	0.12675	0.09692		0.304	0.10169	0.09561	0.09545	0.12533	0.11265
																					0.303	0.10178	0.09719	0.097	0.12685	0.097		0.303	0.10178	0.09571	0.09564	0.12535	0.11273
																					0.302	0.10196	0.09734	0.09711	0.12693	0.09719		0.302	0.10196	0.09577	0.09585	0.12537	0.11291
																					0.301	0.10213	0.09747	0.09722	0.127	0.09735		0.301	0.10213	0.09598	0.09603	0.12538	0.11308
																					0.3	0.1022	0.0976	0.09734	0.12707	0.09743		0.3	0.1022	0.09626	0.09625	0.12547	0.11315
																					0.299	0.10221	0.09773	0.09752	0.12715	0.09743		0.299	0.10221	0.0965	0.09642	0.12553	0.11316
																					0.298	0.10234	0.09784	0.09771	0.12724	0.09756		0.298	0.10234	0.09655	0.09658	0.12572	0.11328
																					0.297	0.10258	0.09796	0.09789	0.12734	0.09781		0.297	0.10258	0.09658	0.0966	0.12583	0.11353
																					0.296	0.1029	0.09811	0.09804	0.12744	0.09813		0.296	0.1029	0.09672	0.09676	0.12591	0.11384
																					0.295	0.1031	0.0983	0.09818	0.12754	0.09833		0.295	0.1031	0.09691	0.09703	0.12602	0.11404
																					0.294	0.1033	0.09853	0.09833	0.12763	0.09853		0.294	0.1033	0.0971	0.0974	0.1261	0.11424
																					0.293	0.10349	0.09879	0.09847	0.12774	0.09872		0.293	0.10349	0.09733	0.09757	0.12617	0.11442
																					0.292	0.10363	0.09905	0.09861	0.12785	0.09886		0.292	0.10363	0.0977	0.09774	0.12623	0.11456
																					0.291	0.10375	0.0993	0.09873	0.12798	0.09899		0.291	0.10375	0.09793	0.09785	0.12635	0.11468
																					0.29	0.10398	0.09955	0.09891	0.12811	0.09921		0.29	0.10398	0.09805	0.09797	0.12638	0.1149
																					0.289	0.10422	0.09973	0.09908	0.12826	0.09945		0.289	0.10422	0.09819	0.0981	0.1266	0.11514
																					0.288	0.10434	0.09981	0.09926	0.1284	0.09957		0.288	0.10434	0.09829	0.09833	0.12683	0.11526
																					0.287	0.10454	0.0998	0.09944	0.12854	0.09978		0.287	0.10454	0.09844	0.09858	0.12708	0.11547
																					0.286	0.10473	0.09985	0.09972	0.12868	0.09997		0.286	0.10473	0.0985	0.0988	0.12725	0.11565
																					0.285	0.10487	0.10003	0.09999	0.12881	0.10011		0.285	0.10487	0.09861	0.09902	0.12738	0.11579
																					0.284	0.10511	0.10029	0.10019	0.12894	0.10036		0.284	0.10511	0.09883	0.09922	0.12749	0.11603
																					0.283	0.1054	0.10054	0.10037	0.12907	0.10064		0.283	0.1054	0.09905	0.09935	0.12759	0.11631
																					0.282	0.10561	0.10078	0.1006	0.12921	0.10085		0.282	0.10561	0.09922	0.09945	0.12759	0.11651
																					0.281	0.10581	0.10101	0.10089	0.12937	0.10105		0.281	0.10581	0.09944	0.09962	0.12761	0.11671
																					0.28	0.10606	0.10127	0.10113	0.12953	0.1013		0.28	0.10606	0.09978	0.09976	0.12785	0.11696
																					0.279	0.10629	0.10153	0.10128	0.1297	0.10154		0.279	0.10629	0.10006	0.09992	0.12813	0.11719
																					0.278	0.10646	0.10175	0.10137	0.12988	0.10171		0.278	0.10646	0.10025	0.10024	0.12828	0.11736
																					0.277	0.1066	0.10191	0.1015	0.13006	0.10185		0.277	0.1066	0.10042	0.1005	0.1284	0.1175
																					0.276	0.10683	0.10204	0.10168	0.13022	0.10208		0.276	0.10683	0.10079	0.10074	0.12855	0.11772
																					0.275	0.10698	0.10218	0.10191	0.13038	0.10223		0.275	0.10698	0.10093	0.10104	0.12877	0.11787
																					0.274	0.10709	0.10241	0.10215	0.13052	0.10234		0.274	0.10709	0.10112	0.10128	0.12912	0.11798
																					0.273	0.10739	0.10265	0.1024	0.13066	0.10264		0.273	0.10739	0.1014	0.1015	0.1296	0.11827
																					0.272	0.10776	0.10292	0.10266	0.1308	0.10301		0.272	0.10776	0.10155	0.10162	0.12975	0.11864
																					0.271	0.10824	0.10317	0.1029	0.13095	0.10349		0.271	0.10824	0.10171	0.10181	0.12979	0.11911
																					0.27	0.10861	0.10341	0.10312	0.13112	0.10387		0.27	0.10861	0.10186	0.10205	0.12988	0.11948
																					0.269	0.10887	0.10365	0.10335	0.13132	0.10413		0.269	0.10887	0.10209	0.10221	0.12995	0.11974
																					0.268	0.10906	0.10386	0.10357	0.13154	0.10432		0.268	0.10906	0.10227	0.10239	0.13007	0.11992
																					0.267	0.10919	0.10408	0.10379	0.13177	0.10445		0.267	0.10919	0.10246	0.10257	0.13023	0.12006
																					0.266	0.10924	0.10428	0.104	0.13199	0.1045		0.266	0.10924	0.10273	0.10281	0.13043	0.12011
																					0.265	0.10924	0.10448	0.10426	0.13219	0.1045		0.265	0.10924	0.10299	0.10313	0.13054	0.1201
																					0.264	0.10927	0.10469	0.1045	0.13238	0.10453		0.264	0.10927	0.10318	0.10338	0.1307	0.12014
																					0.263	0.10947	0.1049	0.10468	0.13256	0.10474		0.263	0.10947	0.10337	0.10351	0.13096	0.12034
																					0.262	0.10989	0.10512	0.10479	0.13276	0.10516		0.262	0.10989	0.10359	0.10379	0.13118	0.12075
																					0.261	0.11016	0.10536	0.10494	0.13297	0.10543		0.261	0.11016	0.10382	0.10403	0.13132	0.12101
																					0.26	0.11042	0.10558	0.10519	0.1332	0.10569		0.26	0.11042	0.1042	0.10428	0.13151	0.12127
																					0.259	0.11068	0.1058	0.10548	0.13344	0.10595		0.259	0.11068	0.10441	0.10449	0.13173	0.12153
																					0.258	0.11097	0.10605	0.10579	0.13367	0.10624		0.258	0.11097	0.10467	0.10476	0.13197	0.12181
																					0.257	0.11143	0.10634	0.10607	0.13389	0.10671		0.257	0.11143	0.10486	0.10504	0.13237	0.12227
																					0.256	0.11172	0.10665	0.10635	0.13408	0.107		0.256	0.11172	0.10516	0.10525	0.13253	0.12256
																					0.255	0.11199	0.10695	0.10664	0.13426	0.10727		0.255	0.11199	0.10548	0.10547	0.13265	0.12282
																					0.254	0.11221	0.10725	0.10698	0.13443	0.10749		0.254	0.11221	0.10572	0.10569	0.13288	0.12304
																					0.253	0.11249	0.10755	0.10736	0.1346	0.10777		0.253	0.11249	0.10591	0.10587	0.13314	0.12331
																					0.252	0.11271	0.10778	0.10768	0.1348	0.108		0.252	0.11271	0.10609	0.10609	0.13335	0.12354
																					0.251	0.1129	0.10797	0.10796	0.13502	0.10818		0.251	0.1129	0.10626	0.10643	0.13357	0.12372
																					0.25	0.11304	0.10816	0.10819	0.13527	0.10833		0.25	0.11304	0.10656	0.10683	0.13375	0.12386
																					0.249	0.11336	0.1084	0.10842	0.13553	0.10864		0.249	0.11336	0.10691	0.10725	0.13383	0.12417
																					0.248	0.11366	0.10869	0.10864	0.13579	0.10895		0.248	0.11366	0.10733	0.10752	0.13389	0.12447
																					0.247	0.11399	0.10902	0.10886	0.13606	0.10928		0.247	0.11399	0.10758	0.10766	0.13414	0.1248
																					0.246	0.11418	0.10938	0.10911	0.13632	0.10947		0.246	0.11418	0.10781	0.10801	0.13451	0.12499
																					0.245	0.11442	0.10972	0.10939	0.13659	0.10971		0.245	0.11442	0.10803	0.10822	0.13478	0.12522
																					0.244	0.11479	0.11001	0.10969	0.13684	0.11008		0.244	0.11479	0.10842	0.10846	0.13501	0.12558
																					0.243	0.11521	0.11024	0.10994	0.13709	0.1105		0.243	0.11521	0.10872	0.10878	0.13524	0.126
																					0.242	0.11565	0.11049	0.11021	0.13732	0.11095		0.242	0.11565	0.10904	0.10926	0.13552	0.12644
																					0.241	0.11621	0.11076	0.11054	0.13753	0.1115		0.241	0.11621	0.10935	0.10969	0.13608	0.12698
																					0.24	0.11653	0.11111	0.11093	0.13772	0.11183		0.24	0.11653	0.10958	0.11008	0.1364	0.12731
																					0.239	0.11678	0.11148	0.11127	0.1379	0.11208		0.239	0.11678	0.10982	0.11038	0.13672	0.12755
																					0.238	0.11709	0.11187	0.11156	0.13808	0.11239		0.238	0.11709	0.11018	0.11067	0.13702	0.12786
																					0.237	0.11749	0.11226	0.11182	0.13828	0.11279		0.237	0.11749	0.11053	0.1109	0.13729	0.12825
																					0.236	0.11792	0.11259	0.11208	0.1385	0.11322		0.236	0.11792	0.11085	0.11121	0.13741	0.12867
																					0.235	0.11824	0.11285	0.11242	0.13876	0.11355		0.235	0.11824	0.11114	0.11153	0.13754	0.12899
																					0.234	0.11847	0.11303	0.11281	0.13904	0.11378		0.234	0.11847	0.11145	0.11176	0.13782	0.12922
																					0.233	0.11874	0.11327	0.11325	0.13933	0.11405		0.233	0.11874	0.11178	0.11199	0.13814	0.12949
																					0.232	0.11912	0.11363	0.11365	0.13963	0.11443		0.232	0.11912	0.11203	0.11232	0.13832	0.12986
																					0.231	0.11948	0.11405	0.11403	0.13993	0.1148		0.231	0.11948	0.11237	0.11271	0.13837	0.13022
																					0.23	0.11997	0.11447	0.11431	0.14022	0.11529		0.23	0.11997	0.11256	0.11333	0.1386	0.1307
																					0.229	0.12034	0.11487	0.11459	0.14052	0.11567		0.229	0.12034	0.11296	0.11375	0.13904	0.13107
																					0.228	0.12058	0.11525	0.11494	0.14084	0.11591		0.228	0.12058	0.11359	0.11413	0.13948	0.13131
																					0.227	0.12091	0.11561	0.11539	0.14119	0.11624		0.227	0.12091	0.11401	0.11446	0.1399	0.13163
																					0.226	0.12131	0.116	0.11589	0.14157	0.11664		0.226	0.12131	0.11431	0.11471	0.14025	0.13202
																					0.225	0.12189	0.11643	0.11635	0.14198	0.11722		0.225	0.12189	0.11448	0.1149	0.14072	0.1326
																					0.224	0.12235	0.11689	0.11673	0.14238	0.11768		0.224	0.12235	0.1147	0.11519	0.14102	0.13305
																					0.223	0.12269	0.11733	0.11705	0.14277	0.11802		0.223	0.12269	0.11509	0.11565	0.14141	0.13339
																					0.222	0.12302	0.11775	0.11739	0.14312	0.11835		0.222	0.12302	0.11555	0.11612	0.14178	0.13371
																					0.221	0.12344	0.11813	0.11776	0.14344	0.11878		0.221	0.12344	0.11596	0.11648	0.14201	0.13413
																					0.22	0.12394	0.11849	0.11809	0.14372	0.11928		0.22	0.12394	0.11654	0.11684	0.14229	0.13463
																					0.219	0.12427	0.11884	0.1184	0.14399	0.11961		0.219	0.12427	0.11707	0.11717	0.14258	0.13495
																					0.218	0.12451	0.1192	0.11876	0.14425	0.11985		0.218	0.12451	0.11759	0.11752	0.14294	0.13518
																					0.217	0.12481	0.11954	0.1192	0.1445	0.12016		0.217	0.12481	0.11789	0.11794	0.14326	0.13549
																					0.216	0.12528	0.11989	0.11963	0.14474	0.12063		0.216	0.12528	0.11816	0.11837	0.14352	0.13595
																					0.215	0.12588	0.12026	0.12008	0.14498	0.12123		0.215	0.12588	0.11841	0.11889	0.14379	0.13654
																					0.214	0.1263	0.12066	0.12052	0.14523	0.12166		0.214	0.1263	0.11885	0.11958	0.14418	0.13696
																					0.213	0.12675	0.12109	0.12095	0.1455	0.1221		0.213	0.12675	0.11931	0.12008	0.14479	0.1374
																					0.212	0.12721	0.12153	0.12128	0.14582	0.12257		0.212	0.12721	0.12001	0.12045	0.14518	0.13785
																					0.211	0.12776	0.12202	0.12154	0.14618	0.12312		0.211	0.12776	0.12026	0.12079	0.14547	0.13839
																					0.21	0.12816	0.12254	0.12194	0.14659	0.12352		0.21	0.12816	0.12061	0.12112	0.14579	0.13879
																					0.209	0.12885	0.12306	0.12238	0.14704	0.12422		0.209	0.12885	0.12103	0.12157	0.14632	0.13948
																					0.208	0.12938	0.12354	0.12286	0.14751	0.12475		0.208	0.12938	0.12153	0.12199	0.14646	0.14
																					0.207	0.12987	0.12394	0.12327	0.14798	0.12524		0.207	0.12987	0.12202	0.12245	0.14675	0.14048
																					0.206	0.13033	0.12433	0.12376	0.14842	0.1257		0.206	0.13033	0.12246	0.12277	0.14734	0.14093
																					0.205	0.1308	0.12474	0.12428	0.14881	0.12617		0.205	0.1308	0.12283	0.12311	0.14799	0.1414
																					0.204	0.13133	0.12525	0.12481	0.14916	0.12671		0.204	0.13133	0.12317	0.12339	0.14852	0.14192
																					0.203	0.13178	0.12576	0.1253	0.14945	0.12716		0.203	0.13178	0.12352	0.12364	0.14885	0.14237
																					0.202	0.13223	0.12621	0.12575	0.14971	0.12762		0.202	0.13223	0.12376	0.12399	0.14904	0.14281
																					0.201	0.13282	0.12654	0.12619	0.14993	0.1282		0.201	0.13282	0.124	0.12414	0.14931	0.14339
																					0.2	0.13327	0.12684	0.12663	0.15013	0.12866		0.2	0.13327	0.12418	0.12416	0.14956	0.14384
																					0.199	0.13347	0.12713	0.12701	0.1503	0.12886		0.199	0.13347	0.12446	0.12419	0.14973	0.14403
																					0.198	0.13366	0.12741	0.1273	0.15045	0.12905		0.198	0.13366	0.12469	0.12446	0.14982	0.14422
																					0.197	0.13383	0.12764	0.12746	0.15057	0.12922		0.197	0.13383	0.12471	0.12458	0.14983	0.14439
																					0.196	0.13412	0.1279	0.1276	0.15065	0.12951		0.196	0.13412	0.12486	0.1246	0.15008	0.14468
																					0.195	0.13438	0.12818	0.12778	0.15069	0.12977		0.195	0.13438	0.12487	0.1244	0.15009	0.14493
																					0.194	0.13446	0.12852	0.12811	0.15067	0.12985		0.194	0.13446	0.12499	0.12409	0.15001	0.14501
																					0.193	0.13486	0.12879	0.1284	0.15059	0.13026		0.193	0.13486	0.12502	0.12388	0.15024	0.14541
																					0.192	0.13496	0.12901	0.12853	0.15042	0.13036		0.192	0.13496	0.12496	0.12376	0.15012	0.14551
																					0.191	0.13496	0.12905	0.12843	0.15017	0.13036		0.191	0.13496	0.12471	0.12354	0.14996	0.14551
																					0.19	0.13484	0.12897	0.12824	0.14985	0.13024		0.19	0.13484	0.12428	0.12313	0.14965	0.14539
																					0.189	0.13469	0.12874	0.128	0.14947	0.13009		0.189	0.13469	0.12388	0.12253	0.14924	0.14525
																					0.188	0.13446	0.12843	0.12772	0.149	0.12986		0.188	0.13446	0.12356	0.12171	0.1488	0.14502
																					0.187	0.13429	0.12802	0.12734	0.14845	0.12969		0.187	0.13429	0.12308	0.12096	0.14836	0.14485
																					0.186	0.13391	0.12756	0.12698	0.14783	0.12931		0.186	0.13391	0.12229	0.12025	0.14774	0.14448
																					0.185	0.13345	0.12708	0.12659	0.14712	0.12884		0.185	0.13345	0.12154	0.11944	0.14721	0.14401
																					0.184	0.13294	0.12662	0.12619	0.14634	0.12833		0.184	0.13294	0.12086	0.11878	0.14668	0.14352
																					0.183	0.1324	0.12608	0.12572	0.1455	0.12778		0.183	0.1324	0.12006	0.11816	0.14572	0.14298
																					0.182	0.13173	0.12547	0.12517	0.14463	0.12711		0.182	0.13173	0.11919	0.11762	0.14473	0.14232
																					0.181	0.13114	0.12483	0.1245	0.14373	0.12652		0.181	0.13114	0.11843	0.11674	0.14359	0.14174
																					0.18	0.13049	0.12415	0.12376	0.14281	0.12587		0.18	0.13049	0.11802	0.1158	0.14243	0.14109
																					0.179	0.12973	0.12342	0.12307	0.14186	0.12511		0.179	0.12973	0.11716	0.11475	0.14141	0.14035
																					0.178	0.12896	0.12277	0.12253	0.14087	0.12432		0.178	0.12896	0.11625	0.11396	0.14032	0.13958
																					0.177	0.12861	0.12215	0.12199	0.13982	0.12397		0.177	0.12861	0.1154	0.11329	0.13969	0.13923
																					0.176	0.12766	0.12151	0.1213	0.13872	0.12302		0.176	0.12766	0.11445	0.1123	0.1389	0.1383
																					0.175	0.12683	0.12074	0.12038	0.13756	0.12218		0.175	0.12683	0.1135	0.11102	0.13783	0.13747
																					0.174	0.12603	0.11996	0.11933	0.13636	0.12138		0.174	0.12603	0.11241	0.10997	0.13679	0.13669
																					0.173	0.12523	0.11915	0.11828	0.13512	0.12057		0.173	0.12523	0.11137	0.10885	0.13572	0.13589
																					0.172	0.12456	0.11827	0.11735	0.13384	0.1199		0.172	0.12456	0.11039	0.10749	0.13421	0.13524
																					0.171	0.12371	0.11736	0.11657	0.13251	0.11905		0.171	0.12371	0.10921	0.10608	0.13279	0.1344
																					0.17	0.12247	0.11642	0.11575	0.13111	0.11781		0.17	0.12247	0.10806	0.105	0.13146	0.13317
																					0.169	0.1211	0.11539	0.11472	0.12966	0.11643		0.169	0.1211	0.1068	0.10397	0.13004	0.13182
																					0.168	0.11995	0.11422	0.11349	0.12816	0.11527		0.168	0.11995	0.10544	0.10266	0.12855	0.13068
																					0.167	0.11892	0.11292	0.11216	0.12662	0.11423		0.167	0.11892	0.10411	0.1012	0.12698	0.12966
																					0.166	0.11791	0.11163	0.11085	0.12505	0.11322		0.166	0.11791	0.10285	0.10022	0.12552	0.12867
																					0.165	0.11674	0.11043	0.1096	0.12348	0.11205		0.165	0.11674	0.10149	0.09876	0.12403	0.12751
																					0.164	0.11555	0.10936	0.10841	0.12189	0.11085		0.164	0.11555	0.10055	0.0968	0.12255	0.12634
																					0.163	0.1143	0.10829	0.10718	0.12025	0.10959		0.163	0.1143	0.09907	0.09454	0.12109	0.1251
																					0.162	0.11284	0.1072	0.10596	0.11855	0.10812		0.162	0.11284	0.09736	0.09236	0.11933	0.12366
																					0.161	0.11181	0.10588	0.1046	0.11675	0.10709		0.161	0.11181	0.09548	0.08959	0.11798	0.12265
																					0.16	0.11019	0.10431	0.10313	0.11478	0.10546		0.16	0.11019	0.09327	0.08594	0.11595	0.12104
																					0.159	0.10857	0.10242	0.10136	0.11254	0.10383		0.159	0.10857	0.09045	0.07939	0.11376	0.11944
																					0.158	0.10666	0.10033	0.09936	0.10985	0.10191		0.158	0.10666	0.08665	0.07127	0.11124	0.11756
																					0.157	0.104	0.09787	0.0969	0.10647	0.09923		0.157	0.104	0.07958	0.06503	0.10882	0.11493
																					0.156	0.10084	0.09468	0.0937	0.10229	0.09605		0.156	0.10084	0.07109	0.06058	0.10571	0.1118
																					0.155	0.0961	0.08964	0.08878	0.09735	0.09129		0.155	0.0961	0.06504	0.05663	0.10108	0.10712
																					0.154	0.08762	0.08233	0.08172	0.09172	0.08277		0.154	0.08762	0.06073	0.05245	0.09304	0.09875
																					0.153	0.07708	0.07413	0.07377	0.08571	0.07217		0.153	0.07708	0.05676	0.04848	0.08391	0.08833
																					0.152	0.06948	0.06704	0.06683	0.07975	0.06453		0.152	0.06948	0.05272	0.045	0.07718	0.08083
																					0.151	0.06447	0.06192	0.0617	0.07409	0.05949		0.151	0.06447	0.04879	0.04172	0.0721	0.07588
																					0.15	0.06036	0.05768	0.05751	0.06882	0.05536		0.15	0.06036	0.04514	0.03862	0.0677	0.07182
																					0.149	0.056	0.05363	0.05349	0.064	0.05098		0.149	0.056	0.04194	0.0357	0.06307	0.06751
																					0.148	0.05172	0.04967	0.04963	0.05959	0.04667		0.148	0.05172	0.03904	0.03275	0.05842	0.06328
																					0.147	0.04785	0.04599	0.04601	0.05544	0.04278		0.147	0.04785	0.03592	0.02986	0.05404	0.05946
																					0.146	0.04445	0.04263	0.04269	0.05148	0.03937		0.146	0.04445	0.0329	0.0272	0.05004	0.05611
																					0.145	0.04134	0.03949	0.03957	0.04766	0.03624		0.145	0.04134	0.02995	0.02459	0.04658	0.05303
																					0.144	0.03806	0.03646	0.03659	0.04397	0.03294		0.144	0.03806	0.0271	0.02213	0.04309	0.04979
																					0.143	0.03489	0.03344	0.03362	0.04038	0.02975		0.143	0.03489	0.02449	0.01968	0.03947	0.04666
																					0.142	0.03176	0.03049	0.03064	0.03691	0.02661		0.142	0.03176	0.02201	0.01726	0.03612	0.04357
																					0.141	0.02901	0.02771	0.02775	0.03356	0.02384		0.141	0.02901	0.01963	0.01506	0.0329	0.04085
																					0.14	0.02624	0.0251	0.02501	0.03037	0.02106		0.14	0.02624	0.01732	0.01305	0.02977	0.03811
																					0.139	0.02345	0.02256	0.02246	0.02733	0.01826		0.139	0.02345	0.01519	0.01138	0.02657	0.03536
																					0.138	0.02088	0.0201	0.02003	0.02447	0.01567		0.138	0.02088	0.01331	0.00998	0.02358	0.03282
																					0.137	0.01854	0.01777	0.01775	0.02178	0.01332		0.137	0.01854	0.0115	0.00877	0.02098	0.03051
																					0.136	0.01631	0.01563	0.01564	0.01929	0.01107		0.136	0.01631	0.00999	0.00789	0.01855	0.0283
																					0.135	0.01419	0.01364	0.01369	0.01703	0.00895		0.135	0.01419	0.00876	0.00744	0.0162	0.02621
																					0.134	0.01241	0.01185	0.01193	0.01504	0.00716		0.134	0.01241	0.00791	0.00727	0.01416	0.02446
																					0.133	0.01085	0.01033	0.01037	0.01335	0.00559		0.133	0.01085	0.00751	0.00723	0.01253	0.02291
																					0.132	0.00957	0.00915	0.00919	0.012	0.0043		0.132	0.00957	0.00737	0.00722	0.01109	0.02165
																					0.131	0.00871	0.00834	0.00841	0.01098	0.00344		0.131	0.00871	0.00726	0.00716	0.01005	0.0208
																					0.13	0.00829	0.00786	0.00795	0.01027	0.00301		0.13	0.00829	0.00715	0.00715	0.00954	0.02038
																					0.129	0.00807	0.00764	0.0077	0.00979	0.00279		0.129	0.00807	0.00712	0.00707	0.00937	0.02017
																					0.128	0.00791	0.00754	0.00754	0.00948	0.00263		0.128	0.00791	0.00708	0.00698	0.00926	0.02001
																					0.127	0.00778	0.0075	0.00745	0.00929	0.0025		0.127	0.00778	0.00707	0.00688	0.00916	0.01988
																					0.126	0.00773	0.00745	0.00739	0.00916	0.00245		0.126	0.00773	0.00701	0.00683	0.00907	0.01983
																					0.125	0.00771	0.00738	0.00736	0.00907	0.00243		0.125	0.00771	0.00693	0.00679	0.00902	0.01981
																					0.124	0.00768	0.00731	0.0073	0.00899	0.00241		0.124	0.00768	0.00685	0.00674	0.00896	0.01979
																					0.123	0.00766	0.00725	0.00723	0.00892	0.00238		0.123	0.00766	0.00678	0.00668	0.00884	0.01976
																					0.122	0.00763	0.00722	0.00716	0.00887	0.00236		0.122	0.00763	0.00674	0.00663	0.00873	0.01974
																					0.121	0.00757	0.00717	0.0071	0.00882	0.00229		0.121	0.00757	0.00671	0.00663	0.00867	0.01967
																					0.12	0.00751	0.00712	0.00706	0.00879	0.00223		0.12	0.00751	0.00668	0.00666	0.0087	0.01962
																					0.119	0.00749	0.00707	0.00704	0.00876	0.00221		0.119	0.00749	0.00667	0.00667	0.00874	0.01959
																					0.118	0.00747	0.00705	0.00703	0.00875	0.00219		0.118	0.00747	0.0067	0.00666	0.0087	0.01957
																					0.117	0.00743	0.00703	0.00704	0.00874	0.00215		0.117	0.00743	0.00672	0.00661	0.00864	0.01954
																					0.116	0.00741	0.007	0.00704	0.00874	0.00213		0.116	0.00741	0.00665	0.00655	0.00855	0.01951
																					0.115	0.00736	0.00696	0.00703	0.00873	0.00208		0.115	0.00736	0.0066	0.00651	0.00853	0.01947
																					0.114	0.00734	0.00691	0.00701	0.00871	0.00206		0.114	0.00734	0.00659	0.0065	0.00854	0.01945
																					0.113	0.00734	0.00687	0.00697	0.0087	0.00206		0.113	0.00734	0.00662	0.00657	0.00849	0.01944
																					0.112	0.00732	0.00685	0.00692	0.00867	0.00204		0.112	0.00732	0.0066	0.00657	0.00844	0.01942
																					0.111	0.00729	0.00686	0.00686	0.00864	0.00201		0.111	0.00729	0.00654	0.00653	0.0084	0.0194
																					0.11	0.00728	0.00688	0.00682	0.0086	0.002		0.11	0.00728	0.0065	0.00648	0.00839	0.01939
																					0.109	0.00723	0.0069	0.0068	0.00855	0.00195		0.109	0.00723	0.00649	0.00647	0.00833	0.01933
																					0.108	0.0072	0.00688	0.00678	0.0085	0.00192		0.108	0.0072	0.00653	0.0065	0.00833	0.01931
																					0.107	0.00724	0.00685	0.00676	0.00846	0.00196		0.107	0.00724	0.00657	0.00646	0.00839	0.01935
																					0.106	0.00723	0.00682	0.00673	0.00842	0.00195		0.106	0.00723	0.00657	0.00647	0.00838	0.01934
																					0.105	0.00719	0.00681	0.00671	0.0084	0.00191		0.105	0.00719	0.00651	0.00643	0.00833	0.0193
																					0.104	0.00712	0.00679	0.0067	0.00839	0.00183		0.104	0.00712	0.00642	0.00638	0.00829	0.01922
																					0.103	0.00715	0.00677	0.0067	0.00838	0.00187		0.103	0.00715	0.00639	0.00634	0.00828	0.01926
																					0.102	0.00712	0.00675	0.00668	0.00838	0.00184		0.102	0.00712	0.00639	0.00632	0.00825	0.01923
																					0.101	0.00711	0.00671	0.00667	0.00837	0.00183		0.101	0.00711	0.0064	0.00633	0.00822	0.01922
																					0.1	0.00703	0.00667	0.00666	0.00837	0.00175		0.1	0.00703	0.00631	0.00633	0.00819	0.01914
																					0.099	0.00699	0.00664	0.00667	0.00836	0.0017		0.099	0.00699	0.00628	0.00635	0.00817	0.0191
																					0.098	0.00705	0.00663	0.00667	0.00836	0.00177		0.098	0.00705	0.00629	0.00634	0.0082	0.01916
																					0.097	0.0071	0.00663	0.00667	0.00836	0.00182		0.097	0.0071	0.00635	0.00633	0.00824	0.01921
																					0.096	0.0071	0.00665	0.00666	0.00836	0.00181		0.096	0.0071	0.00635	0.00629	0.00828	0.01921
																					0.095	0.00705	0.00666	0.00664	0.00835	0.00177		0.095	0.00705	0.00632	0.00622	0.0083	0.01916
																					0.094	0.00701	0.00661	0.00659	0.00833	0.00172		0.094	0.00701	0.00627	0.00616	0.00826	0.01912
																					0.093	0.00697	0.00654	0.00653	0.0083	0.00169		0.093	0.00697	0.00627	0.00618	0.00819	0.01908
																					0.092	0.007	0.00648	0.00651	0.00826	0.00172		0.092	0.007	0.00627	0.00619	0.00812	0.01911
																					0.091	0.007	0.00648	0.00651	0.00821	0.00172		0.091	0.007	0.00625	0.00619	0.00811	0.01911
																					0.09	0.00698	0.00651	0.00652	0.00817	0.00169		0.09	0.00698	0.00625	0.0062	0.00813	0.01909
																					0.089	0.00693	0.00654	0.00652	0.00814	0.00164		0.089	0.00693	0.00628	0.00618	0.00812	0.01904
																					0.088	0.00693	0.00653	0.00654	0.00812	0.00165		0.088	0.00693	0.00628	0.00618	0.00807	0.01904
																					0.087	0.00696	0.00651	0.00658	0.00812	0.00167		0.087	0.00696	0.00626	0.00614	0.00804	0.01907
																					0.086	0.00698	0.00647	0.00661	0.00812	0.0017		0.086	0.00698	0.00624	0.00613	0.00802	0.0191
																					0.085	0.00697	0.00645	0.00661	0.00814	0.00169		0.085	0.00697	0.00619	0.00612	0.00798	0.01908
																					0.084	0.00693	0.00645	0.00657	0.00814	0.00164		0.084	0.00693	0.00616	0.0061	0.00796	0.01904
																					0.083	0.00692	0.00645	0.00654	0.00814	0.00164		0.083	0.00692	0.00615	0.00608	0.00795	0.01903
																					0.082	0.0069	0.00645	0.0065	0.00813	0.00162		0.082	0.0069	0.00616	0.00607	0.00794	0.01901
																					0.081	0.00687	0.00644	0.00645	0.00811	0.00159		0.081	0.00687	0.00615	0.00607	0.00789	0.01898
																					0.08	0.00682	0.00644	0.00641	0.00809	0.00154		0.08	0.00682	0.00613	0.00604	0.00784	0.01894
																					0.079	0.00678	0.00643	0.0064	0.00806	0.00149		0.079	0.00678	0.00613	0.00603	0.00786	0.01889
																					0.078	0.00675	0.00642	0.00638	0.00804	0.00147		0.078	0.00675	0.00615	0.00606	0.0079	0.01887
																					0.077	0.00673	0.00644	0.00635	0.00802	0.00144		0.077	0.00673	0.00615	0.00609	0.00792	0.01884
																					0.076	0.00674	0.00648	0.00634	0.008	0.00145		0.076	0.00674	0.00611	0.00603	0.00791	0.01885
																					0.075	0.00675	0.00649	0.00635	0.00799	0.00146		0.075	0.00675	0.00608	0.00598	0.00789	0.01886
																					0.074	0.00677	0.00644	0.00636	0.00798	0.00148		0.074	0.00677	0.00606	0.006	0.00791	0.01888
																					0.073	0.00681	0.00638	0.00634	0.00798	0.00152		0.073	0.00681	0.00606	0.00609	0.00791	0.01892
																					0.072	0.00684	0.00634	0.00633	0.00799	0.00156		0.072	0.00684	0.00609	0.00612	0.00792	0.01895
																					0.071	0.00681	0.00631	0.00633	0.00799	0.00152		0.071	0.00681	0.0061	0.00612	0.00791	0.01892
																					0.07	0.00672	0.00626	0.00634	0.008	0.00144		0.07	0.00672	0.00609	0.00611	0.00788	0.01884
																					0.069	0.00672	0.00624	0.00633	0.00801	0.00143		0.069	0.00672	0.00608	0.00611	0.00786	0.01883
																					0.068	0.00672	0.00627	0.00633	0.00801	0.00143		0.068	0.00672	0.00601	0.0061	0.00788	0.01883
																					0.067	0.00677	0.00632	0.00631	0.00801	0.00149		0.067	0.00677	0.00597	0.00609	0.00783	0.01889
																					0.066	0.00673	0.00637	0.00629	0.008	0.00145		0.066	0.00673	0.00598	0.0061	0.00783	0.01884
																					0.065	0.00667	0.0064	0.00626	0.008	0.00139		0.065	0.00667	0.00602	0.00611	0.00785	0.01879
																					0.064	0.00662	0.00641	0.00623	0.00799	0.00134		0.064	0.00662	0.00604	0.00602	0.0078	0.01874
																					0.063	0.00665	0.0064	0.00624	0.00796	0.00136		0.063	0.00665	0.00603	0.00591	0.00777	0.01876
																					0.062	0.00673	0.00636	0.00628	0.00793	0.00144		0.062	0.00673	0.00599	0.00589	0.00776	0.01884
																					0.061	0.00674	0.00631	0.00634	0.00789	0.00146		0.061	0.00674	0.00595	0.00589	0.00774	0.01886
																					0.06	0.00675	0.00627	0.00638	0.00785	0.00147		0.06	0.00675	0.00592	0.00587	0.00772	0.01887
																					0.059	0.00671	0.00625	0.00637	0.00781	0.00142		0.059	0.00671	0.00599	0.00591	0.0077	0.01882
																					0.058	0.0067	0.00626	0.0063	0.0078	0.00142		0.058	0.0067	0.006	0.00596	0.00768	0.01881
																					0.057	0.00672	0.00627	0.00624	0.0078	0.00143		0.057	0.00672	0.006	0.00595	0.00769	0.01883
																					0.056	0.00674	0.00627	0.00621	0.00782	0.00145		0.056	0.00674	0.006	0.00587	0.00773	0.01885
																					0.055	0.00662	0.00627	0.0062	0.00784	0.00134		0.055	0.00662	0.00596	0.00582	0.00774	0.01874
																					0.054	0.00659	0.00626	0.0062	0.00787	0.00131		0.054	0.00659	0.00597	0.00587	0.00772	0.01871
																					0.053	0.0066	0.00623	0.00621	0.0079	0.00131		0.053	0.0066	0.00599	0.00594	0.0077	0.01871
																					0.052	0.00661	0.0062	0.00623	0.00792	0.00133		0.052	0.00661	0.00603	0.00597	0.0077	0.01873
																					0.051	0.00658	0.00616	0.00627	0.00793	0.0013		0.051	0.00658	0.00598	0.00594	0.00774	0.0187
																					0.05	0.00661	0.00615	0.0063	0.00792	0.00132		0.05	0.00661	0.00593	0.00593	0.00767	0.01872
																					0.049	0.00665	0.00617	0.00632	0.0079	0.00137		0.049	0.00665	0.00586	0.00587	0.00761	0.01876
																					0.048	0.00668	0.0062	0.00634	0.00786	0.00139		0.048	0.00668	0.00584	0.00582	0.00758	0.01879
																					0.047	0.00671	0.00619	0.00634	0.00781	0.00143		0.047	0.00671	0.00583	0.00585	0.00754	0.01883
																					0.046	0.00663	0.00616	0.00634	0.00776	0.00135		0.046	0.00663	0.00586	0.00588	0.00751	0.01875
																					0.045	0.00655	0.00613	0.0063	0.00772	0.00127		0.045	0.00655	0.0059	0.00588	0.00751	0.01867
																					0.044	0.00646	0.00616	0.00625	0.00769	0.00117		0.044	0.00646	0.00594	0.00593	0.0075	0.01857
																					0.043	0.00649	0.00621	0.00619	0.00766	0.0012		0.043	0.00649	0.00596	0.00592	0.00752	0.0186
																					0.042	0.00657	0.00626	0.00616	0.00764	0.00128		0.042	0.00657	0.00595	0.00589	0.00751	0.01868
																					0.041	0.00659	0.00623	0.00615	0.00761	0.00131		0.041	0.00659	0.00591	0.00589	0.00749	0.01871
																					0.04	0.00652	0.0062	0.00613	0.00758	0.00123		0.04	0.00652	0.00581	0.00586	0.00738	0.01863
																					0.039	0.00647	0.00617	0.00609	0.00758	0.00119		0.039	0.00647	0.00583	0.00587	0.00735	0.01859
																					0.038	0.0065	0.00619	0.00606	0.00758	0.00121		0.038	0.0065	0.00582	0.0059	0.00738	0.01861
																					0.037	0.00659	0.00622	0.00608	0.00761	0.00131		0.037	0.00659	0.00584	0.00589	0.0075	0.01871
																					0.036	0.00656	0.00622	0.00613	0.00764	0.00128		0.036	0.00656	0.00587	0.0058	0.0076	0.01868
																					0.035	0.00662	0.00617	0.00615	0.00766	0.00134		0.035	0.00662	0.00591	0.00576	0.00763	0.01873
																					0.034	0.00664	0.00609	0.00612	0.00767	0.00135		0.034	0.00664	0.00589	0.00583	0.00761	0.01875
																					0.033	0.00664	0.00604	0.00607	0.00768	0.00136		0.033	0.00664	0.00579	0.00589	0.00759	0.01876
																					0.032	0.00657	0.00603	0.00604	0.00767	0.00128		0.032	0.00657	0.00572	0.00593	0.00765	0.01868
																					0.031	0.00646	0.00605	0.00605	0.00766	0.00118		0.031	0.00646	0.00566	0.00592	0.00768	0.01858
																					0.03	0.00642	0.00605	0.00607	0.00766	0.00114		0.03	0.00642	0.0057	0.00597	0.00759	0.01854
																					0.029	0.00646	0.00605	0.00607	0.00765	0.00118		0.029	0.00646	0.00569	0.00594	0.00762	0.01858
																					0.028	0.00652	0.0061	0.00606	0.00764	0.00124		0.028	0.00652	0.00573	0.00584	0.00763	0.01864
																					0.027	0.00659	0.00616	0.00604	0.00763	0.00131		0.027	0.00659	0.00585	0.00575	0.00759	0.01871
																					0.026	0.00656	0.00618	0.00601	0.00762	0.00128		0.026	0.00656	0.00589	0.00577	0.00758	0.01868
																					0.025	0.00652	0.00616	0.00597	0.00762	0.00124		0.025	0.00652	0.00591	0.00584	0.00752	0.01864
																					0.024	0.00646	0.00611	0.00596	0.00762	0.00118		0.024	0.00646	0.00586	0.00579	0.00748	0.01858
																					0.023	0.00644	0.00612	0.00599	0.00765	0.00116		0.023	0.00644	0.00579	0.00569	0.00749	0.01856
																					0.022	0.00647	0.00612	0.00603	0.00768	0.00119		0.022	0.00647	0.00577	0.00574	0.00748	0.01859
																					0.021	0.00663	0.00613	0.00605	0.00771	0.00134		0.021	0.00663	0.00577	0.00583	0.0075	0.01874
																					0.02	0.00665	0.00613	0.00601	0.00772	0.00137		0.02	0.00665	0.00569	0.00585	0.00751	0.01876
																					0.019	0.00654	0.00615	0.00594	0.00773	0.00126		0.019	0.00654	0.00574	0.00581	0.00751	0.01866
																					0.018	0.00647	0.00616	0.0059	0.00771	0.00119		0.018	0.00647	0.0058	0.00578	0.00753	0.01859
																					0.017	0.00651	0.00615	0.00595	0.00768	0.00123		0.017	0.00651	0.00582	0.00584	0.00752	0.01863
																					0.016	0.0065	0.00611	0.00601	0.00765	0.00122		0.016	0.0065	0.00584	0.00585	0.0076	0.01862
																					0.015	0.00643	0.00609	0.00605	0.00762	0.00115		0.015	0.00643	0.00591	0.00586	0.00745	0.01855
																					0.014	0.00643	0.00611	0.00603	0.0076	0.00115		0.014	0.00643	0.00584	0.00579	0.00732	0.01855
																					0.013	0.00638	0.00613	0.00599	0.00758	0.00109		0.013	0.00638	0.00581	0.00572	0.0072	0.01849
																					0.012	0.00634	0.00613	0.00594	0.00757	0.00105		0.012	0.00634	0.00566	0.00577	0.00727	0.01846
																					0.011	0.00636	0.0061	0.00593	0.00758	0.00108		0.011	0.00636	0.00556	0.00574	0.00734	0.01848
																					0.01	0.00634	0.00607	0.00595	0.00759	0.00106		0.01	0.00634	0.00563	0.00576	0.00733	0.01846
																					0.009	0.00638	0.00606	0.00598	0.0076	0.00109		0.009	0.00638	0.00564	0.00573	0.00742	0.0185
																					0.008	0.00651	0.00603	0.00599	0.00762	0.00122		0.008	0.00651	0.00579	0.00582	0.00749	0.01863
																					0.007	0.00654	0.00601	0.00596	0.00763	0.00125		0.007	0.00654	0.00584	0.0058	0.00745	0.01865
																					0.006	0.00646	0.00598	0.00598	0.00763	0.00117		0.006	0.00646	0.0058	0.00574	0.00736	0.01857
																					0.005	0.00634	0.00595	0.00601	0.00761	0.00106		0.005	0.00634	0.00585	0.00578	0.00731	0.01846
																					0.004	0.00639	0.00588	0.00606	0.00757	0.00111		0.004	0.00639	0.00585	0.00587	0.00744	0.01851
																					0.003	0.00631	0.00583	0.00608	0.00751	0.00103		0.003	0.00631	0.0058	0.00586	0.00739	0.01843
																					0.002	0.00609	0.00583	0.00607	0.00747	0.000801946		0.002	0.00609	0.00575	0.0057	0.00742	0.01821
																					0.001	0.00599	0.00592	0.00602	0.00746	0.000699161		0.001	0.00599	0.00572	0.00546	0.00749	0.01811
																					0	0.0061	0.00604	0.00596	0.00748	0.000814398		0	0.0061	0.00566	0.00539	0.00761	0.01822
																						0.00638	0.00607	0.00593	0.00753	0.0011
																						0.00636	0.00604	0.00592	0.00761	0.00108
																						0.00631	0.00598	0.00588	0.00768	0.00103
																						0.00622	0.00598	0.00584	0.00771	0.000933072
																						0.00606	0.006	0.00587	0.00773	0.000774795
																						0.00617	0.00599	0.00598	0.00773	0.000885759
																						0.00624	0.00595	0.00603	0.0077	0.000950633
																						0.00629	0.00593	0.00598	0.00769	0.001
																						0.00622	0.00597	0.00594	0.00771	0.000930564
																						0.00626	0.00611	0.00594	0.00775	0.000977575
																						0.00625	0.00626	0.00597	0.0078	0.000966425
																						0.00627	0.00642	0.00607	0.00784	0.00098464
																						0.00629	0.00652	0.00618	0.00787	0.001
																						0.00632	0.00652	0.00617	0.00787	0.00103
																						0.00608	0.00645	0.00601	0.00787	0.000796314
