# Supplementary material for: Strain regulation retards natural operation decay of perovskite solar cells
Source: Nature. 2024 Oct 14;635(8040):882–9. doi: 10.1038/s41586-024-08161-x (PMC11602722; doi:10.1038/s41586-024-08161-x)
Supplement: Supplementary file 3 — Source Data Fig. 2 [file 41586_2024_8161_MOESM3_ESM.xlsx]

## Sheet: Sheet1
Fig. 2a									Fig. 2b									Fig. 2c					Fig. 2d					Fig. 2e
continuous-fresh		continuous-aged		cycling-fresh		cycling-aged			continuous-fresh		continuous-aged		cycling-fresh		cycling-aged			continuous		cycling			Stress		Temperature			Stress		Temperature
0.4018	178872000000000	0.4018	125688000000000	0.41256	122339000000000	0.4018	1463660000000000		577.709	3.87323e+16	577.709	3.38329e+17	570.721	7.93999e+16	570.721	6.82631e+17		fresh	0.249	fresh	0.251		7.69868	71.8004	0.67367	24.995		0	73.3129	0.0842	55
0.38567	248872000000000	0.38567	542843000000000	0.39524	203076000000000	0.38567	2086140000000000		575.286	5.4428e+16	575.286	3.08798e+17	567.548	1.03668e+17	567.548	4.76336e+17		Aged 84 h	0.189	Aged 7 cycles	0.162		7.73132	71.656	0.75787	24.997		0.00895	69.4747	0.16842	55
0.37624	384998000000000	0.37624	1031500000000000	0.38511	280763000000000	0.37624	2665040000000000		573.175	7.19166e+16	573.175	2.66222e+17	565.145	1.19109e+17	565.145	3.5539e+17		Aged 168 h	0.184	Aged 14 cycles	0.132		7.7664	71.4062	0.84207	24.998		0.01772	72.4775	0.25262	55
0.36954	330631000000000	0.36954	854174000000000	0.37792	390974000000000	0.36954	3171930000000000		571.225	8.35307e+16	571.225	2.33676e+17	563.076	1.28964e+17	563.076	2.84682e+17							7.79912	70.7953	0.92628	24.998		0.02592	72.9418	0.33683	55
0.36435	290587000000000	0.36435	751938000000000	0.37234	349515000000000	0.36435	2650210000000000		569.558	9.35917e+16	569.558	2.01378e+17	561.228	1.50896e+17	561.228	2.56919e+17							7.8342	72.3289	1.01048	24.999		0.03467	73.0212	0.42103	55
0.36011	281933000000000	0.36011	558722000000000	0.36779	351705000000000	0.36011	2172230000000000		568.1	1.01708e+17	568.1	1.7781e+17	559.528	1.42637e+17	559.528	2.25093e+17							7.86932	73.6013	1.0947	24.999		0.04285	74.0932	0.50525	55
0.35652	264998000000000	0.35652	426001000000000	0.36393	321974000000000	0.35652	1916720000000000		566.682	1.23953e+17	566.682	1.51706e+17	558.132	1.37482e+17	558.132	2.16013e+17							7.902	72.1108	1.1789	24.999		0.05162	75.302	0.58945	55
0.35341	156808000000000	0.35341	474897000000000	0.3606	245417000000000	0.35341	1448690000000000		565.407	1.46627e+17	565.407	1.28446e+17	556.952	1.07495e+17	556.952	1.87764e+17							7.93712	72.5173	1.26312	24.999		0.05978	75.5222	0.67367	55
0.35067	213792000000000	0.35067	369015000000000	0.35765	288820000000000	0.35067	900279000000000		564.15	1.5284e+17	564.15	1.03811e+17	555.82	1.80366e+17	555.82	1.75778e+17							7.9698	72.5696	1.34732	24.999		0.06857	75.2384	0.75787	55
0.3405	221597000000000	0.34822	355321000000000	0.35502	180996000000000	0.3405	645215000000000		563.003	1.86903e+17	563.003	7.93e+16	554.894	2.19655e+17	554.894	1.57812e+17							8.00488	72.9189	1.43153	25		0.07673	75.6997	0.84207	55
0.32318	530880000000000	0.3321	478039000000000	0.3377	190838000000000	0.33971	848325000000000		561.829	1.90148e+17	561.829	5.96121e+16	553.984	2.146e+17	553.984	1.36602e+17							8.03992	73.1349	1.51573	25		0.0855	74.9439	0.92628	55
0.31304	1038270000000000	0.32266	591530000000000	0.32757	202494000000000	0.32888	992384000000000		560.105	1.7159e+17	560.105	4.35323e+16	552.975	1.46257e+17	552.975	1.11384e+17							8.07268	72.1696	1.59993	25		0.09427	76.6349	1.01048	55
0.30586	1705080000000000	0.31597	809800000000000	0.32038	256978000000000	0.3212	1310190000000000		555.581	8.35016e+16	555.581	3.24207e+16	550.901	5.57483e+16	550.901	8.79773e+16							8.10768	73.5405	1.68415	25		0.10243	77.4395	1.0947	55
0.30028	2489590000000000	0.31078	1158330000000000	0.3148	387402000000000	0.31523	1740340000000000		544.319	2.45961e+16	544.319	2.57022e+16	543.855	2.24338e+16	543.855	6.66023e+16							8.14048	76.5185	1.76835	25		0.11122	77.752	1.1789	55
0.29572	3297550000000000	0.30653	1538480000000000	0.31024	567406000000000	0.31036	2236530000000000		522.733	8903880000000000	522.733	1.27772e+16	524.353	1.17441e+16	524.353	1.94204e+16							8.17552	75.4812	1.85257	25		0.11938	76.9736	1.26312	55
0.29187	4183250000000000	0.30295	1885340000000000	0.30639	747390000000000	0.30625	2777310000000000		490.881	4678150000000000	490.881	8114720000000000	487.074	5003510000000000	487.074	1.20556e+16							8.2106	75.6803	1.93677	25		0.12815	75.8671	1.34732	55
0.28853	5255560000000000	0.29984	2349160000000000	0.30305	1042080000000000	0.30268	3383490000000000		444.028	3079110000000000	444.028	6121110000000000	430.021	3186120000000000	430.021	1.34717e+16							8.24568	76.7358	2.02098	25		0.1369	76.3576	1.43153	55.001
0.28559	6304400000000000	0.2971	2874750000000000	0.30011	1652050000000000	0.29953	4036420000000000		354.039	1945610000000000	354.039	5038940000000000	338.682	1898190000000000	338.682	1.07897e+16							8.2784	76.2673	2.10518	25		0.14508	75.4381	1.51573	55
0.28296	6957920000000000	0.29465	3716910000000000	0.29748	2138280000000000	0.29672	4961010000000000		238.916	1235390000000000	238.916	9032080000000000	192.104	1216260000000000	192.104	2.12665e+16							8.31348	76.8893	2.1894	25		0.15385	75.2358	1.59993	55
0.26563	1.14451e+16	0.27852	8534450000000000	0.28016	5120640000000000	0.2782	1.05138e+16		103.054	1538300000000000	103.054	5345270000000000	71.8304	2018110000000000	71.8304	8505190000000000							8.3462	75.0497	2.2736	25		0.16263	74.8678	1.68415	55
0.2555	1.10774e+16	0.26909	1.2409e+16	0.27002	9430600000000000	0.26737	1.40146e+16		0	2616680000000000	0	4900010000000000	0	2734140000000000	0	8203170000000000							8.38132	76.1439	2.3578	25		0.17137	74.1708	1.76835	55
0.24831	8624020000000000	0.26239	1.37747e+16	0.26283	1.29344e+16	0.25968	1.43793e+16		16.1524	9703770000000000	16.1524	1.80988e+16	19.4537	7920650000000000	19.4537	3.0381e+16							8.414	77.4377	2.44202	25		0.17955	73.412	1.85257	55
0.24274	6502590000000000	0.2572	1.33655e+16	0.25726	1.27435e+16	0.25372	1.3137e+16																8.44908	77.705	2.52622	25		0.18832	70.5099	1.93677	55
0.23818	4928910000000000	0.25296	1.20172e+16	0.2527	9732390000000000	0.24885	1.14263e+16																8.4818	78.7099	2.61043	25		0.1965	70.4611	2.02098	55
0.23433	3878710000000000	0.24937	1.05347e+16	0.24885	8809840000000000	0.24473	9749220000000000																8.51692	77.9129	2.69463	24.999		0.20527	70.7946	2.10518	55
0.23099	3040030000000000	0.24627	9078800000000000	0.24551	8783940000000000	0.24117	8311060000000000																8.5496	78.0527	2.77885	25		0.21345	70.524	2.1894	55
0.22805	2511430000000000	0.24353	7738330000000000	0.24257	9092960000000000	0.23802	7068490000000000																8.58468	78.9837	2.86305	24.999		0.2222	71.552	2.2736	55
0.22541	1634680000000000	0.24108	5140020000000000	0.23994	7150450000000000	0.23521	4622850000000000																8.6174	77.6453	2.94727	25		0.23038	71.5032	2.3578	54.999
																							8.65252	78.5212	3.03147	25		0.23915	71.9226	2.44202	55
																							8.6852	78.549	3.11567	25		0.24733	70.0375	2.52622	55
																							8.72028	78.4907	3.19988	25		0.2561	71.3386	2.61043	55
																							8.75532	78.0759	3.28408	25		0.26485	73.4178	2.69463	55
																							8.78808	78.7259	3.3683	24.999		0.27303	73.1247	2.77885	55
																							8.82312	79.2064	3.4525	24.999		0.28182	73.6229	2.86305	55
																							8.85588	79.1212	3.53672	24.999		0.28998	73.8594	2.94727	55
																							8.89092	78.0814	3.62092	25		0.29875	73.0034	3.03147	55
																							8.92608	78.1131	3.70513	25.009		0.30752	72.6215	3.11567	55
																							8.95872	75.3805	3.78933	26.445		0.31568	74.6874	3.19988	55
																							8.99388	75.2608	3.87353	28.244		0.32445	76.3518	3.28408	55
																							9.02652	75.0252	3.95775	29.994		0.33263	75.4298	3.3683	55
																							9.0616	74.3513	4.04195	31.718		0.34142	74.6205	3.4525	55
																							9.09668	75.0046	4.12617	33.427		0.34958	74.2673	3.53672	55
																							9.1294	75.0652	4.21037	35.144		0.35833	73.3213	3.62092	55
																							9.16448	75.7011	4.29458	36.838		0.3671	72.8826	3.70513	55
																							9.1972	76.1641	4.37878	38.528		0.37528	72.9	3.78933	54.999
																							9.23228	75.7664	4.46298	40.216		0.38407	72.8555	3.87353	55
																							9.265	77.6874	4.5472	41.902		0.39282	71.6838	3.95775	55
																							9.30008	76.9282	4.6314	43.588		0.40098	70.4389	4.04195	54.999
																							9.3352	77.7594	4.71562	45.272		0.40977	70.7182	4.12617	55
																							9.36788	78.5127	4.79982	46.957		0.41793	70.6335	4.21037	54.999
																							9.40292	77.9104	4.88403	48.642		0.42672	70.9176	4.29458	55
																							9.43568	77.596	4.96823	50.326		0.43488	70.8754	4.37878	54.999
																							9.47072	76.0164	5.05243	52.01		0.44365	72.0361	4.46298	55
																							9.5058	74.9863	5.13665	53.693		0.45182	72.2828	4.5472	55
																							9.53852	75.277	5.22085	55.139		0.4606	72.3726	4.6314	55
																							9.5736	75.5835	5.8103	55.081		0.46935	72.6958	4.71562	55
																							9.60632	75.6631	5.89452	55.051		0.47813	73.7064	4.79982	55
																							9.6414	75.0342	5.97872	55.032		0.4863	74.109	4.88403	55
																							9.67412	74.5344	6.06293	55.02		0.49507	74.9993	4.96823	55
																							9.7092	73.981	6.14713	55.013		0.50323	75.4233	5.05243	55
																							9.74192	74.7365	6.23133	55.008		0.512	75.5416	5.13665	55
																							9.777	75.7981	6.31555	55.005		0.52018	75.6518	5.22085	55
																							9.80972	75.8303	6.39975	55.004		0.52895	75.058	5.8103	55
																							9.8448	76.4134	6.48397	55.002		0.53712	75.4673	5.89452	55
																							9.87752	76.3652	6.56817	55.001		0.5459	74.8523	5.97872	55
																							9.9126	75.5002	6.65238	55.001		0.55407	74.246	6.06293	55
																							9.94768	74.9904	6.73658	55		0.56283	73.4208	6.14713	55
																							9.9804	74.5479	6.82078	55.001		0.57102	72.9356	6.23133	55
																							10.0155	74.9363	6.905	55		0.57978	72.0069	6.31555	55
																							10.0482	74.7328	6.9892	55		0.58795	71.9331	6.39975	55
																							10.0833	74.8935	7.07342	55		0.59673	71.5537	6.48397	55
																							10.116	75.4689	7.15762	55		0.6049	71.9965	6.56817	55
																							10.1511	75.1208	7.24183	55		0.61367	72.6275	6.65238	54.999
																							10.1838	74.7601	7.32603	55.001		0.62185	72.6641	6.73658	55
																							10.2189	76.3043	7.41025	55		0.6306	72.4611	6.82078	55.001
																							10.2516	75.7141	7.49445	55		0.63878	72.9474	6.905	55
																							10.2867	76.4909	7.57865	55		0.64755	72.4854	6.9892	55.001
																							10.3194	75.8673	7.66287	54.999		0.65632	74.2773	7.07342	55
																							10.3545	75.8062	7.74707	55		0.66508	74.3662	7.15762	55
																							10.3872	76.0861	7.83128	55		0.67325	74.4363	7.24183	55
																							10.4223	76.9333	7.91548	55		0.68203	76.7527	7.32603	55
																							10.455	76.3939	7.9997	55		0.6902	76.1164	7.41025	55
																							10.4901	76.6423	8.0839	55		0.69898	76.4854	7.49445	55
																							10.5228	76.2229	8.1681	55		0.70715	76.6474	7.57865	55
																							10.5579	77.1566	8.25232	55		0.71592	77.4374	7.66287	55
																							10.593	77.4506	8.33652	55		0.72468	77.7692	7.74707	55
																							10.6257	79.1921	8.42073	55.001		0.73285	75.6675	7.83128	55
																							10.6607	75.8715	8.50493	55		0.74163	76.0995	7.91548	55
																							10.6935	74.7185	8.58915	55		0.75038	76.5979	7.9997	55
																							10.7285	73.4011	8.67335	55		0.75857	74.6456	8.0839	55
																							10.7613	74.1275	8.75755	55.001		0.76732	75.3023	8.1681	55
																							10.7963	72.621	8.84177	55		0.7755	74.7365	8.25232	55
																							10.8291	72.2206	8.92597	55		0.78427	74.2391	8.33652	55
																							10.8641	71.8384	9.01018	55		0.79245	73.1928	8.42073	55
																							10.8993	70.69	9.09438	55		0.8012	74.7374	8.50493	55
																							10.9319	68.8789	9.1786	55		0.80938	75.6784	8.58915	54.999
																							10.967	72.3141	9.2628	55		0.81817	75.4291	8.67335	55
																							11.0021	72.9622	9.347	55		0.82633	75.0988	8.75755	55
																							11.0372	74.2671	9.43122	55		0.8351	74.649	8.84177	55
																							11.0723	74.63	9.51542	55		0.84385	74.5546	8.92597	55
																							11.1073	75.9617	9.59963	55		0.85205	74.0872	9.01018	55
																							11.1401	76.0754	9.68383	55		0.8608	75.353	9.09438	55
																							11.1751	76.2208	9.76805	55		0.86898	75.8344	9.1786	55
																							11.2102	77.556	9.85225	55		0.87777	75.3453	9.2628	55
																							11.2429	77.2576	9.93645	55		0.88592	75.4814	9.347	55
																							11.278	77.1372	10.0207	55		0.89468	74.837	9.43122	55
																							11.3107	76.1775	10.1049	55		0.90345	74.7215	9.51542	55
																							11.3458	75.4388	10.1891	55		0.91163	74.0333	9.59963	55
																							11.3785	74.5347	10.2733	54.999		0.9204	73.6551	9.68383	55
																							11.4136	75.4386	10.3575	54.999		0.92915	73.9354	9.76805	55
																							11.4463	75.934	10.4417	55		0.93792	72.7182	9.85225	55
																							11.4814	76.1282	10.5259	55		0.9461	72.3266	9.93645	55.001
																							11.5141	74.9076	10.6101	55		0.95487	71.1483	10.0207	55
																							11.5492	75.555	10.6943	55		0.96365	70.3048	10.1049	55
																							11.5843	75.6814	10.7785	55		0.9724	69.7733	10.1891	54.999
																							11.617	76.1675	10.8627	55		0.98058	69.3092	10.2733	55
																							11.6521	76.1687	10.9469	55		0.98933	70.2078	10.3575	55
																							11.6848	76.6018	11.0312	55		0.9981	70.347	10.4417	55
																							11.7199	76.4981	11.1153	55		1.00688	70.8187	10.5259	54.999
																							11.7526	76.6027	11.1996	55		1.01505	71.1502	10.6101	55
																							11.7877	76.2166	11.2838	55		1.0238	71.3166	10.6943	55
																							11.8205	77.061	11.368	55		1.03258	71.9972	10.7785	55
																							11.8555	76.4608	11.4522	55		1.04075	72.9733	10.8627	55
																							11.8883	76.48	11.5364	55		1.04952	74.1303	10.9469	54.999
																							11.9233	74.7886	11.6206	55		1.05828	73.6099	11.0312	55
																							11.956	75.012	11.7048	55		1.06707	73.3624	11.1153	55
																							11.9911	74.2291	11.789	55.001		1.07522	73.5009	11.1996	55
																							12.0239	72.628	11.8732	55		1.08398	73.3636	11.2838	54.999
																							12.0589	71.0159	11.9574	55		1.09277	72.6768	11.368	55
																							12.0916	70.8624	12.0416	55		1.10093	72.9194	11.4522	55
																							12.1267	69.9856	12.1258	55		1.10968	73.3949	11.5364	54.999
																							12.1594	69.1937	12.2101	55		1.11787	72.8925	11.6206	55
																							12.1945	68.9662	12.2942	55		1.12665	73.1534	11.7048	54.999
																							12.2272	71.4856	12.3785	55		1.13482	73.7921	11.789	55
																							12.2623	71.5182	12.4627	55		1.14358	73.4678	11.8732	55.001
																							12.295	72.1294	12.5469	55		1.15175	73.4143	11.9574	55
																							12.3301	73.8879	12.6311	55		1.16052	72.9752	12.0416	55
																							12.3653	74.055	12.7153	54.999		1.16872	73.978	12.1258	55
																							12.3979	74.7886	12.7995	55		1.17748	73.8078	12.2101	55
																							12.433	75.0914	12.8837	55		1.18565	72.5578	12.2942	55
																							12.4657	77.0004	12.9679	55		1.19442	72.425	12.3785	54.999
																							12.5008	76.9921	13.0521	55		1.20258	72.1294	12.4627	55
																							12.5335	76.2807	13.1363	55		1.21135	71.5717	12.5469	55
																							12.5686	76.8143	13.2205	55		1.22012	72.5939	12.6311	55
																							12.6013	76.9689	13.3048	55		1.2283	72.8252	12.7153	55
																							12.6364	74.9409	13.3889	55		1.23707	73.9201	12.7995	55
																							12.6715	76.2083	13.4732	55		1.24583	73.8233	12.8837	55
																							12.7042	75.7631	13.5574	55		1.254	73.1525	12.9679	55
																							12.7393	75.9238	13.6416	55		1.26278	73.6553	13.0521	55
																							12.772	75.0458	13.7258	55		1.27095	74.2488	13.1363	55
																							12.8071	74.9287	13.81	55		1.27973	73.9421	13.2205	55
																							12.8398	75.018	13.8942	55		1.28847	75.6689	13.3048	55
																							12.8749	74.2034	13.9784	55		1.29665	74.4504	13.3889	55.001
																							12.9077	73.8833	14.0626	55		1.30543	73.6606	13.4732	55
																							12.9427	75.683	14.1468	54.999		1.3136	72.8914	13.5574	55
																							12.9754	75.6328	14.231	55		1.32237	73.4231	13.6416	55
																							13.0105	76.4583	14.3152	55		1.33053	73.9185	13.7258	55
																							13.0432	75.8532	14.3994	54.999		1.3393	73.077	13.81	55
																							13.0783	76.1817	14.4837	55		1.34748	73.3719	13.8942	55
																							13.111	76.3018	14.5678	54.999		1.35627	73.4004	13.9784	55
																							13.1461	77.0249	14.652	55		1.36443	71.6342	14.0626	55
																							13.1788	77.1027	14.7363	54.999		1.3732	72.1668	14.1468	55
																							13.2139	78.7629	14.8205	55		1.38197	72.8571	14.231	55
																							13.2489	77.8768	14.9047	55		1.39073	73.0409	14.3152	55
																							13.2817	77.3363	14.9889	55		1.3989	73.5868	14.3994	55.001
																							13.3167	77.502	15.0731	55		1.40768	73.4817	14.4837	55
																							13.3495	78.6067	15.1573	55		1.41642	74.1051	14.5678	55
																							13.3845	78.5979	15.2415	55		1.42462	73.2678	14.652	55
																							13.4173	78.3898	15.3257	55		1.43337	72.2958	14.7363	55
																							13.4524	78.2867	15.4099	55		1.44213	71.5669	14.8205	55
																							13.4874	78.6738	15.4941	55		1.45032	71.3277	14.9047	55
																							13.5202	77.0502	15.5783	55		1.4591	70.097	14.9889	55.001
																							13.5553	77.1194	15.6625	55		1.46783	68.8578	15.0731	55
																							13.5903	77.5411	15.7468	55		1.47602	67.1389	15.1573	55
																							13.6231	77.1631	15.8309	55		1.4848	67.8097	15.2415	55
																							13.6581	77.0874	15.9152	55		1.49297	67.9247	15.3257	55
																							13.6909	76.8317	15.9994	55		1.50173	67.2423	15.4099	55
																							13.7259	75.5654	16.0836	55		1.5105	68.0523	15.4941	55
																							13.7587	75.1326	16.1678	55		1.51867	69.2814	15.5783	55
																							13.7937	73.7425	16.252	55		1.52743	69.5407	15.6625	55.001
																							13.8265	73.2307	16.3362	55		1.53622	70.1504	15.7468	55
																							13.8615	73.7504	16.4204	55		1.54438	71.4912	15.8309	53.848
																							13.8943	74.6087	16.5046	54.999		1.55313	72.3606	15.9152	52.069
																							13.9294	74.3205	16.5888	55		1.56132	71.5212	15.9994	50.317
																							13.9621	73.6754	16.673	55.001		1.57008	72.5039	16.0836	48.601
																							13.9971	72.9317	16.7572	55		1.57827	73.3349	16.1678	46.901
																							14.0299	75.1506	16.8414	55.001		1.58703	73.9213	16.252	45.196
																							14.0649	75.0789	16.9257	55		1.5952	73.9326	16.3362	43.516
																							14.0977	75.7122	17.0099	55		1.60398	74.6324	16.4204	41.859
																							14.1327	76.2444	17.0941	55		1.61215	74.8662	16.5046	40.201
																							14.1655	74.5409	17.1783	55		1.62092	74.168	16.5888	38.582
																							14.2006	72.7775	17.2625	55		1.62912	74.3745	16.673	37.037
																							14.2333	73.8261	17.3467	55		1.63787	74.9138	16.7572	35.572
																							14.2684	72.9166	17.4309	55		1.64662	73.549	16.8414	34.18
																							14.3011	73.0814	17.5151	55		1.6548	75.2939	16.9257	31.607
																							14.3361	71.7645	17.5993	55		1.66357	75.4611	17.0099	30.419
																							14.3689	71.3083	17.6835	55		1.67175	75.3476	17.0941	28.211
																							14.404	73.2692	17.7677	55		1.68053	74.565	17.1783	26.55
																							14.4367	73.9923	17.8519	55		1.68868	73.8416	17.2625	25.315
																							14.4718	75.1807	17.9362	55		1.69747	74.5215	17.3467	24.909
																							14.5045	76.1928	18.0204	55		1.70563	73.4296	17.4309	24.947
																							14.5395	74.7657	18.1046	55		1.7144	70.6664	17.5151	24.968
																							14.5723	75.8187	18.1888	55		1.72258	70.8164	17.5993	24.909
																							14.6073	75.8273	18.273	55		1.73135	68.799	17.6835	24.947
																							14.6424	76.465	18.3572	55		1.7401	68.7592	17.7677	24.968
																							14.6751	76.5141	18.4414	54.999		1.74887	68.3884	17.8519	24.981
																							14.7102	75.3273	18.5256	55		1.75705	67.5958	17.9362	24.989
																							14.7429	74.3009	18.6098	55		1.76582	66.956	18.0204	24.968
																							14.778	75.0219	18.694	55		1.774	66.2372	18.1046	24.981
																							14.8107	75.0759	18.7782	55		1.78277	67.2259	18.1888	24.989
																							14.8458	75.2708	18.8624	55		1.79153	69.5247	18.273	24.993
																							14.8785	75.4215	18.9467	55		1.7997	69.9037	18.3572	24.995
																							14.9136	78.177	19.0309	55		1.80848	70.3773	18.4414	24.996
																							14.9487	77.8812	19.1151	55		1.81665	70.2393	18.5256	24.998
																							14.9814	78.1182	19.1993	55		1.82542	70.8983	18.6098	24.998
																							15.0165	76.8842	19.2835	55		1.8336	71.3157	18.694	24.999
																							15.0492	77.8668	19.3677	55		1.84235	72.3152	18.7782	24.999
																							15.0843	77.4942	19.4519	55		1.85053	71.9715	18.8624	25
																							15.117	77.2687	19.5361	55		1.8593	71.7136	18.9467	24.999
																							15.1521	77.2738	19.6203	55		1.86748	71.2967	19.0309	25
																							15.1848	77.3657	19.7045	55		1.87625	71.3423	19.1151	25
																							15.2199	75.3178	19.7887	55.001		1.88442	70.7905	19.1993	25
																							15.2526	75.5624	19.8729	55		1.8932	71.55	19.2835	25
																							15.2877	75.8844	19.9571	55		1.90137	70.1386	19.3677	24.999
																							15.3204	77.4904	20.0414	54.999		1.91013	70.4481	19.4519	24.999
																							15.3555	76.2393	20.1256	55		1.9189	70.106	19.5361	25
																							15.3882	74.6368	20.2098	55		1.92765	70.3636	19.6203	25
																							15.4233	73.3101	20.294	55		1.93642	70.2386	19.7045	25
																							15.4583	73.1949	20.3782	54.999		1.9446	70.6152	19.7887	25
																							15.4911	72.8506	20.4624	55		1.95337	71.3687	19.8729	25
																							15.5261	71.3479	20.5466	55		1.96215	72.1289	19.9571	24.999
																							15.5589	70.9738	20.6308	55		1.9709	72.2472	20.0414	24.999
																							15.5939	72.0685	20.715	55		1.97965	73.7756	20.1256	24.999
																							15.6291	71.7935	20.7992	54.999		1.98783	74.562	20.2098	24.999
																							15.6618	72.703	20.8834	55		1.9966	75.4502	20.294	25
																							15.6969	73.9717	20.9676	55		2.00478	75.8155	20.3782	24.999
																							15.7296	75.3085	21.0519	55		2.01357	76.1981	20.4624	24.999
																							15.7647	75.6009	21.1361	54.999		2.02173	76.3805	20.5466	25
																							15.7997	76.5092	21.2203	55		2.0305	76.0918	20.6308	25
																							15.8325	78.5108	21.3045	55		2.03867	75.1963	20.715	25
																							15.8675	79.3773	21.3887	54.999		2.04743	73.9104	20.7992	25
																							15.9003	78.3476	21.4729	55		2.0562	73.8294	20.8834	25
																							15.9353	79.4129	21.5571	54.999		2.06438	73.1333	20.9676	24.999
																							15.9681	77.9164	21.6413	55		2.07315	72.0962	21.0519	25
																							16.0031	77.6386	21.7255	55.001		2.08132	71.3736	21.1361	25
																							16.0359	77.6789	21.8097	55		2.09008	70.5076	21.2203	25
																							16.0709	77.4539	21.8939	55		2.09887	70.5095	21.3045	25
																							16.1037	76.7851	21.9781	55		2.10703	69.7842	21.3887	25
																							16.1387	76.7983	22.0623	55		2.1158	69.6032	21.4729	25
																							16.1715	76.34	22.1466	55		2.12458	71.1282	21.5571	25
																							16.2065	76.3844	22.2308	54.999		2.13273	70.8551	21.6413	25
																							16.2393	74.8523	22.315	55		2.14152	70.3659	21.7255	25
																							16.2743	75.2831	22.3992	55		2.14968	71.4229	21.8097	25
																							16.3071	76.0344	22.4834	55		2.15847	72.4557	21.8939	25
																							16.3421	75.5814	22.5676	55		2.16663	72.9338	21.9781	24.999
																							16.3749	75.212	22.6518	55		2.1754	72.5386	22.0623	25
																							16.4099	75.4162	22.736	55		2.18357	73.3916	22.1466	25
																							16.4427	74.7122	22.8202	55		2.19235	74.549	22.2308	25.001
																							16.4777	74.0138	22.9044	55		2.2011	73.4125	22.315	25.001
																							16.5128	74.8469	22.9886	55		2.20928	73.7615	22.3992	25
																							16.5455	72.2643	23.0728	55		2.21805	74.2891	22.4834	25
																							16.5807	72.6386	23.1571	55		2.22622	74.759	22.5676	25
																							16.6133	72.0951	23.2413	55.001		2.235	75.1268	22.6518	25.001
																							16.6484	72.9351	23.3255	55		2.24317	74.2726	22.736	25
																							16.6811	72.2018	23.4097	55		2.25193	75.7166	22.8202	25
																							16.7162	72.6874	23.4939	55		2.2607	75.0928	22.9044	25
																							16.7489	73.055	23.5781	55		2.26887	74.8865	22.9886	25
																							16.784	72.9979	23.6623	55		2.27763	75.4655	23.0728	25
																							16.8167	71.4393	23.7465	55		2.28582	75.7384	23.1571	25
																							16.8518	74.3712	23.8307	55		2.2946	74.6203	23.2413	24.999
																							16.8869	74.3486	23.9149	55		2.30277	73.2203	23.3255	25
																							16.9196	75.1465	23.9991	55		2.31152	73.1701	23.4097	24.999
																							16.9547	75.1256	24.0833	55		2.3197	74.3386	23.4939	25
																							16.9897	76.4449	24.1675	55		2.32847	73.215	23.5781	25
																							17.0225	74.4435	24.2518	55.001		2.33665	73.7463	23.6623	25
																							17.0575	74.7323	24.336	55		2.34543	73.3111	23.7465	25
																							17.0927	75.6988	24.4202	55		2.3536	71.4465	23.8307	25
																							17.1254	75.3673	24.5044	55		2.36235	70.221	23.9149	25
																							17.1604	75.1092	24.5886	55		2.37113	69.975	23.9991	24.999
																							17.1932	75.8988	24.6728	55		2.3793	70.6622	24.0833	24.999
																							17.2282	74.9754	24.757	55		2.38807	70.837	24.1675	25
																							17.261	74.1719	24.8412	55.001		2.39683	70.1048	24.2518	25
																							17.2961	74.828	24.9254	55		2.4056	70.5345	24.336	25
																							17.3288	75.2499	25.0096	55		2.41378	69.7435	24.4202	25
																							17.3639	74.5465	25.0938	55		2.42253	69.8083	24.5044	25.001
																							17.3966	73.6277	25.178	55		2.43072	71.0798	24.5886	25
																							17.4317	74.9747	25.2623	55		2.43948	70.9877	24.6728	25
																							17.4644	74.5909	25.3465	55		2.44767	73.2828	24.757	25
																							17.4994	73.9344	25.4307	55		2.45643	73.9625	24.8412	25
																							17.5322	74.4069	25.5149	55.001		2.4646	72.6578	24.9254	25
																							17.5673	74.7013	25.5991	55		2.47338	72.5416	25.0096	25
																							17.6	74.28	25.6833	53.848		2.48155	71.7488	25.0938	25
																							17.6351	74.7671	25.7675	52.069		2.49032	72.1733	25.178	25
																							17.6678	74.4773	25.8517	50.317		2.4985	72.2127	25.2623	25
																							17.7029	74.5122	25.9359	48.601		2.50725	72.2798	25.3465	25.001
																							17.7356	74.337	26.0201	46.901		2.51603	72.5659	25.4307	25.001
																							17.7707	74.2219	26.1043	45.196		2.52478	71.5372	25.5149	25
																							17.8034	73.4689	26.1885	43.516		2.53297	71.484	25.5991	25
																							17.8385	73.653	26.2727	41.859		2.54173	72.2699	25.6833	25
																							17.8712	73.8453	26.357	40.201		2.5505	73.5905	25.7675	24.999
																							17.9063	73.1648	26.4412	38.582		2.55867	73.9092	25.8517	25
																							17.9389	73.5467	26.5254	37.037		2.56745	73.2449	25.9359	25
																							17.9741	74.4835	26.6096	35.572		2.57562	72.4676	26.0201	24.999
																							18.0068	74.8319	26.6938	34.18		2.58438	71.7312	26.1043	25
																							18.0419	74.7284	26.778	32.859		2.59317	72.1576	26.1885	25
																							18.077	75.9182	26.8622	31.607		2.60133	72.4423	26.2727	25
																							18.1097	77.5863	26.9464	30.419		2.61008	71.0303	26.357	25
																							18.1448	76.0469	27.0306	29.291		2.61828	70.5439	26.4412	25
																							18.1775	76.3076	27.1148	28.211		2.62703	69.2055	26.5254	25.001
																							18.2125	76.5157	27.199	27.195		2.63523	69.7409	26.6096	25
																							18.2453	76.1884	27.2832	26.231		2.64398	69.8342	26.6938	25
																							18.2803	75.1483	27.3675	25.315		2.65275	70.5	26.8622	25
																							18.3131	75.3277	27.9569	24.875		2.66152	70.8808	26.9464	25
																							18.3481	75.5185	28.1253	24.847		2.66968	70.721	27.1148	25
																							18.3809	74.1617	28.2096	24.909		2.67845	70.1877	27.199	25
																							18.4159	74.3053	28.2937	24.947		2.68723	70.0379	27.3675	25
																							18.4487	75.2944	28.378	24.968		2.69597	71.0064	27.9569	25
																							18.4837	74.7685	28.4622	24.981		2.70415	72.1856	28.2096	25
																							18.5165	74.9652	28.5464	24.989		2.71292	72.3428	28.2937	25
																							18.5516	75.8386	28.6306	24.875		2.72112	72.3648	28.378	25
																							18.5843	75.8361	28.7148	24.775		2.72987	72.8046	28.4622	25
																							18.6193	75.9766	28.799	24.847		2.73805	73.5444	28.5464	24.999
																							18.6544	76.7629	28.8832	24.909		2.74682	73.65	28.799	24.999
																							18.6871	77.7798	28.9674	24.947		2.75498	73.7553	28.8832	25
																							18.7222	76.0425	29.0516	24.968		2.76375	74.052	28.9674	25
																							18.7549	74.4208	29.1358	24.981		2.77193	73.9458	29.0516	25
																							18.79	73.5705	29.2201	24.989		2.7807	73.0108	29.1358	25
																							18.8227	73.231	29.3042	24.968		2.78947	72.609	29.2201	25
																							18.8578	72.4539	29.3884	24.981		2.79822	73.0995	29.3042	25
																							18.8905	72.9576	29.4727	24.989		2.8064	73.0685	29.3884	25
																							18.9256	71.8462	29.5569	24.993		2.81517	73.0576	29.4727	25
																							18.9607	70.727	29.6411	24.995		2.82335	73.19	29.5569	25
																							18.9935	69.6655	29.7253	24.996		2.83212	73.072	29.6411	25
																							19.0285	70.2199	29.8095	24.998		2.84088	73.4918	29.7253	25
																							19.0612	72.8083	29.8937	24.998		2.84965	72.7238	29.8095	25
																							19.0963	74.3106	29.9779	24.999		2.8584	73.7196	29.8937	25
																							19.129	74.1625	30.0621	24.999		2.86658	74.2157	29.9779	24.999
																							19.1641	74.9157	30.1463	25		2.87537	74.9069	30.0621	24.999
																							19.1968	74.7981	30.2305	24.999		2.88353	73.7451	30.1463	25
																							19.2319	76.5493	30.3148	25		2.8923	73.4694	30.2305	25
																							19.2646	76.8148	30.3989	25		2.90108	73.5893	30.3148	25
																							19.2997	77.5673	30.4832	25		2.90923	74.1449	30.3989	25
																							19.3348	77.5087	30.5674	25		2.91802	74.0185	30.4832	25
																							19.3675	76.3907	30.6516	24.999		2.92618	74.5384	30.5674	25
																							19.4026	75.4467	30.7358	24.999		2.93495	73.9854	30.6516	25
																							19.4353	75.8106	30.82	25		2.94313	71.6423	30.7358	25
																							19.4704	74.9404	30.9042	25		2.95192	70.952	30.82	25
																							19.5031	75.4608	30.9884	25		2.96007	70.7879	30.9042	25
																							19.5382	74.8573	31.0726	25		2.96885	70.2131	30.9884	25
																							19.5709	73.5118	31.1568	25		2.97762	70.0328	31.0726	25
																							19.606	73.196	31.241	24.999		2.98578	69.6439	31.1568	25
																							19.6387	73.0939	31.3253	24.999		2.99455	70.2138	31.241	25
																							19.6738	74.5298	31.4094	24.999		3.00272	69.409	31.3253	25
																							19.7089	72.9335	31.4937	24.999		3.01148	69.7155	31.4094	25
																							19.7416	72.8877	31.5779	25		3.01967	72.3578	31.4937	25
																							19.7767	73.1638	31.6621	24.999		3.02843	73.3319	31.5779	24.999
																							19.8094	71.9034	31.7463	24.999		3.03662	74.7455	31.6621	25
																							19.8445	70.8363	31.8305	25		3.04537	75.3749	31.7463	24.999
																							19.8772	71.4645	31.9147	25		3.05355	75.5965	31.8305	25
																							19.9123	70.7134	31.9989	25		3.06232	75.615	31.9147	25
																							19.945	71.9178	32.0831	25		3.0711	76.7724	31.9989	25
																							19.9801	71.3911	32.1673	25		3.07927	77.2166	32.0831	25
																							20.0128	72.9747	32.2515	24.999		3.08803	77.6611	32.1673	25
																							20.0479	74.2113	32.3357	25		3.09678	76.0412	32.2515	25
																							20.0805	74.5256	32.42	25		3.10497	74.7777	32.3357	25.001
																							20.1157	76.1467	32.5042	25		3.11373	74.6717	32.42	25
																							20.1507	76.8648	32.5884	25		3.12193	74.3384	32.5042	25
																							20.1835	76.6055	32.6726	25		3.13068	73.3567	32.5884	25
																							20.2185	77.0759	32.7568	25		3.13945	72.1479	32.6726	25
																							20.2513	76.3949	32.841	25		3.1482	70.6349	32.7568	25
																							20.2863	75.2328	32.9252	25		3.15638	69.9463	32.841	25
																							20.3191	76.1999	33.0094	25		3.16515	68.6636	32.9252	24.999
																							20.3541	73.6453	33.0936	25		3.17392	70.4416	33.0094	25
																							20.3869	73.6	33.1778	25		3.1821	70.9273	33.0936	25
																							20.4219	73.6073	33.262	24.999		3.19087	71.5923	33.1778	25
																							20.4547	72.7631	33.3462	25		3.19963	71.6782	33.262	25
																							20.4897	72.437	33.4305	25		3.2078	71.3488	33.3462	25
																							20.5225	73.7134	33.5147	25.001		3.21658	73.5717	33.4305	24.999
																							20.5576	74.2027	33.5989	25.001		3.22475	73.3381	33.5147	24.999
																							20.5903	73.1115	33.6831	25		3.23352	74.9678	33.5989	24.999
																							20.6253	73.4136	33.7673	25		3.24228	74.6791	33.6831	25
																							20.6581	74.7412	33.8515	25		3.25107	73.4266	33.7673	25
																							20.6931	73.9298	33.9357	25.001		3.25922	73.4703	33.8515	25
																							20.7259	74.1594	34.0199	25		3.268	73.6736	33.9357	25
																							20.7609	75.159	34.1041	25		3.27617	73.6263	34.0199	25
																							20.796	74.5326	34.1883	25		3.28493	74.1969	34.1041	25.001
																							20.8287	75.9081	34.2725	25		3.29312	72.6963	34.1883	25.001
																							20.8638	75.5226	34.3567	25		3.30188	71.8891	34.2725	25
																							20.8989	76.6601	34.441	25		3.31063	71.0472	34.3567	25
																							20.9316	75.8199	34.5251	24.999		3.31882	72.0368	34.441	25
																							20.9667	75.8263	34.6094	25		3.32758	70.3178	34.5251	25
																							20.9994	77.0974	34.6936	24.999		3.33577	70.5277	34.6094	25
																							21.0345	74.9252	34.7778	25		3.34455	69.1076	34.6936	25
																							21.0672	75.4259	34.862	25		3.3527	69.459	34.7778	25.002
																							21.1023	76.9506	34.9462	25		3.36147	70.1136	34.862	25.001
																							21.135	74.7335	35.0304	25		3.36965	69.6719	34.9462	25
																							21.1701	75.2198	35.1146	25		3.37843	71.7335	35.0304	25
																							21.2028	75.3187	35.1988	25		3.3866	72.5777	35.1146	25
																							21.2379	76.1921	35.283	24.999		3.39537	72.0583	35.1988	25
																							21.2707	76.0833	35.3672	24.999		3.40413	74.6995	35.283	25
																							21.3058	74.9282	35.4515	25		3.41232	73.6488	35.3672	25
																							21.3385	76.3824	35.5356	25		3.42107	73.5965	35.4515	25
																							21.3735	75.703	35.6199	25		3.42925	74.1002	35.5356	25
																							21.4086	75.787	35.7041	25		3.43802	74.174	35.6199	25
																							21.4413	74.5476	35.7883	25.001		3.44678	76.3208	35.7041	25
																							21.4764	73.3286	35.8725	25		3.45497	75.4696	35.7883	25
																							21.5091	74.1458	35.9567	25		3.46373	75.3546	35.8725	25
																							21.5442	73.2231	36.0409	25		3.47248	76.18	35.9567	25
																							21.5769	73.3537	36.1251	25		3.48067	75.2435	36.0409	25
																							21.612	75.3462	36.2093	25		3.48943	75.8877	36.1251	25
																							21.6447	75.3777	36.2935	25		3.49762	76.509	36.2093	25
																							21.6798	75.2409	36.3777	25		3.50638	75.2967	36.2935	25
																							21.7125	75.7655	36.462	25		3.51513	75.5863	36.3777	25
																							21.7477	77.4455	36.5461	25		3.52332	75.6717	36.462	25
																							21.7803	78.8384	36.6304	25.001		3.53208	74.9937	36.5461	25
																							21.8154	78.7479	36.7146	25.001		3.54028	74.3497	36.6304	25
																							21.8481	78.9439	36.7988	25		3.54903	73.4979	36.7146	25
																							21.8832	79.1374	36.883	25		3.5578	73.465	36.7988	25
																							21.9159	77.7074	36.9672	25		3.56597	73.4354	36.883	25
																							21.951	78.8671	37.0514	24.999		3.57473	74.018	36.9672	24.999
																							21.9837	79.1631	37.1356	25		3.5835	74.7706	37.0514	25
																							22.0188	79.0756	37.2198	25		3.59168	74.534	37.1356	24.999
																							22.0539	79.0548	37.304	24.999		3.60045	73.1421	37.2198	24.999
																							22.0866	77.6995	37.3882	25		3.60922	73.8513	37.304	25
																							22.1217	76.7592	37.4724	25		3.61738	74.3266	37.3882	25
																							22.1544	76.2365	37.5566	25		3.62615	74.4495	37.4724	25
																							22.1895	76.3293	37.6409	25		3.63493	74.9145	37.5566	25
																							22.2222	75.6724	37.7251	25		3.6431	74.7988	37.6409	24.999
																							22.2573	74.4613	37.8093	25.001		3.65187	73.7824	37.7251	24.999
																							22.29	74.0194	37.8935	25		3.66063	74.7784	37.8093	25.009
																							22.3251	73.1546	37.9777	25		3.6688	74.309	37.8935	26.445
																							22.3579	72.5611	38.0619	25		3.67758	73.834	37.9777	28.244
																							22.3929	73.1648	38.1461	25		3.68575	73.2509	38.0619	29.994
																							22.4257	73.5448	38.2303	25		3.69452	72.4324	38.1461	31.718
																							22.4607	73.7229	38.3145	25		3.7027	71.1587	38.2303	33.427
																							22.4935	72.7055	38.3987	25		3.71147	70.1317	38.3145	35.144
																							22.5285	72.768	38.4829	25		3.72023	71.056	38.3987	36.838
																							22.5636	72.3747	38.5671	25		3.72842	71.0365	38.4829	38.528
																							22.5987	72.6002	38.6514	25		3.73717	70.3775	38.5671	40.216
																							22.6314	71.9192	38.7356	25		3.74535	70.3886	38.6514	41.902
																							22.6665	72.2564	38.8198	25		3.75412	72.4113	38.7356	43.588
																							22.7015	72.0016	38.904	24.999		3.76287	72.693	38.8198	45.272
																							22.7366	72.4437	38.9882	24.999		3.77165	73.3256	38.904	46.957
																							22.7693	73.4013	39.0724	25		3.7804	74.6717	38.9882	48.642
																							22.8044	74.1231	39.1566	25		3.78858	75.474	39.0724	50.326
																							22.8371	75.3576	39.2408	25		3.79735	75.0768	39.1566	52.01
																							22.8722	75.1525	39.325	25		3.80613	74.7416	39.2408	53.693
																							22.9049	76.0057	39.4092	25		3.8149	73.7041	39.325	55.139
																							22.94	77.3465	39.4934	25		3.82307	74.552	39.4092	55.081
																							22.9727	77.4958	39.5776	25		3.83182	73.0773	39.4934	55.051
																							23.0078	77.7532	39.6619	25		3.84	72.7576	39.5776	55.032
																							23.0405	76.8303	39.7461	25		3.84877	72.2793	39.6619	55.02
																							23.0756	76.1136	39.8303	25		3.85753	72.5794	39.7461	55.013
																							23.1107	77.1372	39.9145	25		3.86572	73.2354	39.8303	55.008
																							23.1434	75.8657	39.9987	25		3.87448	72.9523	39.9145	55.005
																							23.1785	75.6393	40.0829	25		3.88267	73.4712	39.9987	55.004
																							23.2112	74.9777	40.1671	24.999		3.89142	74.9884	40.0829	55.002
																							23.2463	74.5937	40.2513	24.999		3.90018	74.4122	40.1671	55.001
																							23.279	74.0291	40.3355	25		3.90837	75.0467	40.2513	55.001
																							23.3141	73.1597	40.4197	25		3.91713	75.4608	40.3355	55
																							23.3468	73.821	40.5039	25		3.92532	75.0634	40.4197	55.001
																							23.3819	74.1573	40.5881	25		3.9341	74.2011	40.5039	55
																							23.4169	72.8365	40.6724	25		3.94225	73.0192	40.5881	55
																							23.4497	73.2226	40.7566	25		3.95102	73.1312	40.6724	55
																							23.4847	73.6333	40.8408	25		3.95978	73.8173	40.7566	55
																							23.5175	73.3655	40.925	25		3.96797	72.4425	40.8408	55
																							23.5526	73.7812	41.0092	25		3.97673	70.8081	40.925	55.001
																							23.5853	73.2768	41.0934	25		3.98548	70.3951	41.0092	55
																							23.6204	73.9668	41.1776	25		3.99367	69.5594	41.0934	55
																							23.6531	74.2039	41.2618	25		4.00245	69.6676	41.1776	55
																							23.6881	74.5458	41.346	25		4.01062	70.0476	41.2618	55
																							23.7209	74.8668	41.4302	25		4.01938	70.7002	41.346	55
																							23.7559	76.0236	41.5144	25		4.02757	69.9986	41.4302	55
																							23.791	75.8988	41.5986	25		4.03635	69.8058	41.5144	55
																							23.8238	75.0525	41.6829	25		4.04508	70.4745	41.5986	55
																							23.8589	74.4381	41.767	24.999		4.05327	70.6101	41.6829	55
																							23.8915	75.0898	41.8513	25		4.06203	70.3037	41.767	55
																							23.9266	75.3516	41.9355	24.999		4.07022	70.2391	41.8513	55
																							23.9593	74.7298	42.0197	25		4.07898	71.3807	41.9355	55
																							23.9945	73.8861	42.1039	25		4.08775	72.2921	42.0197	55
																							24.0271	72.8745	42.1881	25		4.0965	72.653	42.1039	55
																							24.0623	72.2	42.2723	25		4.10527	73.1509	42.1881	55
																							24.095	71.3777	42.3565	25		4.11403	73.6305	42.2723	55
																							24.1301	72.705	42.4407	25		4.12222	74.0368	42.3565	55
																							24.1627	72.6196	42.5249	25.001		4.13098	76.3895	42.4407	55
																							24.1979	72.4254	42.6091	25		4.13917	75.8523	42.5249	55
																							24.2306	72.9025	42.6934	25		4.14793	76.6946	42.6091	55
																							24.2657	73.3935	42.7775	25		4.1561	76.202	42.6934	55
																							24.2984	73.8523	42.8618	25		4.16487	74.9319	42.7775	55
																							24.3335	74.9145	42.946	25		4.17305	74.2999	42.8618	55
																							24.3685	74.4759	43.0302	25		4.18183	74.4659	42.946	55
																							24.4013	75.5844	43.1144	24.999		4.19	73.4425	43.0302	55
																							24.4363	75.0858	43.1986	25		4.19877	74.3009	43.1144	55
																							24.4714	75.3196	43.2828	25		4.20753	73.9229	43.1986	55
																							24.5041	75.3099	43.367	25		4.2163	74.1162	43.2828	55
																							24.5392	75.0597	43.4512	25		4.22447	75.5161	43.367	55
																							24.5719	75.2333	43.5354	25		4.23323	74.7261	43.4512	55
																							24.607	74.9706	43.6196	24.999		4.242	74.8835	43.5354	55
																							24.6421	75.3337	43.7039	24.999		4.25018	75.3638	43.6196	55
																							24.6748	76.0874	43.788	24.999		4.25895	75.4349	43.7039	55
																							24.7099	74.7025	43.8723	25		4.26772	75.9421	43.788	55
																							24.7426	74.4597	43.9565	25		4.27588	74.4652	43.8723	55
																							24.7777	73.7435	44.0407	25		4.28465	73.3379	43.9565	55
																							24.8104	72.8305	44.1249	25		4.29283	74.3226	44.0407	55
																							24.8455	72.6398	44.2091	25		4.3016	73.1312	44.1249	55
																							24.8782	71.628	44.2933	25.001		4.31037	73.9858	44.2091	55
																							24.9133	72.3111	44.3775	25.001		4.31912	74.4405	44.2933	55
																							24.9483	71.5868	44.4617	25		4.3273	73.775	44.3775	55
																							24.9811	71.7893	44.5459	25		4.33607	73.7245	44.4617	55
																							25.0161	72.7046	44.6301	25		4.34425	73.6421	44.5459	55
																							25.0512	73.1027	44.7144	25		4.35302	73.1826	44.6301	55
																							25.0839	73.5405	44.7985	25		4.36178	73.4236	44.7144	55
																							25.1191	74.9578	44.8828	25		4.36995	72.6615	44.7985	55
																							25.1518	74.4067	44.967	25.002		4.37872	72.4041	44.8828	55
																							25.1868	74.3761	45.0512	25.001		4.3869	72.143	44.967	55
																							25.2196	73.5113	45.1354	25		4.39567	72.5085	45.0512	55
																							25.2547	74.5418	45.2196	25		4.40385	73.1363	45.1354	55
																							25.2874	74.6854	45.3038	25		4.41262	73.715	45.2196	55
																							25.3225	75.3351	45.388	25		4.42078	73.6423	45.3038	55
																							25.3552	75.2601	45.4722	25		4.42957	72.7372	45.388	55
																							25.3903	75.4946	45.5564	25		4.43773	72.9273	45.4722	55
																							25.423	76.2124	45.6406	25		4.4465	72.3638	45.5564	55
																							25.4581	77.6953	45.7248	25		4.45527	72.4868	45.6406	55
																							25.4931	77.9733	45.809	25		4.46345	71.6696	45.7248	55
																							25.5259	78.228	45.8933	24.999		4.4722	72.0083	45.809	55
																							25.5609	77.0638	45.9775	25		4.48097	71.6094	45.9775	55
																							25.5937	75.9849	46.0617	25		4.48973	70.5824	46.0617	55
																							25.6287	75.8615	46.1459	25		4.49792	70.7125	46.1459	55
																							25.6615	75.6166	46.2301	25		4.50668	72.612	46.2301	55
																							25.6965	75.3754	46.3143	25		4.51487	73.1787	46.3143	55
																							25.7293	75.7576	46.3985	25		4.52365	73.2898	46.3985	55
																							25.7644	74.0745	46.4827	25		4.5318	72.2905	46.4827	55
																							25.7971	73.5995	46.5669	25		4.54057	73.3437	46.5669	55
																							25.8322	73.5143	46.6511	25		4.54875	72.2342	46.6511	55
																							25.8649	73.3326	46.7353	25		4.55752	72.2305	46.7353	55
																							25.8999	72.9655	46.8195	25		4.5657	71.5914	46.8195	55
																							25.9327	73.3525	46.9038	25		4.57447	71.3449	46.9038	55
																							25.9677	73.5786	46.988	25		4.58322	70.9057	46.988	55
																							26.0028	72.7372	47.0722	25		4.5914	69.4326	47.0722	55
																							26.0355	70.7382	47.1564	25		4.60017	71.2199	47.1564	55
																							26.0706	70.8919	47.2406	24.999		4.60893	70.4081	47.2406	55
																							26.1033	71.4548	47.3248	25		4.6177	69.9011	47.3248	55
																							26.1384	71.4254	47.409	24.999		4.62647	70.4736	47.409	55
																							26.1711	72.7916	47.4932	24.999		4.63465	69.5648	47.4932	55
																							26.2063	74.0166	47.5774	25		4.64342	69.6027	47.5774	55
																							26.2413	73.2932	47.6616	25		4.65217	69.5544	47.6616	55
																							26.2741	73.5601	47.7458	25		4.66095	69.3523	47.7458	55
																							26.3091	74.6807	47.83	25		4.66912	70.7847	47.83	55
																							26.3419	75.0768	47.9143	24.999		4.67788	70.0217	47.9143	55
																							26.3769	74.8171	47.9985	24.999		4.68607	70.681	47.9985	55
																							26.4121	75.3423	48.0827			4.69483	70.5726	48.0827	55
																							26.4447	75.3238	48.1669			4.703	71.1544	48.1669	55
																							26.4798	75.643	48.2511			4.71177	72.8766	48.2511	55
																							26.5125	75.4803	48.3353			4.72053	73.8636	48.3353	55
																							26.5476	75.0969	48.4195			4.72872	73.8305	48.4195	55
																							26.5827	75.4254	48.5037			4.73748	73.6925	48.5037	55
																							26.6154	75.5867	48.5879			4.74625	72.0164	48.5879	55
																							26.6505	73.484	48.6721			4.75442	71.1368	48.6721	55
																							26.6832	74.3886	48.7563			4.76318	72.277	48.7563	55
																							26.7183	73.6486	48.8406			4.77137	71.4898	48.8406	55
																							26.7533	74.037	48.9248			4.78013	70.0752	48.9248	55
																							26.7861	73.0104	49.009			4.78892	69.3189	49.009	55
																							26.8211	74.0386	49.0932			4.79765	69.8606	49.0932	55
																							26.8539	74.4543	49.1774			4.80583	68.9585	49.1774	55
																							26.8889	73.0291	49.2616			4.8146	67.262	49.2616	55
																							26.9217	74.1969	49.3458			4.82337	67.3437	49.3458	55
																							26.9568	77.456	49.43			4.83155	66.5502	49.43	55
																							26.9895	76.5173	49.5142			4.84032	65.5014	49.5142	55
																							27.0246	77.74	49.5984			4.8485	65.8104	49.5984	55
																							27.0573	78.0129	49.6826			4.85727	64.8845	49.6826	55
																							27.0923	78.0743	49.7668			4.86543	64.7673	49.7668	55
																							27.1274	76.6659	49.8511			4.8742	61.4092	49.8511	55
																							27.1602	77.0502	49.9353			4.88297	62.2502	49.9353	55
																							27.1952	78.6242	50.0194			4.89173	63.9122	50.0194	55
																							27.2303	77.8599	50.1037			4.90052	64.6351	50.1037	55
																							27.263	77.674	50.1879			4.90868	64.6854	50.1879	55
																							27.2981	78.8819	50.2721			4.91743	65.5109	50.2721	55
																							27.3331	78.3553	50.3563			4.9262	64.8828	50.3563	55
																							27.3659	77.7143	50.4405			4.93497	66.0609	50.4405	55
																							27.401	76.8821	50.5247			4.94315	65.4032	50.5247	55
																							27.4337	77.0062	50.6089			4.95192	68.5361	50.6089	55
																							27.4688	76.5127	50.6931			4.9601	67.8685	50.6931	55
																							27.5039	75.7386	50.7773			4.96887	67.6831	50.7773	55
																							27.5366	74.3347	50.8615			4.97703	67.4969	50.8615	55
																							27.5717	73.531	50.9457			4.9858	67.8312	50.9457	55
																							27.6043	73.6914	51.0299			4.99458	66.7303	51.0299	55
																							27.6395	73.4594	51.1142			5.00275	67.674	51.1142	55
																							27.6722	73.3638	51.1984			5.01152	66.8907	51.1984	55
																							27.7073	73.627	51.2826			5.02028	66.3243	51.2826	55
																							27.7423	72.2659	51.3668			5.02845	64.7146	51.3668	55
																							27.7751	72.5111	51.451			5.03722	65.0655	51.451	55
																							27.8101	72.9449	51.5352			5.0454	65.3109	51.5352	55
																							27.8429	72.9053	51.6194			5.05417	65.5176	51.6194	55
																							27.8779	73.4747	51.7036			5.06235	67.0101	51.7036	55
																							27.9107	72.6226	51.7878			5.07112	67.4659	51.7878	55
																							27.9457	72.4249	51.872			5.07928	67.1886	51.872	55
																							27.9809	72.5474	51.9562			5.08805	67.6289	51.9562	55
																							28.0135	73.3286	52.0404			5.09625	69.1196	52.0404	55
																							28.0486	73.6002	52.1247			5.105	68.9553	52.1247	55
																							28.0837	73.825	52.2089			5.11318	67.4969	52.2089	55
																							28.1164	73.7479	52.2931			5.12193	65.187	52.2931	55
																							28.1515	76.1555	52.3773			5.13012	65.3611	52.3773	55
																							28.1842	76.4083	52.4615			5.13888	63.7602	52.4615	55
																							28.2193	76.5685	52.5457			5.14707	63.4909	52.5457	55
																							28.252	77.3418	52.6299			5.15583	63.0196	52.6299	55
																							28.2871	78.359	52.7141			5.1646	62.2055	52.7141	55
																							28.3198	78.4273	52.7983			5.17277	61.081	52.7983	55
																							28.3549	79.4745	52.8825			5.18153	62.0814	52.8825	55
																							28.3899	79.7372	52.9667			5.1903	62.771	52.9667	55
																							28.4227	80.0245	53.051			5.19848	63.6046	53.051	55
																							28.4577	78.3173	53.1352			5.20725	62.8416	53.1352	55
																							28.4905	77.6043	53.2194			5.21602	63.4395	53.2194	55
																							28.5256	77.8402	53.3036			5.22478	62.7655	53.3036	55
																							28.5607	77.1993	53.3878			5.23295	62.2176	53.3878	55
																							28.5934	76.9041	53.472			5.24172	62.4122	53.472	55
																							28.6285	76.0078	53.5562			5.25048	62.1275	53.5562	55
																							28.6612	75.5282	53.6404			5.25925	61.4875	53.6404	55
																							28.6962	75.2671	53.7246			5.26743	60.7713	53.7246	55
																							28.7313	74.3847	53.8088			5.2762	60.2777	53.8088	55
																							28.7664	74.0125	53.893			5.28437	59.3354	53.893	55
																							28.7991	74.3046	53.9772			5.29315	58.1396	53.9772	55
																							28.8342	74.0071	54.0615			5.30132	58.8447	54.0615	55
																							28.8669	73.7555	54.1457			5.31008	59.6129	54.1457	55
																							28.902	72.6687	54.2299			5.31827	60.0757	54.2299	55
																							28.9371	73.3664	54.3141			5.32702	59.622	54.3141	55
																							28.9698	73.6914	54.3983			5.3352	59.362	54.3983	55
																							29.0049	72.7673	54.4825			5.34397	60.0354	54.4825	55
																							29.0376	72.5189	54.5667			5.35273	61.2099	54.5667	55
																							29.0727	73.0738	54.6509			5.36092	60.9365	54.6509	55
																							29.1054	74.1298	54.7351			5.36968	62.2646
																							29.1405	74.6104	54.8193			5.37785	62.2321
																							29.1732	74.3252	54.9035			5.38662	63.578
																							29.2083	74.558	54.9877			5.39482	63.3558
																							29.241	74.2567	55.072			5.40357	63.3453
																							29.2761	73.7185	55.1561			5.41175	62.3706
																							29.3088	74.0148	55.2404			5.42052	62.2389
																							29.3439	75.3154	55.3246			5.4287	61.5673
																							29.3789	75.3331	55.4088			5.43745	61.5953
																							29.4117	73.5712	55.493			5.44563	60.1229
																							29.4467	74.0884	55.5772			5.4544	60.0497
																							29.4818	73.8275	55.6614			5.46258	58.0579
																							29.5145	74.0273	55.7456			5.47135	56.9412
																							29.5496	73.7245	55.8298			5.48012	55.9095
																							29.5824	74.0386	55.914			5.4883	56.8898
																							29.6175	74.0893	55.9982			5.49705	56.5958
																							29.6502	73.078	56.0825			5.50525	56.0284
																							29.6853	73.0928	56.1666			5.514	56.3192
																							29.7203	73.2384	56.2509			5.52218	57.0771
																							29.7531	71.9587	56.3351			5.53095	56.4234
																							29.7882	73.7356	56.4193			5.53913	55.6951
																							29.8209	73.7861	56.5035			5.5479	54.8275
																							29.8559	74.3046	56.5877			5.55607	55.5456
																							29.8887	74.2671	56.6719			5.56483	54.5768
																							29.9237	74.8395	56.7561			5.57302	54.0294
																							29.9588	74.577	56.8403			5.58178	54.269
																							29.9915	74.1476	56.9245			5.58997	54.5715
																							30.0266	74.2027	57.0087			5.59873	53.4884
																							30.0617	74.471	57.093			5.6075	53.7799
																							30.0944	73.6532	57.1771			5.61625	54.4685
																							30.1295	72.9874	57.2614			5.62443	55.5789
																							30.1622	72.2664	57.3456			5.6332	53.1259
																							30.1973	72.4995	57.4298			5.64197	53.4289
																							30.2301	72.0048	57.514			5.65015	53.062
																							30.2651	72.3949	57.5982			5.65892	52.7363
																							30.2979	72.6289	57.6824			5.66712	52.2954
																							30.3329	73.043	57.7666			5.67587	53.728
																							30.3657	73.009	57.8508			5.68463	53.6342
																							30.4007	73.1055	57.935			5.6928	52.9185
																							30.4358	74.0668	58.0192			5.70157	52.5643
																							30.4685	74.8222	58.1035			5.70975	54.7023
																							30.5036	74.5597	58.1876			5.71852	54.669
																							30.5363	75.024	58.2719			5.7267	55.5493
																							30.5715	75.5175	58.3561			5.73547	55.1993
																							30.6041	75.7048	58.4403			5.74423	55.2349
																							30.6392	75.7914	58.5245			5.75298	54.2604
																							30.672	75.5118	58.6087			5.76117	53.6373
																							30.7071	75.6298	58.6929			5.76993	53.8185
																							30.7421	75.3233	58.7771			5.7787	53.844
																							30.7771	75.4777	58.8613			5.7869	52.8669
																							30.8099	75.5166	58.9455			5.79565	52.2799
																							30.845	75.5979	59.0297			5.80442	51.8963
																							30.8777	74.2113	59.1139			5.81258	53.0125
																							30.9128	74.1673	59.1981			5.82135	53.1535
																							30.9479	73.4182	59.2824			5.82953	52.7868
																							30.9806	73.6419	59.3666			5.8383	51.6373
																							31.0157	73.2768	59.4508			5.84648	52.0285
																							31.0484	73.0145	59.535			5.85525	52.2604
																							31.0835	72.54	59.6192			5.86403	52.8187
																							31.1162	72.2856	59.7034			5.87218	52.2187
																							31.1513	71.8768	59.7876			5.88095	51.4854
																							31.184	72.3367	59.8718			5.88913	50.5611
																							31.2191	71.9189	59.956			5.8979	49.0808
																							31.2518	72.4986	60.0402			5.90608	48.6954
																							31.2869	71.7358	60.1244			5.91485	49.2627
																							31.3197	71.6111	60.2086			5.9236	47.912
																							31.3547	71.578	60.2929			5.93237	48.141
																							31.3875	71.1099	60.3771			5.94113	48.2053
																							31.4225	72.0231	60.4613			5.9499	48.5206
																							31.4577	72.4319	60.5455			5.95867	48.5775
																							31.4903	73.1155	60.6297			5.96685	48.9252
																							31.5254	73.7143	60.7139			5.97562	48.4125
																							31.5581	75.4844	60.7981			5.9838	47.894
																							31.5932	76.5094	60.8823			5.99255	47.4
																							31.6259	76.6002	60.9665			6.00073	47.5194
																							31.661	77.2124	61.0507			6.00952	46.6884
																							31.6961	77.8851	61.1349			6.01768	46.7354
																							31.7311	77.2222	61.2191			6.02645	47.262
																							31.7639	77.0493	61.3034			6.03522	47.6245
																							31.7989	76.8324	61.3876			6.04397	46.4245
																							31.8317	76.3437	61.4718			6.05215	46.8377
																							31.8667	74.2902	61.556			6.06092	47.3713
																							31.8995	72.5307	61.6402			6.06968	47.6722
																							31.9346	72.9004	61.7244			6.07845	47.6296
																							31.9673	72.3328	61.8086			6.08723	47.9164
																							32.0024	72.3849	61.8928			6.09598	48.3111
																							32.0375	72.7379	61.977			6.10475	48.7616
																							32.0725	72.8578	62.0612			6.1135	48.9412
																							32.1053	73.5398	62.1454			6.12168	49.1324
																							32.1403	73.1817	62.2296			6.13045	49.85
																							32.1731	74.1909	62.3139			6.13863	49.8567
																							32.2081	75.7643	62.3981			6.1474	50.5687
																							32.2409	75.14	62.4823			6.15558	50.6988
																							32.2759	75.3847	62.5665			6.16435	49.4157
																							32.3111	75.6611	62.6507			6.1731	48.1076
																							32.3437	74.3053	62.7349			6.18187	47.003
																							32.3788	73.9393	62.8191			6.19005	46.2729
																							32.4139	72.965	62.9033			6.19882	46.3218
																							32.4466	72.9761	62.9875			6.20702	46.7553
																							32.4817	72.7111	63.0717			6.21577	45.8347
																							32.5145	72.352	63.1559			6.22395	44.2685
																							32.5495	72.2724	63.2401			6.2327	43.7176
																							32.5823	71.9995	63.3244			6.24147	42.3801
																							32.6173	71.4175	63.4085			6.25023	42.9734
																							32.6524	72.5456	63.4928			6.25842	42.3861
																							32.6851	72.7217	63.577			6.26718	42.3963
																							32.7202	73.2215	63.6612			6.27537	42.3225
																							32.7553	73.5474	63.7454			6.28413	41.0695
																							32.7903	73.2314	63.8296			6.2929	41.5479
																							32.8231	73.7287	63.9138			6.30107	42.3856
																							32.8581	74.5354	63.998			6.30983	42.9132
																							32.8932	74.6583	64.0822			6.31802	44.8896
																							32.9283	74.574	64.1664			6.3268	44.7456
																							32.961	74.8698	64.2506			6.33497	45.1359
																							32.9961	74.4606	64.3349			6.34373	44.0734
																							33.0288	74.8194	64.419			6.3525	44.0646
																							33.0639	75.5201	64.5033			6.36127	43.7525
																							33.0967	75.624	64.5875			6.36943	42.0512
																							33.1317	75.4997	64.6717			6.3782	41.6394
																							33.1645	75.0372	64.7559			6.38638	40.9368
																							33.1995	75.4398	64.8401			6.39515	41.5762
																							33.2323	75.8189	64.9243			6.40333	40.8021
																							33.2673	75.6437	65.0085			6.4121	39.0965
																							33.3001	75.7668	65.0927			6.42028	38.9859
																							33.3351	75.5756	65.1769			6.42903	37.8826
																							33.3679	74.9435	65.2611			6.43722	37.9428
																							33.4029	75.7664	65.3453			6.44598	39.0257
																							33.4357	75.7648	65.4296			6.45417	37.794
																							33.4707	76.2009	65.5138			6.46293	38.6333
																							33.5035	76.2085	65.598			6.4717	37.482
																							33.5386	76.5622	65.6822			6.48048	40.075
																							33.5736	75.9067	65.7664			6.48925	41.2146
																							33.6064	76.1527	65.8506			6.4974	42.4567
																							33.6414	75.5886	65.9348			6.50617	41.7664
																							33.6742	75.8273	66.019			6.51435	41.7664
																							33.7093	74.7576	66.1032			6.52312	41.8968
																							33.742	74.3766	66.1874			6.5313	42.5889
																							33.7771	75.0731	66.2716			6.54007	40.7086
																							33.8121	74.6668	66.3559			6.54883	40.1076
																							33.8449	73.877	66.44			6.5576	37.4327
																							33.8799	74.3953	66.5243			6.56635	36.6067
																							33.915	74.4659	66.6085			6.57453	36.484
																							33.9477	75.7298	66.6927			6.58332	37.2604
																							33.9829	75.6969	66.7769			6.59148	35.9718
																							34.0155	75.7145	66.8611			6.60025	36.3072
																							34.0506	76.1467	66.9453			6.60902	36.8759
																							34.0833	75.527				6.61778	38.1859
																							34.1185	75.7923				6.62597	38.6465
																							34.1511	75.812				6.63473	38.978
																							34.1863	75.7631				6.6435	38.9039
																							34.2213	75.7425				6.65227	38.544
																							34.2541	74.8092				6.66043	38.7901
																							34.2891	74.8675				6.6692	39.4278
																							34.3242	75.2872				6.67738	38.7752
																							34.3569	75.9803				6.68615	37.3023
																							34.392	75.4861				6.69433	37.0086
																							34.4247	75.2867				6.7031	36.8588
																							34.4598	75.9129				6.71187	37.6544
																							34.4949	76.7124				6.72062	38.0213
																							34.5299	76.9851				6.7288	38.1521
																							34.565	77.5594				6.73757	38.3924
																							34.5977	77.6328				6.74575	38.6889
																							34.6328	76.8101				6.75453	39.6002
																							34.6655	76.3877				6.76328	39.94
																							34.7007	76.4363				6.77147	37.5516
																							34.7357	75.8939				6.78023	38.128
																							34.7685	75.6458				6.789	38.5451
																							34.8035	75.4675				6.79717	38.659
																							34.8386	75.2831				6.80593	38.6452
																							34.8713	74.3358				6.8147	38.3218
																							34.9064	73.6939				6.82288	37.972
																							34.9391	73.9928				6.83165	36.6301
																							34.9742	74.2664				6.83985	36.5549
																							35.0069	74.2379				6.84858	38.9227
																							35.042	74.6525				6.85678	38.6482
																							35.0771	74.7208				6.86553	37.0269
																							35.1098	74.2166				6.8743	37.3803
																							35.1449	73.3946				6.88248	35.7563
																							35.1776	73.9034				6.89127	36.2301
																							35.2127	74.5731				6.89943	36.2669
																							35.2478	73.6664				6.90822	36.6243
																							35.2805	73.2462				6.91638	37.5736
																							35.3156	72.4398				6.92513	37.672
																							35.3507	72.0888				6.93332	37.7604
																							35.3833	71.5083				6.9421	37.5461
																							35.4185	71.9789				6.95085	36.6505
																							35.4512	72.7923				6.95903	38.1563
																							35.4863	71.9675				6.9678	37.5604
																							35.5213	70.6745				6.97657	37.8678
																							35.5541	71.5467				6.98535	37.0498
																							35.5892	70.8317				6.99352	37.1831
																							35.6219	71.796				7.00228	36.6463
																							35.6569	72.7136				7.01045	36.2405
																							35.6897	73.8018				7.01922	36.4921
																							35.7247	73.3673				7.02798	36.9028
																							35.7575	73.3497				7.03617	36.8931
																							35.7925	73.9571				7.04493	38.3294
																							35.8253	75.7358				7.0537	38.0472
																							35.8603	76.5002				7.06248	39.4595
																							35.8931	76.3629				7.07065	38.6586
																							35.9281	76.827				7.07943	39.4076
																							35.9609	76.0349				7.0876	39.1479
																							35.996	75.3358				7.09637	38.6808
																							36.0311	74.9273				7.10453	39.6727
																							36.0661	74.3548				7.1133	38.5028
																							36.0989	74.134				7.12207	36.9572
																							36.1339	73.4594				7.13025	36.935
																							36.1667	73.7083				7.13902	37.0396
																							36.2017	75.0041				7.1478	37.2373
																							36.2368	74.4525				7.15597	37.3248
																							36.2696	74.9817				7.16473	38.5384
																							36.3046	74.9796				7.1735	39.2269
																							36.3373	75.5011				7.18167	39.3778
																							36.3724	76.4203				7.19045	40.8077
																							36.4051	76.4668				7.19862	41.1556
																							36.4402	76.4698				7.20738	41.4699
																							36.4729	75.1812				7.21615	41.0671
																							36.508	74.4164				7.22493	41.4924
																							36.5431	74.6872				7.2331	42.0139
																							36.5781	74.831				7.24187	41.8706
																							36.6132	75.2381				7.25065	43.4357
																							36.646	75.5805				7.2588	42.7718
																							36.6811	75.4939				7.26757	42.3528
																							36.7138	74.9548				7.27575	41.7889
																							36.7489	74.1578				7.28452	42.5669
																							36.7839	74.2937				7.29328	42.0581
																							36.8167	73.8423				7.30147	41.9051
																							36.8517	74.1286				7.31023	41.1058
																							36.8868	74.0541				7.31842	40.5632
																							36.9219	74.1377				7.32718	38.2863
																							36.9546	73.9004				7.33535	37.8067
																							36.9897	73.971				7.34413	37.2611
																							37.0224	74.6393				7.3523	37.613
																							37.0575	75.1194				7.36108	37.7625
																							37.0902	75.453				7.36925	38.0373
																							37.1253	75.3983				7.37802	38.7039
																							37.1603	74.7731				7.3862	38.7431
																							37.1931	74.5844				7.39497	38.3917
																							37.2283	73.8351				7.40317	40.3479
																							37.2609	73.5092				7.41192	41.3127
																							37.296	73.8388				7.4201	40.4882
																							37.3287	73.9675				7.42885	41.0366
																							37.3638	74.3414				7.43703	40.8516
																							37.3965	74.5604				7.4458	40.259
																							37.4316	75.0983				7.45398	39.0296
																							37.4667	75.4694				7.46275	38.328
																							37.4994	75.9347				7.47152	38.8637
																							37.5345	75.4175				7.4797	37.5968
																							37.5672	75.6881				7.48847	36.0016
																							37.6023	75.3002				7.49723	37.0278
																							37.6374	75.1745				7.5054	36.888
																							37.6701	74.8259				7.51417	35.3616
																							37.7052	74.849				7.52295	35.8757
																							37.7379	75.38				7.53112	36.7586
																							37.773	74.6303				7.53988	37.4938
																							37.8081	74.4687				7.54807	37.1206
																							37.8408	75.1583				7.55683	35.9
																							37.8759	74.396				7.5656	37.1199
																							37.9086	73.9034				7.57378	37.2857
																							37.9437	74.0884				7.58255	37.8644
																							37.9787	74.5122				7.59072	38.5972
																							38.0138	74.6724				7.59948	39.7137
																							38.0465	74.2851				7.60767	38.8227
																							38.0816	74.5803				7.61645	37.5928
																							38.1143	74.203				7.62462	37.6074
																							38.1494	74.4891				7.63338	38.6021
																							38.1845	74.3698				7.64157	38.5776
																							38.2172	74.5872				7.65033	38.159
																							38.2523	74.1539				7.6591	38.0287
																							38.285	75.2131				7.66728	38.1398
																							38.3201	74.8615				7.67607	37.0523
																							38.3552	74.9064				7.68423	37.8757
																							38.3879	76.0837				7.69298	38.9958
																							38.423	75.8249				7.70175	39.4287
																							38.4581	75.8581				7.70993	39.7155
																							38.4909	76.2798				7.71872	40.2456
																							38.5259	76.6708				7.72688	40.8509
																							38.5586	76.8006				7.73565	40.0796
																							38.5937	75.5643				7.74442	40.816
																							38.6264	75.3374				7.7532	40.2086
																							38.6615	75.5113				7.76137	40.3125
																							38.6965	74.7763				7.77012	38.5796
																							38.7293	75.1729				7.7783	38.2692
																							38.7643	74.3006				7.78707	39.3542
																							38.7971	73.5224				7.79585	39.5039
																							38.8321	73.9076				7.80402	37.8507
																							38.8649	74.6979				7.81278	37.9433
																							38.8999	75.0895				7.82097	37.4838
																							38.9327	75.7708				7.82973	37.9539
																							38.9678	75.5145				7.8385	37.3389
																							39.0005	75.2448				7.84668	37.9496
																							39.0356	74.2173				7.85547	37.754
																							39.0683	74.8122				7.86362	35.8808
																							39.1034	76.4985				7.8724	36.813
																							39.1385	75.9812				7.88057	37.1252
																							39.1735	75.6578				7.88933	38.7463
																							39.2063	75.5099				7.89752	38.9706
																							39.2413	74.1881				7.90628	38.9984
																							39.2741	74.5527				7.91507	39.4273
																							39.3091	74.5393				7.92323	39.8877
																							39.3442	74.7194				7.93202	39.3688
																							39.3769	75.1418				7.94018	40.3725
																							39.412	73.9247				7.94893	38.7382
																							39.4447	73.9536				7.9577	39.4894
																							39.4798	73.549				7.96588	38.3419
																							39.5126	74.3988				7.97467	37.706
																							39.5477	75.7469				7.98283	37.9093
																							39.5804	76.446				7.9916	37.6067
																							39.6155	75.6372				8.00037	37.607
																							39.6505	76.5569				8.00855	37.5815
																							39.6833	76.5402				8.01732	37.0993
																							39.7183	76.8124				8.0255	37.2206
																							39.7511	76.3152				8.03425	37.6352
																							39.7861	76.6645				8.04243	37.7662
																							39.8189	75.7254				8.0512	37.8894
																							39.8539	74.977				8.05938	38.416
																							39.8867	74.3967				8.06815	38.5674
																							39.9217	74.9157				8.07633	37.7176
																							39.9545	75.0178				8.0851	39.4206
																							39.9896	74.7335				8.0933	39.5938
																							40.0223	74.8879				8.10205	40.0292
																							40.0574	75.084				8.11082	41.0435
																							40.0901	74.8807				8.11958	42.916
																							40.1252	74.7752				8.12777	42.9921
																							40.1579	74.9326				8.13653	42.2114
																							40.193	74.6483				8.1447	41.8602
																							40.2257	75.0962				8.15348	43.7634
																							40.2608	75.2076				8.16165	44.3338
																							40.2935	74.9365				8.17042	44.1292
																							40.3286	74.7363				8.17862	43.0627
																							40.3613	75.2671				8.18737	41.2544
																							40.3964	75.7486				8.19555	38.128
																							40.4292	75.5321				8.20432	38.4111
																							40.4643	75.6907				8.2125	38.4327
																							40.4969	75.1284				8.22125	38.7972
																							40.5321	75.2467				8.22943	39.0377
																							40.5648	74.8893				8.23822	38.131
																							40.5999	75.7643				8.24638	38.0975
																							40.6349	76.3226				8.25515	38.6593
																							40.6677	75.831				8.26333	39.0938
																							40.7027	75.9835				8.2721	40.3537
																							40.7378	76.3108				8.28088	40.4965
																							40.7705	76.409				8.28905	42.0127
																							40.8056	76.7104				8.29783	41.538
																							40.8383	76.1462				8.30598	41.3155
																							40.8734	76.4462				8.31475	41.7759
																							40.9061	76.7101				8.32352	42.3155
																							40.9412	74.4664				8.3317	41.6903
																							40.9739	74.6393				8.34048	41.9697
																							41.009	73.8453				8.34865	41.0803
																							41.0418	75.059				8.35742	41.241
																							41.0769	74.7652				8.3656	40.2155
																							41.1096	75.0518				8.37437	40.6532
																							41.1447	75.1486				8.38255	40.9472
																							41.1774	74.7937				8.3913	40.0711
																							41.2125	74.1002				8.40007	39.4296
																							41.2452	75.7164				8.40883	39.9502
																							41.2803	75.7814				8.4176	39.2431
																							41.3153	75.9321				8.42578	39.2655
																							41.3481	75.1143				8.43455	39.1546
																							41.3831	74.7738				8.44332	38.2405
																							41.4159	73.3312				8.4515	37.5338
																							41.451	73.7469				8.46027	37.8468
																							41.4837	73.765				8.46843	37.4007
																							41.5188	73.4544				8.4772	38.5368
																							41.5515	73.8583				8.48597	38.6134
																							41.5866	73.5282				8.49415	39.6537
																							41.6193	72.9784				8.50292	40.3308
																							41.6544	72.4238				8.5111	40.2382
																							41.6871	73.7009				8.51987	40.7255
																							41.7222	75.1884				8.52863	41.5234
																							41.7549	75.4703				8.53682	40.8218
																							41.79	73.8333				8.54558	40.9007
																							41.8227	73.3944				8.55435	39.6109
																							41.8578	73.1916				8.56253	40.5356
																							41.8905	73.4372				8.5713	40.4095
																							41.9257	73.5828				8.57948	39.6273
																							41.9607	73.9143				8.58823	39.2313
																							41.9935	73.4282				8.59642	39.5882
																							42.0285	72.9115				8.60518	39.007
																							42.0613	72.5875				8.61395	37.653
																							42.0963	74.7504				8.62272	37.109
																							42.1291	75.2259				8.6309	37.9715
																							42.1641	75.3821				8.63967	37.6996
																							42.1969	75.4736				8.64785	36.8711
																							42.2319	76.4694				8.65663	38.0234
																							42.2647	76.3569				8.6648	38.7398
																							42.2997	75.9726				8.67357	38.2037
																							42.3325	76.5233				8.68173	39.7692
																							42.3676	76.8664				8.6905	40.5398
																							42.4027	76.5363				8.69868	39.9657
																							42.4354	76.9566				8.70745	38.6458
																							42.4705	76.0817				8.71563	37.9329
																							42.5055	74.6944				8.72442	38.1938
																							42.5383	74.1995				8.73258	37.4121
																							42.5733	74.4312				8.74135	35.7426
																							42.6061	73.9222				8.75012	35.1982
																							42.6411	73.1625				8.75887	34.5401
																							42.6762	72.8196				8.76707	35.1229
																							42.7113	72.4386				8.77583	36.1949
																							42.744	71.7388				8.784	36.7046
																							42.7791	73.5992				8.79277	36.4648
																							42.8141	72.8884				8.80095	36.8056
																							42.8469	73.0847				8.80972	36.2107
																							42.882	72.3009				8.81848	36.7769
																							42.9147	73.1932				8.82667	38.3975
																							42.9498	74.0872				8.83542	37.8975
																							42.9849	73.4189				8.8442	37.2709
																							43.0176	72.8141				8.85237	36.622
																							43.0527	73.7546				8.86113	38.1926
																							43.0854	72.7009				8.86932	38.9884
																							43.1205	74.8618				8.8781	39.6111
																							43.1532	75.8164				8.88627	40.1468
																							43.1883	76.3597				8.89503	40.5734
																							43.221	75.7247				8.90322	39.3998
																							43.2561	76.4631				8.91198	39.2669
																							43.2888	78.7759				8.92017	40.3732
																							43.3239	79.4756				8.92893	40.9257
																							43.3566	78.7942				8.93768	40.0125
																							43.3917	79.3824				8.94587	40.1109
																							43.4245	76.4643				8.95463	38.975
																							43.4595	74.8754				8.96282	39.2586
																							43.4923	73.8384				8.97158	39.4637
																							43.5273	74.7518				8.97978	40.1303
																							43.5624	73.8687				8.98855	41.5637
																							43.5951	71.4032				8.99672	41.4951
																							43.6302	71.2				9.0055	42.0558
																							43.6653	70.6314				9.01367	40.8505
																							43.7003	69.4379				9.02243	39.5824
																							43.7354	72.5791				9.0306	40.5046
																							43.7705	72.6699				9.03937	40.312
																							43.8033	72.8495				9.04813	40.3982
																							43.8383	72.6203				9.05632	39.9563
																							43.8711	71.8446				9.0651	38.0699
																							43.9061	71.9835				9.07327	36.7597
																							43.9412	72.7983				9.08203	36.5551
																							43.9739	74.3726				9.09022	37.1093
																							44.009	74.9298				9.09898	37.6229
																							44.0417	73.4715				9.10775	39.9451
																							44.0768	74.2108				9.11652	41.0053
																							44.1095	74.9615				9.12528	40.4614
																							44.1446	74.6185				9.13345	40.6433
																							44.1773	75.427				9.14222	41.109
																							44.2124	76.3083				9.1504	41.5417
																							44.2451	76.1073				9.15917	42.1759
																							44.2802	74.4766				9.16737	42.0639
																							44.313	76.6548				9.17612	42.2273
																							44.348	77.8261				9.1843	39.6965
																							44.3808	77.7305				9.19307	38.4451
																							44.4159	78.2844				9.20127	38.5975
																							44.4486	77.7372				9.21002	38.5394
																							44.4837	78.4229				9.21878	37.6352
																							44.5187	77.8949				9.22697	38.0315
																							44.5515	78.3046				9.23573	36.7859
																							44.5865	79.256				9.2439	36.5023
																							44.6216	77.3793				9.25267	36.3857
																							44.6543	76.6509				9.26085	36.6046
																							44.6894	74.9726				9.26962	37.038
																							44.7221	73.69				9.27838	36.4641
																							44.7572	73.9122				9.28717	37.3611
																							44.7899	73.7958				9.29533	39.403
																							44.8251	75.1819				9.3041	37.9831
																							44.8578	74.2483				9.31228	37.8764
																							44.8929	73.343				9.32105	38.9537
																							44.9279	73.3597				9.32923	38.8232
																							44.963	73.4777				9.338	37.9088
																							44.9981	74.7384				9.34618	38.1426
																							45.0332	76.181				9.35495	38.9139
																							45.0659	76.8738				9.36312	37.6799
																							45.101	75.6946				9.3719	36.1739
																							45.1337	74.3187				9.38007	37.144
																							45.1688	76.134				9.38885	37.8417
																							45.2039	76.3055				9.39702	37.472
																							45.2366	76.0687				9.40578	37.7657
																							45.2717	76.362				9.41397	37.7914
																							45.3044	74.7016				9.42275	37.1595
																							45.3395	74.3655				9.43092	37.7639
																							45.3722	74.9046				9.43967	38.6468
																							45.4073	75.2944				9.44787	38.9137
																							45.44	75.5064				9.45663	40.9558
																							45.4751	72.906				9.4648	40.4646
																							45.5078	73.0356				9.47357	40.3546
																							45.5429	73.1939				9.48175	38.7662
																							45.5757	74.7798				9.49053	39.8229
																							45.6107	77.0717				9.4987	39.7789
																							45.6458	76.9428				9.50748	37.9158
																							45.6809	76.4611				9.51565	37.5185
																							45.7136	76.4893				9.52443	38.3901
																							45.7487	75.9479				9.5326	35.5776
																							45.7814	76.7182				9.54137	35.728
																							45.8165	76.7745				9.54955	35.7049
																							45.8493	76.6729				9.55832	37.7116
																							45.8843	74.7738				9.5665	38.303
																							45.9171	74.0594				9.57525	38.3315
																							45.9521	74.6509				9.58343	38.7067
																							45.9849	73.9462				9.5922	38.5595
																							46.0199	74.0161				9.6004	38.2357
																							46.055	75.162				9.60915	38.4056
																							46.0877	75.3048				9.61735	38.5905
																							46.1228	76.6662				9.6261	38.625
																							46.1555	76.0618				9.63428	39.1651
																							46.1906	75.6222				9.64305	38.0472
																							46.2234	75.3803				9.65123	39.8634
																							46.2585	74.9844				9.66	41.088
																							46.2911	75.2655				9.66818	40.9576
																							46.3263	75.2819				9.67695	40.1477
																							46.359	74.718				9.68513	41.4252
																							46.3941	74.909				9.69388	41.2512
																							46.4268	74.0965				9.70208	43.0926
																							46.4619	74.6837				9.71083	42.1431
																							46.4946	75.3203				9.71962	41.6468
																							46.5297	75.9747				9.72778	41.0579
																							46.5648	75.0777				9.73655	40.8
																							46.5975	74.6037				9.74473	39.8315
																							46.6326	74.1872				9.75352	40.7697
																							46.6653	73.3185				9.76168	39.141
																							46.7004	73.2699				9.77047	39.99
																							46.7331	73.4314				9.77863	38.4695
																							46.7682	73.1421				9.7874	40.2176
																							46.8033	73.3972				9.79558	40.6799
																							46.836	72.7486				9.80433	39.8375
																							46.8711	72.9668				9.81252	40.0752
																							46.9038	73.1509				9.82128	41.1285
																							46.9389	73.4634				9.82948	41.9755
																							46.9716	74.4097				9.83823	41.6762
																							47.0067	74.6826				9.847	40.4715
																							47.0394	73.9858				9.85577	40.8785
																							47.0745	73.6226				9.86395	39.3662
																							47.1073	73.7319				9.87272	38.4086
																							47.1423	74.6847				9.88148	37.0322
																							47.1751	74.3043				9.88967	36.9185
																							47.2101	74.6196				9.89845	37.5199
																							47.2429	74.7476				9.90662	36.6778
																							47.2779	74.5666				9.91537	38.3077
																							47.3107	74.5152				9.92355	39.3482
																							47.3457	74.9953				9.93233	38.694
																							47.3808	75.5071				9.9405	39.0137
																							47.4159	75.936				9.94928	39.3627
																							47.451	74.9724				9.95745	41.4384
																							47.4837	75.6048				9.96622	40.6653
																							47.5188	75.9421				9.9744	40.0134
																							47.5515	76.3409				9.98318	39.5002
																							47.5865	76.6238				9.99135	39.2107
																							47.6193	76.1773				10.0001	38.8759
																							47.6544	76.2481				10.0083	39.2829
																							47.6871	76.1682				10.0171	38.2366
																							47.7222	74.853				10.0258	38.5581
																							47.7549	75.4819				10.0346	37.2343
																							47.79	75.4877				10.0428	38.5315
																							47.8227	74.9333				10.0516	37.7657
																							47.8578	74.23				10.0597	38.9178
																							47.8905	74.0504				10.0685	39.6391
																							47.9257	74.3671				10.0767	40.1227
																							47.9584	73.7708				10.0854	39.6507
																							47.9935	74.0036				10.0936	40.2417
																							48.0285	74.2161				10.1024	41.0556
																							48.0636	74.209				10.1112	41.925
																							48.0987	73.8939				10.1193	41.234
																							48.1337	73.7291				10.1281	42.7414
																							48.1665	74.0592				10.1363	41.6613
																							48.2015	73.8527				10.145	41.282
																							48.2366	73.5888				10.1532	41.4836
																							48.2693	74.0842				10.162	41.2148
																							48.3044	74.3203				10.1702	40.8192
																							48.3372	74.8715				10.179	41.462
																							48.3723	74.946				10.1877	41.0968
																							48.405	75.9444				10.1959	41.3771
																							48.4401	75.859				10.2047	40.9576
																							48.4728	74.1099				10.2128	42.081
																							48.5079	74.6307				10.2216	41.203
																							48.5406	74.384				10.2304	39.9542
																							48.5757	73.4305				10.2386	40.3583
																							48.6084	73.575				10.2473	40.2266
																							48.6435	73.1824				10.2561	39.2037
																							48.6762	72.8708				10.2643	39.4917
																							48.7113	72.1983				10.273	39.4107
																							48.7441	72.2539				10.2812	40.2266
																							48.7791	72.9907				10.29	38.7808
																							48.8142	72.225				10.2982	40.4493
																							48.8469	72.5425				10.307	41.7012
																							48.882	72.5685				10.3157	42.0419
																							48.9147	72.4824				10.3239	42.5451
																							48.9499	73.1377				10.3326	42.1512
																							48.9825	72.8046				10.3414	42.2574
																							49.0176	71.9166				10.3496	43.0678
																							49.0527	72.1226				10.3584	41.6123
																							49.0878	73.8905				10.3671	42.5428
																							49.1205	74.1692				10.3753	41.1519
																							49.1556	74.434				10.3841	41.0451
																							49.1907	74.8543				10.3923	40.7403
																							49.2235	73.321				10.401	41.2169
																							49.2585	74.331				10.4092	40.9697
																							49.2912	74.1826				10.418	42.378
																							49.3263	74.9048				10.4261	41.8016
																							49.3613	74.1226				10.4349	42.2507
																							49.3941	73.1402				10.4431	43.1266
																							49.4292	70.5719				10.4519	43.1405
																							49.4619	70.5219				10.4606	42.7382
																							49.497	71.3622				10.4688	43.16
																							49.5321	73.8819				10.4776	42.1891
																							49.5671	71.5161				10.4863	43.0873
																							49.5999	71.8145				10.4945	41.1021
																							49.6349	72.0293				10.5033	40.769
																							49.6701	72.8124				10.5115	40.7461
																							49.7027	72.7858				10.5203	39.5859
																							49.7379	75.3367				10.5284	40.0697
																							49.7729	75.4835				10.5372	40.2688
																							49.8057	74.5178				10.5454	40.0613
																							49.8407	72.7263				10.5541	40.0396
																							49.8735	73.3486				10.5623	39.9567
																							49.9085	73.9289				10.5711	39.581
																							49.9436	73.9284				10.5793	39.8875
																							49.9763	73.5641				10.588	39.9931
																							50.0114	73.5631				10.5962	40.2995
																							50.0465	73.7023				10.605	40.1507
																							50.0793	73.393				10.6137	39.7065
																							50.1143	73.9497				10.6225	39.9405
																							50.1471	74.428				10.6307	40.1398
																							50.1821	74.2805				10.6395	39.3914
																							50.2149	73.9731				10.6476	40.1417
																							50.2499	73.5319				10.6564	39.5583
																							50.2827	74.5907				10.6646	39.5248
																							50.3177	74.2476				10.6733	39.0005
																							50.3505	74.1796				10.6821	38.6877
																							50.3857	74.0513				10.6903	37.7347
																							50.4207	74.7497				10.6991	37.4577
																							50.4534	74.4266				10.7073	37.607
																							50.4885	74.2937				10.716	39.5414
																							50.5235	74.024				10.7248	40.0729
																							50.5563	74.3476				10.7335	41.3602
																							50.5913	74.5286				10.7417	42.2204
																							50.6241	75.915				10.7505	41.8412
																							50.6591	75.9365				10.7587	42.1266
																							50.6919	76.6532				10.7675	43.2475
																							50.727	75.7208				10.7756	41.7461
																							50.7597	75.6432				10.7844	41.6662
																							50.7948	76.8817				10.7926	39.975
																							50.8299	77.2432				10.8013	37.9653
																							50.8626	76.7594				10.8095	37.6634
																							50.8977	75.8261				10.8183	37.7188
																							50.9304	74.7699				10.8265	37.1361
																							50.9655	75.9541				10.8352	37.5546
																							50.9982	75.3782				10.8434	37.7165
																							51.0333	75.512				10.8522	38.7595
																							51.066	76.5312				10.861	38.5725
																							51.1011	75.5328				10.8691	38.5669
																							51.1338	75.4536				10.8779	40.0243
																							51.1689	76.3865				10.8861	39.1824
																							51.2017	76.4117				10.8948	38.5352
																							51.2367	76.6842				10.903	39.7421
																							51.2695	74.9328				10.9118	39.131
																							51.3045	74.9668				10.9206	39.4857
																							51.3373	75.0469				10.9287	36.5333
																							51.3723	74.3525				10.9375	36.9206
																							51.4074	75.0148				10.9457	37.931
																							51.4425	74.2967				10.9544	37.2551
																							51.4752	73.749				10.9626	38.3225
																							51.5103	73.84				10.9714	38.6269
																							51.5454	73.7993				10.9796	38.7502
																							51.5805	74.3194				10.9883	37.9213
																							51.6133	74.1289				10.9965	36.1417
																							51.6483	74.1298				11.0053	38.3516
																							51.681	74.2455				11.0135	37.8831
																							51.7161	74.0881				11.0222	35.0762
																							51.7488	74.7388				11.0304	34.5296
																							51.7839	74.5944				11.0392	33.6632
																							51.8189	74.3553				11.0474	34.7692
																							51.8517	73.9064				11.0562	35.5681
																							51.8868	74.024				11.0643	37.0877
																							51.9219	74.3583				11.0731	37.3111
																							51.9546	74.1613				11.0813	40.0012
																							51.9897	73.993				11.09	39.4127
																							52.0248	74.368				11.0982	42.9143
																							52.0575	74.805				11.107	44.2366
																							52.0926	74.8576				11.1151	43.7859
																							52.1277	74.9173				11.1239	42.9583
																							52.1603	75.3474				11.1321	41.5718
																							52.1955	75.7874				11.1409	39.972
																							52.2282	75.8048				11.1491	40.581
																							52.2633	75.7867				11.1578	38.9296
																							52.296	75.9215				11.166	40.6669
																							52.3311	75.4631				11.1748	38.9111
																							52.3638	74.7305				11.1829	38.0958
																							52.3989	74.8562				11.1917	37.0479
																							52.4339	75.7483				11.2005	35.8903
																							52.469	75.3222				11.2087	36.4014
																							52.5018	74.8548				11.2174	37.4345
																							52.5369	74.2849				11.2256	38.2526
																							52.5696	74.4655				11.2344	38.7602
																							52.6047	74.5532				11.2425	37.9255
																							52.6374	74.4263				11.2513	38.5183
																							52.6725	75.9171				11.2601	39.5139
																							52.7075	75.3043				11.2683	41.0734
																							52.7427	74.5453				11.277	41.7528
																							52.7753	75.4946				11.2852	42.3796
																							52.8104	75.2502				11.294	42.1447
																							52.8455	75.559				11.3021	41.3245
																							52.8783	75.3451				11.3109	40.5502
																							52.9133	75.2986				11.3191	40.5762
																							52.9484	75.1127				11.3279	40.5956
																							52.9835	73.8629				11.3361	40.7632
																							53.0162	74.4143				11.3448	40.5016
																							53.0513	74.493				11.3536	40.0204
																							53.084	73.8421				11.3618	38.4852
																							53.1191	73.9048				11.3705	38.3586
																							53.1542	74.2115				11.3787	38.3697
																							53.1893	75.184				11.3875	39.0049
																							53.222	74.9831				11.3956	39.256
																							53.2571	75.3199				11.4044	39.1405
																							53.2898	75.3273				11.4126	38.1083
																							53.3249	75.8175				11.4214	38.3702
																							53.3599	75.4117				11.4301	39.5046
																							53.395	74.3997				11.4383	40.3072
																							53.4277	74.5898				11.4471	40.3947
																							53.4628	74.558				11.4553	40.0583
																							53.4979	73.2377				11.464	39.038
																							53.5307	73.3437				11.4722	38.7329
																							53.5657	73.302				11.481	38.9505
																							53.5985	73.5381				11.4898	39.0581
																							53.6335	73.3393				11.4979	39.2213
																							53.6663	73.7074				11.5067	38.794
																							53.7013	74.7638				11.5149	38.1912
																							53.7341	74.5712				11.5236	39.3792
																							53.7691	74.3372				11.5318	39.8775
																							53.8019	75.434				11.5406	40.2813
																							53.8369	75.3768				11.5494	39.7743
																							53.8697	75.2275				11.5581	39.2296
																							53.9048	74.8907				11.5669	40.45
																							53.9375	75.0712				11.5756	39.7414
																							53.9726	74.8779				11.5844	39.5359
																							54.0053	74.5504				11.5932	40.7641
																							54.0404	74.7333				11.6014	40.8662
																							54.0755	75.0448				11.6101	41.2965
																							54.1105	74.2736				11.6183	42.8648
																							54.1456	74.9293				11.6271	43.0796
																							54.1807	75.4261				11.6352	43.4847
																							54.2134	75.8918				11.644	42.2195
																							54.2485	75.9206				11.6522	42.7023
																							54.2813	75.8932				11.661	41.9921
																							54.3163	76.2381				11.6692	40.5699
																							54.349	76.3474				11.6779	39.7641
																							54.3841	75.7523				11.6861	39.1836
																							54.4169	75.5594				11.6949	36.8998
																							54.4519	75.0932				11.703	36.2171
																							54.4847	74.4465				11.7118	35.8861
																							54.5197	71.3456				11.72	37.1574
																							54.5525	70.9699				11.7287	37.1157
																							54.5876	71.6981				11.7369	37.2968
																							54.6203	71.9511				11.7457	36.7507
																							54.6553	72.8152				11.7539	36.2637
																							54.6881	73.2895				11.7627	36.3472
																							54.7232	73.6629				11.7708	37.6516
																							54.7583	72.9277				11.7796	39.8794
																							54.791	73.4122				11.7884	39.3456
																							54.8261	75.955				11.7965	37.4898
																							54.8611	75.653				11.8053	38.4266
																							54.8962	75.0995				11.8135	38.0866
																							54.9289	74.7483				11.8223	39.6697
																							54.9641	73.5597				11.8304	40.1602
																							54.9992	73.5166				11.8392	39.3486
																							55.0319	73.9534				11.8474	39.0743
																							55.0669	74.8932				11.8561	38.594
																							55.102	75.0925				11.8649	38.8764
																							55.1348	75.4078				11.8731	40.253
																							55.1698	76.5976				11.8819	40.3201
																							55.2025	76.1203				11.8901	40.7336
																							55.2376	76.7388				11.8988	39.7664
																							55.2704	76.999				11.907	40.0118
																							55.3055	76.8201				11.9158	41.5303
																							55.3405	75.6506				11.9239	41.5419
																							55.3733	75.0486				11.9327	40.7627
																							55.4083	74.1141				11.9409	41.5352
																							55.4411	74.1298				11.9497	39.66
																							55.4761	73.6759				11.9578	37.675
																							55.5112	74.4493				11.9666	37.2776
																							55.544	74.0453				11.9748	36.9482
																							55.579	74.3743				11.9835	35.8831
																							55.6118	74.2159				11.9917	36.4949
																							55.6469	74.5689				12.0005	36.8146
																							55.6819	74.9411				12.0087	37.7195
																							55.7147	74.4881				12.0175	36.6674
																							55.7497	75.4268				12.0256	38.2278
																							55.7848	74.849				12.0344	38.6359
																							55.8175	74.5062				12.0432	39.9002
																							55.8527	74.0143				12.0513	40.9956
																							55.8877	73.4432				12.0601	42.2116
																							55.9205	73.8861				12.0683	41.2551
																							55.9555	74.3303				12.077	40.778
																							55.9906	74.6664				12.0853	40.7637
																							56.0233	76.603				12.094	41.3873
																							56.0584	75.1486				12.1028	42.3625
																							56.0911	75.5898				12.111	40.838
																							56.1263	75.1164				12.1197	40.2882
																							56.159	74.7877				12.1285	38.9539
																							56.1941	75.0141				12.1367	39.1852
																							56.2268	74.8925				12.1454	38.9746
																							56.2619	74.7474				12.1536	38.3176
																							56.2946	73.9236				12.1624	37.9563
																							56.3297	73.5891				12.1711	36.984
																							56.3624	74.1546				12.1793	35.5005
																							56.3975	74.1787				12.1881	37.4093
																							56.4325	74.5699				12.1963	38.1581
																							56.4653	75.4819				12.205	40.2044
																							56.5003	75.4581				12.2132	40.0271
																							56.5331	75.6317				12.222	39.9979
																							56.5682	75.3472				12.2302	40.0157
																							56.6009	76.3585				12.2389	38.9324
																							56.636	76.5851				12.2471	40.244
																							56.6687	76.4539				12.2559	42.7919
																							56.7038	76.424				12.2646	42.6576
																							56.7366	76.4437				12.2728	42.1157
																							56.7717	76.228				12.2816	41.2021
																							56.8044	76.4988				12.2898	41.9333
																							56.8395	76.1141				12.2985	41.5963
																							56.8722	77.3428				12.3067	42.7912
																							56.9073	76.6513				12.3155	44.8137
																							56.9423	75.9643				12.3237	44.3403
																							56.9751	75.5567				12.3324	44.2257
																							57.0101	76.2944				12.3412	44.4905
																							57.0429	76.6073				12.3494	44.6606
																							57.0779	75.7312				12.3582	45.0046
																							57.1107	74.5238				12.3663	44.2396
																							57.1458	75.3629				12.3751	45.2523
																							57.1785	75.2057				12.3833	44.7162
																							57.2136	74.6641				12.392	42.6336
																							57.2463	74.0682				12.4008	43.1169
																							57.2814	74.0407				12.409	40.7181
																							57.3165	73.0453				12.4178	40.8403
																							57.3493	73.562				12.4259	41.2958
																							57.3843	74.5803				12.4347	40.9118
																							57.4171	75.4925				12.4429	41.2681
																							57.4521	74.1581				12.4517	41.2567
																							57.4849	73.6819				12.4598	40.759
																							57.5199	74.3092				12.4686	41.9206
																							57.5527	75.2587				12.4768	41.7678
																							57.5877	76.0453				12.4855	41.8873
																							57.6205	76.705				12.4937	43.1803
																							57.6556	76.4305				12.5025	42.3287
																							57.6883	75.8641				12.5107	42.2405
																							57.7234	75.4685				12.5195	42.7882
																							57.7561	75.6624				12.5276	43.1451
																							57.7912	74.9622				12.5364	44.0572
																							57.824	74.8083				12.5446	44.7919
																							57.859	74.1965				12.5533	44.6759
																							57.8941	73.7416				12.5615	44.8526
																							57.9291	72.4724				12.5703	43.9514
																							57.9619	71.3488				12.579	43.8282
																							57.9971	72.3749				12.5878	43.9988
																							58.0297	72.5995				12.596	43.4157
																							58.0648	72.6983				12.6047	42.0308
																							58.0999	72.6643				12.6129	42.7032
																							58.135	71.7733				12.6217	39.5218
																							58.17	72.2965				12.6299	39.5458
																							58.2028	73.7405				12.6387	40.8669
																							58.2379	73.7356				12.6468	40.503
																							58.2706	75.0113				12.6556	41.072
																							58.3057	74.4974				12.6644	41.3884
																							58.3384	74.4969				12.6731	39.6197
																							58.3735	74.5305				12.6813	40.4789
																							58.4085	75.3916				12.6901	38.719
																							58.4413	76.7092				12.6982	39.6299
																							58.4763	76.7384				12.707	39.6039
																							58.5091	75.2759				12.7152	37.5817
																							58.5442	75.7529				12.724	37.7965
																							58.5769	75.3539				12.7327	36.8551
																							58.612	75.181				12.7409	36.8241
																							58.6471	75.5032				12.7497	37.7743
																							58.6798	75.4923				12.7579	36.6278
																							58.7149	74.5046				12.7666	37.782
																							58.7499	74.5877				12.7748	38.9701
																							58.7827	73.696				12.7836	38.4192
																							58.8178	73.2912				12.7918	38.7146
																							58.8505	72.5657				12.8005	39.231
																							58.8856	72.4842				12.8087	40.0433
																							58.9183	73.2263				12.8175	39.1549
																							58.9534	73.0634				12.8262	39.2685
																							58.9861	73.4557				12.8344	40.8859
																							59.0212	74.8481				12.8432	41.028
																							59.0539	74.4636				12.8514	39.1227
																							59.0891	74.8497				12.8601	39.6266
																							59.1241	75.4287				12.8683	40.1097
																							59.1593	76.3754				12.8771	39.4252
																							59.1919	76.4999				12.8853	39.8153
																							59.227	76.0895				12.894	39.644
																							59.2597	76.5541				12.9022	39.7637
																							59.2948	76.04				12.911	38.8623
																							59.3275	74.5979				12.9192	39.406
																							59.3626	74.6034				12.9279	40.2914
																							59.3954	74.278				12.9367	40.222
																							59.4304	74.0719				12.9449	41.4315
																							59.4632	72.7472				12.9536	41.3942
																							59.4983	72.5111				12.9624	40.4894
																							59.531	71.5745				12.9706	40.706
																							59.5661	71.2557				12.9794	41.1572
																							59.6011	71.7861				12.9881	41.237
																							59.6339	71.7287				12.9963	41.6838
																							59.669	71.9696				13.0051	43.2095
																							59.7017	72.2689				13.0132	42.8146
																							59.7368	71.9833				13.022	41.5245
																							59.7695	72.9194				13.0302	42.1292
																							59.8046	72.6648				13.0389	41.7495
																							59.8373	73.4358				13.0471	44.1058
																							59.8724	72.9706				13.0559	45.2852
																							59.9051	72.909				13.0641	45.1757
																							59.9403	73.8148				13.0729	43.6692
																							59.973	73.665				13.081	42.6442
																							60.0081	73.7793				13.0898	43.3535
																							60.0431	74.3601				13.098	42.5905
																							60.0782	75.1439				13.1067	42.0857
																							60.1109	75.8909				13.1149	43.257
																							60.146	75.4009				13.1237	43.1801
																							60.1787	75.6733				13.1319	42.9065
																							60.2138	75.7777				13.1407	43.1681
																							60.2466	76.3678				13.1488	42.0433
																							60.2817	75.9391				13.1576	43.2972
																							60.3144	75.5694				13.1658	42.4965
																							60.3495	75.4641				13.1745	44.1359
																							60.3822	74.9918				13.1833	43.8748
																							60.4173	74.8379				13.1921	44.941
																							60.45	75.2287				13.2002	42.4169
																							60.4851	75.5233				13.209	40.9836
																							60.5178	75.6187				13.2172	41.3856
																							60.5529	74.9162				13.2259	42.763
																							60.5857	75.4173				13.2341	41.2919
																							60.6207	75.4532				13.2429	42.5289
																							60.6558	75.4328				13.2511	42.9433
																							60.6885	75.2032				13.2599	42.459
																							60.7236	74.7101				13.268	40.741
																							60.7587	74.6497				13.2768	42.1174
																							60.7915	74.1652				13.285	42.8764
																							60.8265	73.8256				13.2937	42.1528
																							60.8593	73.9849				13.3019	42.1285
																							60.8943	73.6233				13.3107	42.7065
																							60.9271	74.0888				13.3195	41.9359
																							60.9621	73.9249				13.3277	40.7912
																							60.9949	73.5687				13.3364	40.0074
																							61.0299	73.7914				13.3446	40.1928
																							61.0627	73.9131				13.3534	39.3616
																							61.0978	75.2361				13.3621	38.2046
																							61.1305	75.0145				13.3703	37.2616
																							61.1656	74.6361				13.3791	36.4199
																							61.1983	75.0224				13.3879	34.7898
																							61.2334	75.171				13.396	35.3211
																							61.2661	75.1629				13.4048	34.8178
																							61.3012	75.5562				13.4136	36.3431
																							61.3339	74.6127				13.4217	36.3984
																							61.3691	75.1157				13.4305	36.5419
																							61.4018	73.3071				13.4387	36.5037
																							61.4369	73.4243				13.4475	37.3148
																							61.4719	73.9314				13.4556	37.8958
																							61.5047	73.5009				13.4644	40.3702
																							61.5397	73.6782				13.4726	39.9965
																							61.5725	73.7108				13.4814	40.7509
																							61.6076	73.9634				13.4895	40.6051
																							61.6404	74.8053				13.4983	40.5819
																							61.6754	74.1747				13.5071	41.019
																							61.7081	75.2747				13.5152	41.0188
																							61.7432	75.887				13.524	40.7435
																							61.7759	75.406				13.5322	41.2507
																							61.811	76.2087				13.541	40.0083
																							61.8437	75.9652				13.5491	40.835
																							61.8789	75.4224				13.5579	41.0914
																							61.9116	75.3698				13.5667	42.5155
																							61.9467	75.1013				13.5748	42.7419
																							61.9794	74.5956				13.5836	43.7051
																							62.0145	74.0312				13.5918	45.1056
																							62.0472	73.4659				13.6006	44.3894
																							62.0823	73.5689				13.6088	44.5542
																							62.1151	73.3567				13.6175	44.8192
																							62.1501	72.9946				13.6257	44.7812
																							62.1852	74.0592				13.6345	44.213
																							62.2179	74.0481				13.6432	43.8037
																							62.253	74.2275				13.6514	44.9526
																							62.2881	74.0925				13.6602	43.7972
																							62.3208	74.6157				13.6684	42.7039
																							62.3559	75.0726				13.6771	43.0171
																							62.3887	74.765				13.6853	43.6018
																							62.4237	74.4479				13.6941	43.4991
																							62.4565	74.0604				13.7022	43.06
																							62.4915	74.093				13.711	43.7282
																							62.5243	75.2323				13.7198	42.5891
																							62.5593	75.025				13.728	41.0715
																							62.5944	75.2529				13.7368	41.2435
																							62.6271	74.7196				13.7449	41.7042
																							62.6623	74.2692				13.7537	42.9609
																							62.695	73.9946				13.7619	42.0843
																							62.7301	72.287				13.7706	42.2005
																							62.7651	72.5925				13.7788	40.5701
																							62.7979	71.7092				13.7876	39.5678
																							62.8329	69.8664				13.7964	39.8949
																							62.8657	69.565				13.8045	38.5287
																							62.9008	70.4231				13.8133	37.8567
																							62.9359	70.8303				13.8215	37.9026
																							62.9686	70.7993				13.8302	37.4732
																							63.0037	71.1807				13.8384	37.9158
																							63.0364	72.5916				13.8472	37.7583
																							63.0715	72.8919				13.8554	38.338
																							63.1065	72.8937				13.8641	39.3083
																							63.1416	74.4212				13.8723	38.7428
																							63.1744	75.8342				13.8811	40.7125
																							63.2095	75.0694				13.8893	42.7657
																							63.2445	74.9224				13.898	42.4016
																							63.2773	75.0303				13.9068	42.9669
																							63.3123	75.2509				13.915	41.769
																							63.3451	75.1722				13.9238	42.203
																							63.3801	75.2541				13.9319	41.3801
																							63.4129	75.6136				13.9407	41.0505
																							63.448	76.2127				13.9489	42.8759
																							63.4807	74.7786				13.9576	42.0887
																							63.5158	74.7712				13.9658	41.1218
																							63.5485	74.115				13.9746	41.6225
																							63.5836	74.771				13.9828	41.7188
																							63.6163	74.4909				13.9915	43.1176
																							63.6514	74.8298				13.9997	41.6333
																							63.6841	73.8819				14.0085	44.7301
																							63.7193	72.9435				14.0167	45.1944
																							63.7543	72.209				14.0254	44.106
																							63.7871	74.0958				14.0336	46.7025
																							63.8221	74.0624				14.0424	45.6694
																							63.8572	74.7365				14.0506	44.8757
																							63.8899	74.6722				14.0594	44.6137
																							63.925	75.5791				14.0675	44.7259
																							63.9578	75.5923				14.0763	46.685
																							63.9929	76.8692				14.0851	45.137
																							64.0279	77.4564				14.0932	44.1248
																							64.0607	76.3729				14.102	44.4387
																							64.0957	75.2453				14.1102	42.1627
																							64.1285	75.965				14.1189	43.0377
																							64.1635	76.0608				14.1271	42.606
																							64.1963	74.6185				14.1359	42.8445
																							64.2314	72.1449				14.1441	42.9028
																							64.2665	71.9814				14.1529	43.0468
																							64.2992	71.3254				14.161	42.5134
																							64.3343	71.5539				14.1698	44.1044
																							64.3694	71.5969				14.178	43.213
																							64.4021	71.7129				14.1867	42.4262
																							64.4372	71.7636				14.1949	42.6039
																							64.4699	71.6388				14.2037	42.7532
																							64.505	72.953				14.2125	42.5151
																							64.5377	74.9502				14.2206	41.8512
																							64.5729	74.9773				14.2294	41.4646
																							64.6055	74.9495				14.2376	42.0685
																							64.6407	74.6347				14.2463	41.1241
																							64.6734	74.4141				14.2546	41.9231
																							64.7085	73.8937				14.2633	42.5125
																							64.7412	73.705				14.2721	41.7528
																							64.7763	73.862				14.2808	42.3252
																							64.809	73.5217				14.289	41.6352
																							64.8441	73.8078				14.2978	41.5523
																							64.8768	73.5671				14.3059	40.4977
																							64.9119	74.5141				14.3147	39.4845
																							64.947	75.4592				14.3229	40.2315
																							64.9797	75.5448				14.3317	40.2192
																							65.0148	76.202				14.3399	39.9421
																							65.0499	75.8527				14.3486	40.4489
																							65.0826	75.2055				14.3568	40.3049
																							65.1177	75.5479				14.3656	40.4049
																							65.1504	75.1687				14.3737	40.5604
																							65.1855	74.1439				14.3825	42.4197
																							65.2183	73.7703				14.3907	44.7796
																							65.2533	73.1233				14.3995	42.2296
																							65.2861	73.558				14.4077	40.147
																							65.3211	73.1893				14.4164	40.8181
																							65.3562	73.4865				14.4246	39.7632
																							65.3913	73.7622				14.4334	40.5486
																							65.4264	72.9226				14.4415	42.3769
																							65.4591	72.4631				14.4503	41.5245
																							65.4942	73.4043				14.4585	41.0477
																							65.5293	72.7458				14.4673	41.272
																							65.5643	72.8423				14.4754	43.1049
																							65.5971	72.8972				14.4842	45.312
																							65.6322	72.8296				14.493	43.5935
																							65.6649	73.0256				14.5012	44.5632
																							65.7	73.5937				14.5099	43.8252
																							65.7327	74.7742				14.5181	42.3465
																							65.7678	75.4502				14.5269	43.1
																							65.8029	76.1613				14.5351	43.5667
																							65.8379	76.6696				14.5438	42.1479
																							65.8707	76.7159				14.552	41.9368
																							65.9058	76.3583				14.5608	41.9181
																							65.9409	76.4411				14.5695	41.5773
																							65.9736	76.1842				14.5777	41.56
																							66.0087	75.2627				14.5865	41.0875
																							66.0414	73.3587				14.5953	41.3903
																							66.0765	73.1699				14.6034	41.2403
																							66.1092	72.7756				14.6122	40.5412
																							66.1443	72.3088				14.6204	39.6007
																							66.177	71.9078				14.6291	40.406
																							66.2121	71.8157				14.6373	39.9206
																							66.2472	71.3844				14.6461	41.6556
																							66.2799	71.034				14.6543	41.7995
																							66.3151	70.6092				14.663	41.8102
																							66.3477	71.8546				14.6718	41.9363
																							66.3829	71.4303				14.68	42.0778
																							66.4179	71.7518				14.6888	41.4576
																							66.4529	71.374				14.6969	42.2919
																							66.4857	72.3064				14.7057	41.1954
																							66.5209	72.356				14.7139	40.819
																							66.5535	72.5782				14.7226	40.8387
																							66.5886	73.0067				14.7308	40.444
																							66.6214	74.2277				14.7396	40.9292
																							66.6565	75.6162				14.7478	40.1012
																							66.6892	75.8157				14.7566	40.1889
																							66.7243	75.2113				14.7653	41.1435
																							66.7571	75.6263				14.7735	40.76
																							66.7921	74.1749				14.7823	40.4894
																							66.8249	74.4252				14.7904	41.4579
																							66.8599	74.4886				14.7992	42.212
																							66.8926	74.3277				14.8074	43.1961
																							66.9277	74.4583				14.8162	42.9102
																							66.9628	73.2418				14.8243	43.9891
																							66.9955	73.1277				14.8331	44.6324
																							67.0306	73.6094				14.8419	44.0889
																							67.0657	74.2574				14.85	44.8715
																							67.0985	75.4148				14.8588	44.7296
																							67.1335	74.6865				14.867	43.6264
																							67.1663	74.7921				14.8758	43.0481
																							67.2013	74.9921				14.884	42.5102
																							67.2341	73.7328				14.8927	42.5525
																							67.2691	74.8393				14.9009	42.0907
																							67.3019	75.0388				14.9097	40.4567
																							67.3369	75.2284				14.9178	40.9972
																							67.3697	74.9261				14.9266	40.2935
																							67.4048	73.8099				14.9354	40.5794
																							67.4375	74.378				14.9436	39.9032
																							67.4726	74.4546				14.9523	39.0528
																							67.5054	74.0562				14.9605	39.0278
																							67.5404	74.7835				14.9693	38.9137
																							67.5731	73.5937				14.9775	39.4579
																							67.6083	73.5131				14.9862	40.5174
																							67.6433	72.6502				14.995	40.1072
																							67.6761	71.9708				15.0032	40.956
																							67.7111	72.6261				15.0119	41.3938
																							67.7462	72.3141				15.0201	43.2711
																							67.7789	72.5828				15.0289	43.8727
																							67.8141	72.1099				15.0371	45.2405
																							67.8467	72.6789				15.0458	46.2148
																							67.8819	72.4807				15.054	45.5713
																							67.9169	72.3319				15.0628	45.1502
																							67.9497	72.6787				15.071	45.1743
																							67.9847	72.5692				15.0798	44.9889
																							68.0175	72.8425				15.0879	45.1685
																							68.0526	73.405				15.0967	44.788
																							68.0853	73.2125				15.1049	44.4572
																							68.1204	73.8483				15.1136	42.9234
																							68.1531	73.7333				15.1218	41.3794
																							68.1882	73.9555				15.1306	40.9317
																							68.2233	74.034				15.1388	40.8558
																							68.256	74.0969				15.1475	39.5394
																							68.2911	74.8134				15.1557	38.5704
																							68.3262	75.2486				15.1645	38.2012
																							68.3589	75.2835				15.1727	37.5665
																							68.394	74.3798				15.1814	37.334
																							68.4267	74.4988				15.1896	37.0553
																							68.4618	74.4104				15.1984	38.7769
																							68.4945	73.9696				15.2066	39.3232
																							68.5296	74.1819				15.2153	38.4917
																							68.5623	74.4196				15.2235	40.6681
																							68.5974	74.299				15.2323	39.9477
																							68.6301	72.9699				15.2404	40.8032
																							68.6653	73.2814				15.2492	41.0449
																							68.698	74.1629				15.2574	41.438
																							68.7331	73.6763				15.2662	42.0567
																							68.7658	73.7562				15.275	41.738
																							68.8009	73.85				15.2831	40.5382
																							68.8336	73.362				15.2919	41.2181
																							68.8687	73.537				15.3001	39.8079
																							68.9038	73.7254				15.3088	41.1377
																							68.9389	74.3256				15.3176	40.5778
																							68.9716	73.5962				15.3258	41.3243
																							69.0067	73.7548				15.3345	41.5986
																							69.0394	74.0733				15.3427	41.8276
																							69.0745	73.4962				15.3515	41.5759
																							69.1072	73.5222				15.3597	41.6185
																							69.1423	74.5094				15.3684	41.3931
																							69.175	74.5604				15.3766	41.359
																							69.2101	73.6599				15.3854	40.4924
																							69.2452	74.4465				15.3936	39.8526
																							69.2779	75.2203				15.4023	39.6771
																							69.313	76.506				15.4105	39.2565
																							69.3481	76.443				15.4193	38.5813
																							69.3808	76.9948				15.4275	39.091
																							69.4159	76.7986				15.4362	39.303
																							69.4487	76.1641				15.4444	38.5725
																							69.4837	75.8902				15.4532	38.1762
																							69.5188	77.3393				15.4614	39.8299
																							69.5515	77.3157				15.4701	42.916
																							69.5866	77.1856				15.4783	41.4887
																							69.6217	75.7803				15.4871	42.2641
																							69.6544	75.2351				15.4953	41.9919
																							69.6895	74.5034				15.504	41.1414
																							69.7223	74.3351				15.5122	40.0465
																							69.7574	72.9453				15.521	40.6183
																							69.7901	72.6062				15.5297	41.0285
																							69.8251	71.0928				15.5379	40.163
																							69.8579	70.5166				15.5467	38.8685
																							69.893	70.6173				15.5549	39.2331
																							69.9257	70.6965				15.5637	39.7722
																							69.9608	71.4891				15.5718	40.0211
																							69.9959	71.9548				15.5806	39.1681
																							70.0286	72.278				15.5888	40.4072
																							70.0637	73.9763				15.5975	41.4093
																							70.0964	74.302				15.6063	41.7553
																							70.1315	75.3618				15.6151	40.7509
																							70.1643	75.381				15.6233	38.0509
																							70.1993	75.5601				15.632	39.0732
																							70.2321	75.5344				15.6402	38.5829
																							70.2671	75.4009				15.649	38.8864
																							70.2999	75.9904				15.6571	40.2394
																							70.3349	75.4914				15.6659	42.3088
																							70.3677	74.999				15.6741	41.5697
																							70.4029	74.8243				15.6829	41.7498
																							70.4355	74.3048				15.6916	43.969
																							70.4706	73.7284				15.6998	44.022
																							70.5033	72.7541				15.7086	43.5521
																							70.5384	72.4766				15.7168	43.7627
																							70.5712	72.5479				15.7255	44.0486
																							70.6063	72.449				15.7343	43.963
																							70.639	73.8199				15.7425	42.6949
																							70.6741	74.4979				15.7513	44.0681
																							70.7068	74.8932				15.76	43.9697
																							70.7419	75.3411				15.7682	42.6542
																							70.7746	75.7016				15.777	43.3699
																							70.8097	76.2247				15.7851	42.9007
																							70.8448	76.4643				15.7939	42.0426
																							70.8799	76.0849				15.8027	41.61
																							70.9126	75.455				15.8109	39.9854
																							70.9477	74.4432				15.8196	40.478
																							70.9804	74.1823				15.8278	39.7482
																							71.0155	74.0877				15.8366	40.2088
																							71.0483	73.1708				15.8453	38.666
																							71.0833	73.6775				15.8535	40.3403
																							71.1161	72.4233				15.8623	40.9667
																							71.1511	71.6835				15.8705	41.6764
																							71.1863	72.1009				15.8793	41.7734
																							71.2189	72.1201				15.8874	44.7866
																							71.2541	72.1435				15.8962	44.6155
																							71.2868	71.9463				15.9049	44.3403
																							71.3219	71.6409				15.9131	44.3655
																							71.3546	71.7516				15.9219	46.1833
																							71.3897	73.2775				15.9307	44.2465
																							71.4225	74.3664				15.9389	43.9743
																							71.4575	74.1155				15.9476	43.6065
																							71.4903	73.6617				15.9564	44.0808
																							71.5253	73.8037				15.9646	42.081
																							71.5581	74.1263				15.9733	41.5556
																							71.5931	73.8416				15.9815	41.0007
																							71.6259	74.202				15.9903	40.6225
																							71.6609	75.3745				15.9985	41.0942
																							71.6961	73.1294				16.0072	42.3965
																							71.7288	73.7844				16.0154	42.3157
																							71.7639	74.805				16.0242	42.2901
																							71.7989	75.2298				16.0324	42.3864
																							71.834	75.5849				16.0411	42.5613
																							71.8667	76.0914				16.0499	42.8854
																							71.9018	76.5284				16.0581	43.2252
																							71.9346	75.8914				16.0668	44.0025
																							71.9697	75.6868				16.075	43.3412
																							72.0047	76.9879				16.0838	41.7583
																							72.0375	76.5164				16.092	41.7134
																							72.0725	76.2168				16.1007	42.8428
																							72.1053	76.1611				16.1095	42.6273
																							72.1404	76.0416				16.1177	42.9303
																							72.1754	74.7914				16.1264	42.5225
																							72.2082	75.1692				16.1352	43.2727
																							72.2433	75.6233				16.1434	41.3926
																							72.276	74.7231				16.1522	42.8037
																							72.3111	73.8261				16.1604	43.6718
																							72.3438	73.5687				16.1691	43.1447
																							72.3789	74.2502				16.1779	41.1093
																							72.4117	74.0539				16.1861	40.5023
																							72.4467	73.4594				16.1948	40.775
																							72.4819	74.0763				16.2036	40.6824
																							72.5145	73.6368				16.2118	39.9308
																							72.5496	73.6655				16.2205	38.6822
																							72.5847	73.6937				16.2287	37.3759
																							72.6198	74.1155				16.2375	38.8528
																							72.6525	73.809				16.2463	38.3743
																							72.6876	73.4761				16.2544	39.1926
																							72.7227	73.5898				16.2632	39.7607
																							72.7577	74.468				16.2714	39.4614
																							72.7905	74.4194				16.2802	39.491
																							72.8256	74.8981				16.2889	40.0421
																							72.8583	75.2152				16.2971	41.4023
																							72.8934	74.9321				16.3059	41.6352
																							72.9261	74.6076				16.3141	39.9526
																							72.9612	75.0537				16.3228	40.9435
																							72.9939	74.8201				16.331	41.3491
																							73.029	74.6736				16.3398	40.3553
																							73.0617	73.3543				16.348	41.116
																							73.0969	73.6425				16.3567	41.7412
																							73.1296	73.0678				16.3649	41.4502
																							73.1647	72.5604				16.3737	41.8148
																							73.1997	72.5546				16.3824	41.7669
																							73.2325	73.0358				16.3906	41.5951
																							73.2675	72.9025				16.3994	41.4303
																							73.3003	72.2416				16.4076	41.4907
																							73.3353	72.4106				16.4163	42.4266
																							73.3681	72.9094				16.4245	42.1715
																							73.4031	72.9606				16.4333	42.2565
																							73.4359	74.1497				16.4415	43.0463
																							73.471	74.256				16.4503	43.7958
																							73.5037	74.9138				16.4584	42.8657
																							73.5388	74.6226				16.4672	44.2722
																							73.5739	74.8067				16.476	44.5257
																							73.6066	74.6969				16.4841	44.1919
																							73.6417	73.5891				16.4929	43.5824
																							73.6744	73.4932				16.5017	42.7782
																							73.7095	72.9636				16.5099	42.935
																							73.7446	71.3657				16.5186	42.3637
																							73.7773	71.9516				16.5268	42.675
																							73.8124	71.3148				16.5356	43.4329
																							73.8451	71.4682				16.5437	41.3644
																							73.8803	71.5356				16.5525	41.1079
																							73.9129	72.2				16.5613	41.3377
																							73.9481	72.0493				16.5695	42.1502
																							73.9807	73.7354				16.5783	42.7475
																							74.0159	72.5884				16.5864	41.856
																							74.0486	73.0118				16.5952	43.7486
																							74.0837	72.6062				16.6039	43.3613
																							74.1164	73.5458				16.6121	43.3551
																							74.1515	73.215				16.6209	44.963
																							74.1865	72.6377				16.6291	45.2901
																							74.2217	73.3567				16.6378	45.0669
																							74.2544	75.2412				16.646	44.1921
																							74.2895	73.4273				16.6548	44.7938
																							74.3222	74.7189				16.6636	44.444
																							74.3573	73.83				16.6717	43.5607
																							74.3923	73.2125				16.6805	44.316
																							74.4251	72.8351				16.6887	45.1525
																							74.4601	72.7895				16.6974	46.2391
																							74.4929	73.0724				16.7062	46.7197
																							74.528	72.3719				16.7144	46.9012
																							74.5631	71.9761				16.7232	46.3947
																							74.5981	72.3988				16.7319	45.7516
																							74.6309	72.7895				16.7401	46.9345
																							74.6659	74.2569				16.7489	44.8255
																							74.6987	74.7222				16.7571	44.6123
																							74.7337	74.8388				16.7659	43.8792
																							74.7665	74.6722				16.774	42.1482
																							74.8016	74.7756				16.7828	42.4738
																							74.8367	75.1569				16.791	43.5891
																							74.8694	75.1798				16.7997	43.7854
																							74.9045	75.6518				16.8079	42.9947
																							74.9372	74.69				16.8167	41.4764
																							74.9723	74.3217				16.8249	42.5019
																							75.005	74.9349				16.8336	41.4563
																							75.0401	75.6067				16.8424	40.8986
																							75.0728	75.1511				16.8506	42.0792
																							75.1079	76.2388				16.8593	42.3641
																							75.143	75.515				16.8681	41.013
																							75.1781	75.0715				16.8763	41.8153
																							75.2108	74.7784				16.8851	41.8387
																							75.2459	75.1844				16.8932	43.0722
																							75.281	75.4673				16.902	43.1643
																							75.3137	74.3532				16.9102	43.1896
																							75.3488	73.2384				16.919	43.2824
																							75.3815	74.2666				16.9271	42.0234
																							75.4166	73.3261				16.9359	40.4671
																							75.4494	74.034				16.9447	40.5796
																							75.4844	74.2391				16.9529	40.007
																							75.5196	73.9657				16.9616	40.7452
																							75.5523	74.7171				16.9698	39.2354
																							75.5873	73.9967				16.9786	39.6625
																							75.6224	74.3905				16.9868	40.2803
																							75.6551	74.8393				16.9955	40.912
																							75.6902	73.8886				17.0037	40.9891
																							75.723	72.3909				17.0125	42.1213
																							75.7581	71.734				17.0206	42.1359
[truncated: 23,464 more rows]
