# Supplementary material for: Strain regulation retards natural operation decay of perovskite solar cells
Source: Nature. 2024 Oct 14;635(8040):882–9. doi: 10.1038/s41586-024-08161-x (PMC11602722; doi:10.1038/s41586-024-08161-x)
Supplement: Supplementary file 4 — Source Data Fig. 3 [file 41586_2024_8161_MOESM4_ESM.xlsx]

## Sheet: Sheet1
Fig. 3a						Fig. 3b				Fig. 3d					Fig. 3e						Fig. 3f							Fig. 3g							Fig. 3h
2θ	0 mg mL-1	0.2 mg mL-1	0.5 mg mL-1	2 mg mL-1		mg mL-1	α-FAPbI3/PbI2	Intermediate phase/PbI2		q	pero-Ph-Se-Cl	Fix	χ2			Control		pero-Ph-Se-Cl			q	0 min	30 min	60 min	90 min	Recovery		q	0 min	30 min	60 min	90 min	Recovery		Time	unit cell volume	Broadening
5.4	0.02079	0.01397	0.02208	0.05056		0	0.57685	2.76903		0.90048	0.139	0.0707	-0.13698		Nor. a	6.38747	-0.01542	6.42663	-0.01154		1.05	0.08281	0.08216	0.0817	0.08267	0.08233		1.053	0.08311	0.0826	0.08211	0.08303	0.08263		0	0	0
5.42	0.02079	0.02235	0.01577	0.05056		0.2	0.89872	2.81816		0.90151	0.1347	0.0707	-0.14128		Nor. b	6.53221	0.00689	6.53492	0.00511		1.049	0.08265	0.08196	0.08157	0.08255	0.08213		1.052	0.083	0.08242	0.08195	0.0829	0.08249		30	0.006	0.6
5.44	0.01155	0.02235	0.01262	0.03933		0.5	1	3.35715		0.90252	0.13	0.0708	-0.14608		Nor. c	6.54396	0.00871	6.54418	0.00654		1.048	0.08251	0.08179	0.08145	0.08242	0.08196		1.051	0.08288	0.08225	0.08181	0.08277	0.08235		60	0.01	0.5
5.46	0.01386	0.02514	0.02524	0.02247		2	1.50006	3.70562		0.90355	0.1251	0.0708	-0.15098		etet	14.9728		11.2612			1.047	0.08239	0.08164	0.08134	0.08228	0.08182		1.05	0.08276	0.08208	0.08168	0.08264	0.08222		90	0.03	0.2
5.48	0.01155	0.02235	0.01577	0.03371						0.90457	0.1198	0.0709	-0.15638		eorth	22.3107		16.6552			1.046	0.08227	0.08151	0.08123	0.08215	0.08171		1.049	0.08264	0.08193	0.08155	0.08251	0.0821		120	0	0
5.5	0.01617	0.01397	0.03155	0.04494						0.90559	0.114	0.0709	-0.16218		a0	6.48749		6.50169			1.045	0.08216	0.08139	0.08113	0.08203	0.08161		1.048	0.08252	0.08179	0.08144	0.08238	0.08198		150	-0.038	1
5.52	0.02079	0.00838	0.01893	0.02809						0.90661	0.1079	0.071	-0.16838								1.044	0.08207	0.08129	0.08104	0.08191	0.08153		1.047	0.0824	0.08166	0.08133	0.08226	0.08186		180	-0.05	1.05
5.54	0.02309	0.01955	0.02839	0.03371						0.90764	0.1018	0.071	-0.17448								1.043	0.08198	0.08121	0.08095	0.0818	0.08146		1.046	0.08229	0.08154	0.08123	0.08214	0.08176		210	0	-0.1
5.56	0.02079	0.01955	0.01893	0.04494						0.90865	0.0961	0.0711	-0.18028								1.042	0.08191	0.08114	0.08088	0.08171	0.08139		1.045	0.08218	0.08142	0.08114	0.08203	0.08165		240	-0.02	0
5.58	0.02079	0.02514	0.02208	0.02809						0.90968	0.0911	0.0711	-0.18528								1.041	0.08185	0.08108	0.08081	0.08163	0.08133		1.044	0.08208	0.08132	0.08105	0.08192	0.08155
5.6	0.01848	0.02514	0.01893	0.03933						0.9107	0.0869	0.0712	-0.18958								1.04	0.08179	0.08102	0.08075	0.08157	0.08127		1.043	0.08199	0.08123	0.08097	0.08183	0.08146
5.62	0.0254	0.02235	0.01577	0.04494						0.91172	0.0835	0.0712	-0.19298								1.039	0.08175	0.08098	0.0807	0.08153	0.08122		1.042	0.08191	0.08115	0.0809	0.08175	0.08138
5.64	0.01848	0.01397	0.01893	0.04494						0.91274	0.081	0.0713	-0.19558								1.038	0.08171	0.08095	0.08067	0.0815	0.08117		1.041	0.08184	0.08108	0.08083	0.08167	0.0813
5.66	0.01617	0.02235	0.01577	0.02809						0.91376	0.0789	0.0713	-0.19768								1.037	0.08162	0.08087	0.08064	0.08148	0.08112		1.04	0.08178	0.08102	0.08077	0.08161	0.08124
5.68	0.01848	0.02235	0.01577	0.06742						0.91478	0.0775	0.0714	-0.19918								1.036	0.08163	0.08088	0.08063	0.08151	0.08108		1.039	0.08174	0.08097	0.08072	0.08157	0.08117
5.7	0.01155	0.01676	0.02524	0.03371						0.91581	0.0764	0.0714	-0.20028								1.035	0.08171	0.08094	0.08062	0.08154	0.08104		1.038	0.08171	0.08094	0.08068	0.08153	0.08112
5.72	0.01155	0.01676	0.0347	0.04494						0.91682	0.0757	0.0715	-0.20108								1.034	0.0818	0.081	0.08063	0.08158	0.08102		1.037	0.0817	0.08092	0.08064	0.08151	0.08109
5.74	0.02079	0.02235	0.02208	0.02247						0.91785	0.0751	0.0715	-0.20168								1.033	0.08188	0.08105	0.08064	0.0816	0.08103		1.036	0.08169	0.08092	0.08063	0.08151	0.08108
5.76	0.01155	0.02514	0.02208	0.03933						0.91887	0.0747	0.0716	-0.20218								1.032	0.08192	0.08109	0.08066	0.08162	0.08107		1.035	0.08169	0.08093	0.08062	0.08151	0.08107
5.78	0.01617	0.02235	0.02208	0.03933						0.91989	0.0744	0.0716	-0.20248								1.031	0.08193	0.08111	0.0807	0.08163	0.08115		1.034	0.0817	0.08093	0.08061	0.08152	0.08107
5.8	0.01155	0.01676	0.01893	0.02247						0.92092	0.0742	0.0717	-0.20278								1.03	0.0819	0.08112	0.08076	0.08165	0.08126		1.033	0.08172	0.08095	0.08062	0.08153	0.08109
5.82	0.00462	0.01397	0.02524	0.02247						0.92194	0.074	0.0717	-0.20298								1.029	0.08185	0.08112	0.08085	0.08168	0.08142		1.032	0.08176	0.08099	0.08064	0.08155	0.08113
5.84	0.00693	0.01955	0.01262	0.03933						0.92296	0.0738	0.0718	-0.20328								1.028	0.08179	0.08111	0.08101	0.08176	0.08166		1.031	0.08182	0.08104	0.08069	0.08158	0.08118
5.86	0.02079	0.01676	0.03155	0.02809						0.92398	0.0737	0.0718	-0.20338								1.027	0.08176	0.08114	0.08124	0.08189	0.08199		1.03	0.08189	0.08111	0.08077	0.08165	0.08124
5.88	0.01386	0.01955	0.02208	0.01685						0.92501	0.0736	0.0719	-0.20358								1.026	0.08178	0.08123	0.08152	0.08203	0.08235		1.029	0.082	0.08122	0.08087	0.08174	0.08134
5.9	0.01155	0.02235	0.01893	0.03371						0.92602	0.0736	0.0719	-0.20358								1.025	0.0818	0.08134	0.08172	0.08212	0.08265		1.028	0.08217	0.08138	0.08104	0.08189	0.08149
5.92	0.01617	0.01117	0.02839	0.03933						0.92705	0.0736	0.072	-0.20368								1.024	0.08172	0.08138	0.08182	0.08207	0.08281		1.027	0.08242	0.08162	0.08128	0.08211	0.08172
5.94	0.00924	0.02514	0.02524	0.02247						0.92807	0.0735	0.072	-0.20378								1.023	0.08154	0.08135	0.08183	0.08195	0.08288		1.026	0.0827	0.0819	0.08157	0.08239	0.082
5.96	0.02309	0.01676	0.01262	0.03933						0.92909	0.0736	0.0721	-0.20378								1.022	0.08139	0.08128	0.08181	0.0819	0.08298		1.025	0.08291	0.08214	0.08183	0.08265	0.08227
5.98	0.00924	0.01676	0.01577	0.05056						0.93011	0.0736	0.0721	-0.20378								1.021	0.08143	0.08125	0.08191	0.08214	0.08334		1.024	0.08298	0.08228	0.08199	0.08282	0.08243
6	0.01155	0.01676	0.02208	0.01124						0.93113	0.0737	0.0722	-0.20378								1.02	0.08187	0.08149	0.08232	0.08275	0.08403		1.023	0.08298	0.08233	0.08207	0.08291	0.08249
6.02	0.01386	0.02235	0.02524	0.05056						0.93215	0.0738	0.0722	-0.20368								1.019	0.08285	0.08218	0.08312	0.08332	0.08472		1.022	0.08302	0.08232	0.08208	0.08292	0.08249
6.04	0.01386	0.01676	0.00946	0.03371						0.93318	0.0739	0.0723	-0.20368								1.018	0.08424	0.08344	0.08441	0.0843	0.08573		1.021	0.08334	0.08241	0.08217	0.083	0.08255
6.06	0.01617	0.01397	0.01893	0.03933						0.93419	0.074	0.0723	-0.20358								1.017	0.08615	0.08534	0.08633	0.08601	0.08753		1.02	0.084	0.08274	0.08252	0.08333	0.08286
6.08	0.00924	0.01397	0.02208	0.01685						0.93522	0.0741	0.0724	-0.20358								1.016	0.08888	0.08808	0.08909	0.08869	0.09021		1.019	0.08467	0.08347	0.08325	0.08406	0.08355
6.1	0.01386	0.01397	0.01893	0.04494						0.93625	0.0743	0.0725	-0.20348								1.015	0.09278	0.09174	0.09277	0.09313	0.09468		1.018	0.08568	0.08465	0.08442	0.08524	0.0847
6.12	0.00924	0.01676	0.02524	0.03371						0.93726	0.0744	0.0725	-0.20338								1.014	0.09863	0.09651	0.0982	0.09977	0.10138		1.017	0.08749	0.08646	0.08623	0.08708	0.08648
6.14	0.02079	0.01676	0.02208	0.03933						0.93829	0.0745	0.0726	-0.20338								1.013	0.10664	0.10308	0.10589	0.10839	0.11015		1.016	0.09019	0.08904	0.08876	0.08965	0.08896
6.16	0.02309	0.01117	0.00946	0.04494						0.93931	0.0747	0.0727	-0.20328								1.012	0.11666	0.11207	0.1158	0.11826	0.12034		1.015	0.09468	0.09247	0.09213	0.09311	0.09235
6.18	0.01617	0.00838	0.02208	0.03371						0.94033	0.0748	0.0727	-0.20318								1.011	0.12798	0.12328	0.12731	0.12876	0.13114		1.014	0.1014	0.09772	0.09733	0.09844	0.09755
6.2	0.01848	0.00838	0.00946	0.02247						0.94135	0.0751	0.0728	-0.20298								1.01	0.13983	0.13586	0.13972	0.13928	0.14198		1.013	0.11017	0.1053	0.10486	0.10615	0.10506
6.22	0.01386	0.00838	0.02839	0.02247						0.94238	0.0754	0.0729	-0.20278								1.009	0.15179	0.14919	0.15272	0.14979	0.15281		1.012	0.12034	0.11514	0.11462	0.11615	0.11481
6.24	0.01617	0.01397	0.01577	0.03371						0.94339	0.0757	0.073	-0.20258								1.008	0.16392	0.16305	0.16577	0.16122	0.16443		1.011	0.13114	0.12659	0.126	0.1278	0.12615
6.26	0.01155	0.01397	0.01577	0.04494						0.94442	0.0759	0.0732	-0.20258								1.007	0.17691	0.17689	0.1792	0.17473	0.17798		1.01	0.14198	0.139	0.13835	0.14046	0.13845
6.28	0.01617	0.01955	0.01893	0.05056						0.94544	0.0761	0.0733	-0.20248								1.006	0.19167	0.19122	0.1941	0.19157	0.19469		1.009	0.15281	0.1517	0.15096	0.15336	0.15102
6.3	0.01386	0.01397	0.01893	0.03933						0.94646	0.0764	0.0736	-0.20248								1.005	0.20994	0.20732	0.21159	0.213	0.21596		1.008	0.16443	0.16472	0.16393	0.16659	0.16394
6.32	0.02079	0.02514	0.02208	0.03371						0.94749	0.0768	0.0739	-0.20238								1.004	0.23332	0.22663	0.23364	0.24021	0.24292		1.007	0.17798	0.1783	0.17753	0.18053	0.17763
6.34	0.01617	0.01397	0.0347	0.03933						0.9485	0.0772	0.0742	-0.20228								1.003	0.2629	0.25118	0.26114	0.27328	0.27591		1.006	0.19469	0.19345	0.19275	0.1961	0.19297
6.36	0.01386	0.01676	0.01893	0.01685						0.94953	0.0776	0.0747	-0.20238								1.002	0.29883	0.28174	0.29489	0.31207	0.31493		1.005	0.21596	0.21138	0.21089	0.21469	0.21134
6.38	0.02079	0.01397	0.02208	0.01685						0.95055	0.0781	0.0754	-0.20258								1.001	0.34052	0.31878	0.33527	0.35566	0.35914		1.004	0.24292	0.23396	0.23374	0.23811	0.23446
6.4	0.01617	0.00838	0.01893	0.02809						0.95157	0.0787	0.0763	-0.20288								1	0.38707	0.36222	0.3817	0.40282	0.40715		1.003	0.27591	0.26218	0.26224	0.26733	0.26333
6.42	0.01386	0.01676	0.01577	0.02809						0.95259	0.0793	0.0774	-0.20338								0.999	0.4368	0.41137	0.43339	0.45257	0.45801		1.002	0.31493	0.29707	0.29755	0.30358	0.2991
6.44	0.01386	0.01676	0.01893	0.02247						0.95362	0.08	0.0789	-0.20418								0.998	0.48853	0.46508	0.48867	0.50418	0.51085		1.001	0.35914	0.33904	0.3399	0.34709	0.34193
6.46	0.01155	0.01117	0.03155	0.02809						0.95463	0.0808	0.0808	-0.20528								0.997	0.54136	0.52134	0.54629	0.55686	0.56497		1	0.40715	0.38697	0.38807	0.39656	0.39044
6.48	0.01155	0.01397	0.02208	0.02809						0.95566	0.0817	0.0834	-0.20698								0.996	0.59441	0.57859	0.60501	0.60953	0.61915		0.999	0.45801	0.43986	0.44114	0.45102	0.44384
6.5	0.01617	0.01397	0.00946	0.03371						0.95668	0.0828	0.0866	-0.20908								0.995	0.64574	0.63554	0.66356	0.66107	0.67213		0.998	0.51085	0.49629	0.49773	0.50904	0.50066
6.52	0.01155	0.01117	0.02208	0.03933						0.9577	0.0842	0.0907	-0.21178								0.994	0.69311	0.69068	0.72032	0.70995	0.7221		0.997	0.56497	0.55502	0.55652	0.56922	0.55961
6.54	0.01155	0.02793	0.03155	0.01685						0.95873	0.0857	0.0959	-0.21548								0.993	0.73574	0.74237	0.77352	0.75476	0.76794		0.996	0.61915	0.61476	0.61621	0.63012	0.6194
6.56	0.01155	0.02235	0.02839	0.02247						0.95975	0.0878	0.1023	-0.21978								0.992	0.7737	0.78926	0.82212	0.79493	0.80871		0.995	0.67213	0.67436	0.67581	0.69065	0.67899
6.58	0.01617	0.01676	0.02524	0.02247						0.96077	0.0908	0.1103	-0.22478								0.991	0.8071	0.83077	0.86519	0.83003	0.84393		0.994	0.7221	0.73172	0.73316	0.74855	0.73617
6.6	0.01386	0.01955	0.02524	0.02247						0.96179	0.0952	0.1201	-0.23018								0.99	0.83712	0.86693	0.90166	0.86128	0.87465		0.993	0.76794	0.78511	0.78652	0.80204	0.78931
6.62	0.01155	0.01397	0.01893	0.03371						0.96281	0.1015	0.132	-0.23578								0.989	0.86574	0.89814	0.93095	0.89041	0.90261		0.992	0.80871	0.83348	0.83485	0.84995	0.83726
6.64	0.01386	0.02514	0.02208	0.02247						0.96383	0.1111	0.1462	-0.24038								0.988	0.8939	0.92506	0.95423	0.91901	0.92939		0.991	0.84393	0.8758	0.87699	0.89112	0.87893
6.66	0.00693	0.01676	0.01577	0.02247						0.96486	0.1255	0.1632	-0.24298								0.987	0.9224	0.94847	0.97234	0.94622	0.95447		0.99	0.87465	0.9111	0.91199	0.92454	0.91344
6.68	0.00924	0.00838	0.00946	0.02247						0.96588	0.1456	0.1831	-0.24278								0.986	0.94946	0.96813	0.98552	0.96998	0.97593		0.989	0.90261	0.93913	0.93974	0.95027	0.94079
6.7	0.01848	0.01397	0.00946	0.02809						0.9669	0.1734	0.2063	-0.23818								0.985	0.97235	0.9837	0.99338	0.98824	0.99184		0.988	0.92939	0.96147	0.96173	0.96983	0.96244
6.72	0.01155	0.01117	0.01262	0.02809						0.96793	0.213	0.2329	-0.22518								0.984	0.98827	0.99392	0.99574	0.99942	1.00093		0.987	0.95447	0.97854	0.97847	0.98395	0.97899
6.74	0.01386	0.01676	0.01577	0.01685						0.96894	0.2591	0.2632	-0.20938								0.983	0.99604	0.99714	0.99195	1.00188	1.0016		0.986	0.97593	0.99065	0.99022	0.99298	0.9907
6.76	0.01386	0.01117	0.01893	0.02247						0.96997	0.3065	0.2973	-0.19608								0.982	0.99396	0.99215	0.9803	0.99463	0.99301		0.985	0.99184	0.99736	0.99653	0.99669	0.99705
6.78	0.01155	0.01117	0.01577	0.03933						0.97099	0.3483	0.3352	-0.19218								0.981	0.98168	0.97784	0.95982	0.97739	0.97488		0.984	1.00093	0.99835	0.99701	0.99474	0.9976
6.8	0.01617	0.01676	0.00946	0.02247						0.97201	0.3934	0.3767	-0.18858								0.98	0.9595	0.95342	0.93034	0.95023	0.94741		0.983	1.0016	0.99273	0.99071	0.98628	0.99135
6.82	0.00924	0.00838	0.01893	0.02809						0.97304	0.4439	0.4217	-0.18308								0.979	0.92791	0.91959	0.89233	0.91383	0.91117		0.982	0.99301	0.9793	0.9765	0.9703	0.97715
6.84	0.00693	0.01955	0.01893	0.02809						0.97406	0.4969	0.4698	-0.17818								0.978	0.88735	0.87703	0.84735	0.87003	0.86783		0.981	0.97488	0.95691	0.95334	0.9459	0.95408
6.86	0.01617	0.01397	0.01893	0.01685						0.97508	0.5514	0.5204	-0.17428								0.977	0.83937	0.8274	0.7967	0.82039	0.81915		0.98	0.94741	0.92545	0.92111	0.91289	0.92189
6.88	0.01617	0.01117	0.01577	0.02809						0.9761	0.6139	0.573	-0.16438								0.976	0.78602	0.77291	0.7424	0.76682	0.76693		0.979	0.91117	0.88546	0.88045	0.87196	0.8813
6.9	0.01155	0.02235	0.01262	0.02809						0.97712	0.6663	0.6267	-0.16568								0.975	0.7289	0.71569	0.68625	0.7102	0.71205		0.978	0.86783	0.83852	0.83293	0.82459	0.83385
6.92	0.01386	0.01676	0.01262	0.01685						0.97815	0.7145	0.6807	-0.17148								0.974	0.66979	0.6575	0.62943	0.65138	0.65509		0.977	0.81915	0.78617	0.78014	0.77231	0.78117
6.94	0.02079	0.01397	0.00631	0.02247						0.97917	0.7666	0.7339	-0.17258								0.973	0.61052	0.59912	0.57297	0.59179	0.59731		0.976	0.76693	0.73077	0.72461	0.71763	0.72577
6.96	0.00924	0.00838	0.01893	0.01685						0.98019	0.8332	0.7853	-0.15738								0.972	0.55266	0.54162	0.51728	0.53303	0.54015		0.975	0.71205	0.67405	0.6679	0.66197	0.66913
6.98	0.00924	0.01676	0.01262	0.03371						0.98121	0.8927	0.8336	-0.14618								0.971	0.49658	0.48604	0.46336	0.47636	0.48491		0.974	0.65509	0.61668	0.61058	0.60578	0.61173
7	0.01155	0.01955	0.01893	0.00562						0.98224	0.9454	0.8779	-0.13778								0.97	0.44251	0.43295	0.41199	0.4227	0.43228		0.973	0.59731	0.55972	0.55384	0.55014	0.55489
7.02	0.01617	0.01397	0.01262	0.02247						0.98325	0.9764	0.917	-0.14588								0.969	0.39121	0.38266	0.36379	0.37267	0.38278		0.972	0.54015	0.50397	0.4984	0.49573	0.49926
7.04	0.01155	0.02514	0.01577	0.02247						0.98428	0.9911	0.9499	-0.16408								0.968	0.34301	0.33559	0.31895	0.32642	0.33648		0.971	0.48491	0.45039	0.44515	0.44337	0.44584
7.06	0.01155	0.01676	0.00946	0.02247						0.98531	1	0.9757	-0.18098								0.967	0.29742	0.29248	0.27774	0.2839	0.29373		0.97	0.43228	0.39987	0.39501	0.39395	0.39556
7.08	0.01155	0.01676	0.01893	0.03933						0.98632	0.9987	0.9939	-0.20048								0.966	0.25453	0.25357	0.24077	0.24459	0.25385		0.969	0.38278	0.35306	0.34872	0.34821	0.34918
7.1	0.01617	0.01955	0.01893	0.01124						0.98735	0.9823	1.0038	-0.22678								0.965	0.2156	0.2185	0.20819	0.20843	0.21686		0.968	0.33648	0.30967	0.30588	0.30578	0.30626
7.12	0.00924	0.02793	0.01893	0.02809						0.98837	0.9607	1.0052	-0.24978								0.964	0.1815	0.18729	0.17957	0.17647	0.18393		0.967	0.29373	0.26994	0.26678	0.26697	0.26715
7.14	0.00924	0.02235	0.01262	0.01124						0.98939	0.9436	0.998	-0.25968								0.963	0.15364	0.1603	0.15473	0.14943	0.15578		0.966	0.25385	0.23437	0.23179	0.23216	0.23213
7.16	0.01617	0.01955	0.01262	0.02809						0.99042	0.9243	0.9825	-0.26348								0.962	0.13139	0.13749	0.13386	0.12825	0.13344		0.965	0.21686	0.20282	0.20068	0.20116	0.201
7.18	0.00924	0.00838	0.02524	0.04494						0.99143	0.8978	0.9591	-0.26658								0.961	0.11394	0.11887	0.11688	0.11205	0.11624		0.964	0.18393	0.17506	0.1733	0.17379	0.17358
7.2	0.01386	0.01955	0.02208	0.01124						0.99246	0.8626	0.9284	-0.27108								0.96	0.10067	0.10424	0.10347	0.09988	0.1032		0.963	0.15578	0.15109	0.14966	0.15017	0.1499
7.22	0.00924	0.01676	0.02208	0.03371						0.99348	0.8294	0.8911	-0.26698								0.959	0.09187	0.0939	0.09345	0.09129	0.09385		0.962	0.13344	0.13122	0.13003	0.13053	0.13025
7.24	0.01617	0.01955	0.00946	0.03371						0.9945	0.7956	0.8483	-0.25798								0.958	0.08656	0.08747	0.08689	0.08607	0.08807		0.961	0.11624	0.115	0.11405	0.11459	0.11431
7.26	0.00924	0.01676	0.01262	0.02809						0.99553	0.7631	0.801	-0.24318								0.957	0.08399	0.08408	0.08335	0.08339	0.08492		0.96	0.1032	0.10235	0.10162	0.1022	0.10197
7.28	0.01155	0.01955	0.01577	0.03371						0.99655	0.733	0.7504	-0.22268								0.956	0.08335	0.08262	0.0819	0.08245	0.08373		0.959	0.09385	0.09297	0.09245	0.09311	0.0929
7.3	0.01155	0.01117	0.01262	0.02809						0.99757	0.7019	0.6974	-0.20078								0.955	0.08344	0.08218	0.08162	0.08264	0.08379		0.958	0.08807	0.08691	0.08653	0.08724	0.08704
7.32	0.00693	0.01397	0.03155	0.02247						0.99859	0.6651	0.6434	-0.18358								0.954	0.08311	0.08208	0.08176	0.083	0.08421		0.957	0.08492	0.08369	0.0834	0.08413	0.08394
7.34	0.01386	0.01676	0.01577	0.03371						0.99962	0.6148	0.5893	-0.17978								0.953	0.08233	0.08171	0.08185	0.08272	0.08401		0.956	0.08373	0.08236	0.0821	0.08284	0.08262
7.36	0.01617	0.01676	0.02208	0.04494						1.00064	0.5572	0.5361	-0.18418								0.952	0.08135	0.08104	0.08149	0.08195	0.08329		0.955	0.08379	0.08209	0.08188	0.08262	0.08237
7.38	0.01617	0.01955	0.01893	0.02247						1.00166	0.4938	0.4846	-0.19608								0.951	0.08049	0.08019	0.08081	0.08098	0.08236		0.954	0.08421	0.08221	0.08204	0.08276	0.08248
7.4	0.01848	0.02235	0.01577	0.02809						1.00268	0.4297	0.4355	-0.21108								0.95	0.07968	0.07934	0.07999	0.08019	0.08153		0.953	0.08401	0.08222	0.08204	0.08276	0.08243
7.42	0.00924	0.02235	0.01893	0.03933						1.0037	0.3693	0.3894	-0.22538								0.949	0.07893	0.07859	0.0792	0.07949	0.08083		0.952	0.08329	0.0818	0.0816	0.08231	0.08198
7.44	0.01386	0.02514	0.01893	0.03371						1.00473	0.3186	0.3467	-0.23338								0.948	0.07828	0.07791	0.07851	0.07882	0.08015		0.951	0.08236	0.08105	0.08082	0.08153	0.08118
7.46	0.01386	0.02235	0.02524	0.03371						1.00575	0.2802	0.3077	-0.23278								0.947	0.07773	0.07737	0.07792	0.07823	0.07953		0.95	0.08153	0.08022	0.07996	0.0807	0.08033
7.48	0.02309	0.02514	0.02208	0.02247						1.00677	0.2548	0.2725	-0.22298								0.946	0.07724	0.0769	0.07744	0.07773	0.07902		0.949	0.08083	0.07946	0.0792	0.07996	0.07958
7.5	0.01617	0.01117	0.01262	0.02247						1.0078	0.2394	0.2412	-0.20708								0.945	0.07682	0.07648	0.07702	0.07728	0.07858		0.948	0.08015	0.0788	0.07852	0.07931	0.07894
7.52	0.01155	0.02514	0.01577	0.02809						1.00881	0.2229	0.2135	-0.19588								0.944	0.07646	0.07612	0.07665	0.0769	0.07819		0.947	0.07953	0.07823	0.07791	0.07874	0.07835
7.54	0.01386	0.02514	0.02839	0.04494						1.00984	0.2054	0.1895	-0.18938								0.943	0.07614	0.07579	0.07633	0.07656	0.07783		0.946	0.07902	0.07776	0.07742	0.07826	0.07788
7.56	0.01848	0.01676	0.02208	0.03371						1.01087	0.1862	0.1689	-0.18798								0.942	0.07585	0.07549	0.07604	0.07626	0.0775		0.945	0.07858	0.07735	0.07698	0.07782	0.07746
7.58	0.01155	0.02514	0.03155	0.02247						1.01188	0.1656	0.1513	-0.19098								0.941	0.07559	0.07521	0.07578	0.07599	0.0772		0.944	0.07819	0.07698	0.07661	0.07744	0.0771
7.6	0.01386	0.02235	0.01893	0.01124						1.01291	0.149	0.1366	-0.19288								0.94	0.07535	0.07494	0.07554	0.07574	0.07693		0.943	0.07783	0.07665	0.07629	0.07711	0.07678
7.62	0.00924	0.00838	0.02839	0.01685						1.01393	0.136	0.1243	-0.19358								0.939	0.07513	0.07471	0.07532	0.07551	0.07669		0.942	0.0775	0.07635	0.07601	0.07681	0.0765
7.64	0.00693	0.01397	0.02524	0.02809						1.01495	0.125	0.1142	-0.19448								0.938	0.07493	0.07449	0.0751	0.07529	0.07646		0.941	0.0772	0.07608	0.07574	0.07653	0.07624
7.66	0.01848	0.01676	0.01262	0.02247						1.01598	0.1156	0.106	-0.19568								0.937	0.07474	0.07429	0.0749	0.07509	0.07625		0.94	0.07693	0.07582	0.07551	0.07628	0.076
7.68	0.00924	0.02235	0.01262	0.02247						1.01699	0.1066	0.0995	-0.19818								0.936	0.07456	0.07409	0.07471	0.0749	0.07605		0.939	0.07669	0.07558	0.07528	0.07604	0.07578
7.7	0.01386	0.00559	0.02208	0.03371						1.01802	0.0983	0.0942	-0.20118								0.935	0.07439	0.07392	0.07453	0.07473	0.07588		0.938	0.07646	0.07534	0.07508	0.07583	0.07555
7.72	0.01617	0.01676	0.01262	0.00562						1.01905	0.0921	0.0901	-0.20328								0.934	0.07424	0.07375	0.07436	0.07459	0.07573		0.937	0.07625	0.07513	0.07489	0.07564	0.07535
7.74	0.00924	0.01676	0.01893	0.03371						1.02006	0.0882	0.0869	-0.20398								0.933	0.0741	0.07361	0.07421	0.07446	0.0756		0.936	0.07605	0.07494	0.07471	0.07546	0.07518
7.76	0.01155	0.02235	0.01577	0.02809						1.02109	0.0859	0.0845	-0.20388								0.932	0.07397	0.07348	0.07408	0.07435	0.07549		0.935	0.07588	0.07477	0.07455	0.07529	0.07502
7.78	0.01386	0.00838	0.01893	0.02809						1.02212	0.0846	0.0826	-0.20328								0.931	0.07386	0.07339	0.07398	0.07425	0.0754		0.934	0.07573	0.07462	0.07439	0.07514	0.07488
7.8	0.01155	0.02235	0.01262	0.02809						1.02313	0.0836	0.0812	-0.20288								0.93	0.07377	0.0733	0.0739	0.07417	0.07534		0.933	0.0756	0.07449	0.07426	0.07502	0.07475
7.82	0.00462	0.01955	0.01577	0.01685						1.02416	0.0828	0.0802	-0.20268								0.929	0.07369	0.07323	0.07384	0.07411	0.07529		0.932	0.07549	0.0744	0.07414	0.07493	0.07463
7.84	0.01155	0.01397	0.01262	0.00562						1.02518	0.0822	0.0794	-0.20248								0.928	0.07363	0.07317	0.0738	0.07407	0.07526		0.931	0.07541	0.07433	0.07405	0.07484	0.07454
7.86	0.01386	0.01397	0.01577	0.03371						1.0262	0.0817	0.0789	-0.20248								0.927	0.07358	0.07314	0.07378	0.07405	0.07525		0.93	0.07536	0.07429	0.07399	0.07479	0.07447
7.88	0.00924	0.01397	0.01577	0.02809						1.02723	0.0813	0.0785	-0.20248								0.926	0.07356	0.07312	0.07379	0.07405	0.07526		0.929	0.07532	0.07425	0.07394	0.07474	0.07441
7.9	0.00693	0.01397	0.00946	0.01685						1.02824	0.081	0.0783	-0.20258								0.925	0.07356	0.07312	0.07382	0.07407	0.07529		0.928	0.0753	0.07423	0.07391	0.07471	0.07437
7.92	0.01386	0.01397	0.02208	0.03371						1.02927	0.0807	0.0781	-0.20268								0.924	0.07358	0.07314	0.07387	0.07412	0.07535		0.927	0.07529	0.07421	0.0739	0.0747	0.07436
7.94	0.01386	0.01676	0.01262	0.03371						1.0303	0.0805	0.078	-0.20278								0.923	0.07363	0.07318	0.07394	0.07418	0.07542		0.926	0.07529	0.07421	0.07392	0.07471	0.07436
7.96	0.01155	0.01676	0.02208	0.03371						1.03131	0.0803	0.078	-0.20298								0.922	0.07371	0.07325	0.07404	0.07428	0.07551		0.925	0.07532	0.07422	0.07396	0.07474	0.0744
7.98	0.01155	0.01397	0.01262	0.01685						1.03234	0.0802	0.0779	-0.20298								0.921	0.07383	0.07335	0.07415	0.0744	0.07562		0.924	0.07538	0.07427	0.07405	0.0748	0.07447
8	0.00924	0.01955	0.02524	0.02247						1.03337	0.0801	0.078	-0.20318								0.92	0.07399	0.07348	0.07429	0.07455	0.07575		0.923	0.07545	0.07432	0.07413	0.07487	0.07456
8.02	0.00693	0.01397	0.02208	0.01685						1.03438	0.08	0.078	-0.20328								0.919	0.07418	0.07363	0.07445	0.07473	0.0759		0.922	0.07554	0.0744	0.07424	0.07497	0.07466
8.04	0.01386	0.01117	0.03155	0.02809						1.03541	0.08	0.078	-0.20328															0.921	0.07564	0.0745	0.07437	0.07509	0.07478
8.06	0.00693	0.01676	0.01577	0.02809						1.03643	0.08	0.0781	-0.20338															0.92	0.07575	0.07463	0.07451	0.07523	0.07492
8.08	0.01617	0.02514	0.03155	0.01685						1.03745	0.08	0.0781	-0.20338															0.919	0.07587	0.07476	0.07465	0.07538	0.07507
8.1	0.01386	0.02235	0.02524	0.01685						1.03848	0.08	0.0781	-0.20338															0.918	0.07601	0.07491	0.07482	0.07556	0.07524
8.12	0.01386	0.01676	0.01893	0.03371						1.03949	0.08	0.0782	-0.20348															0.917	0.07621	0.07511	0.07501	0.07577	0.07545
8.14	0.01155	0.01955	0.01893	0.01124						1.04052	0.0799	0.0783	-0.20368															0.916	0.07657	0.07541	0.0753	0.07608	0.07576
8.16	0.02079	0.02235	0.02839	0.01685						1.04155	0.0799	0.0783	-0.20368															0.915	0.07718	0.0759	0.07578	0.07658	0.07626
8.18	0.01155	0.03073	0.01577	0.02809						1.04256	0.0799	0.0783	-0.20368															0.914	0.07815	0.0767	0.07656	0.0774	0.07707
8.2	0.01155	0.01955	0.01577	0.02247						1.04359	0.0798	0.0783	-0.20378															0.913	0.07961	0.07794	0.07779	0.07868	0.07832
8.22	0.01386	0.01955	0.02208	0.00562						1.04462	0.0799	0.0783	-0.20368															0.912	0.08165	0.07976	0.07961	0.08058	0.08016
8.24	0.00693	0.00838	0.01893	0.03371						1.04563	0.08	0.0783	-0.20358															0.911	0.08437	0.08227	0.08213	0.0832	0.08271
8.26	0.00693	0.01397	0.01577	0.01685						1.04666	0.0801	0.0783	-0.20348															0.91	0.08777	0.08554	0.08542	0.0866	0.08602
8.28	0.00231	0.01397	0.00946	0.02809						1.04768	0.0802	0.0784	-0.20348															0.909	0.09182	0.08958	0.08948	0.09079	0.09012
8.3	0.01386	0.01397	0.02208	0.02809						1.0487	0.0803	0.0784	-0.20338															0.908	0.09652	0.09442	0.09435	0.0958	0.095
8.32	0.00693	0.01397	0.02524	0.02247						1.04973	0.0803	0.0784	-0.20338															0.907	0.10164	0.09983	0.09979	0.10139	0.10045
8.34	0.01617	0.01955	0.00631	0.03933						1.05075	0.0804	0.0784	-0.20328															0.906	0.10708	0.10572	0.10571	0.10745	0.10636
8.36	0.00462	0.01397	0.01577	0.02247						1.05177	0.0805	0.0784	-0.20318															0.905	0.11276	0.11198	0.112	0.11387	0.11262
8.38	0.01155	0.01117	0.02208	0.02809						1.0528	0.0807	0.0784	-0.20298															0.904	0.11856	0.11847	0.11849	0.12049	0.11909
8.4	0.00924	0.00838	0.01262	0.01685						1.05382	0.0808	0.0784	-0.20288															0.903	0.12436	0.125	0.12502	0.12711	0.12557
8.42	0.01155	0.00838	0.01893	0.00562						1.05484	0.0809	0.0784	-0.20278															0.902	0.13001	0.1314	0.1314	0.13355	0.1319
8.44	0.00924	0.00838	0.01262	0.01685						1.05587	0.0811	0.0784	-0.20258															0.901	0.13539	0.1375	0.13746	0.13963	0.13789
8.46	0.01155	0.01676	0.01262	0.01685						1.05689	0.0812	0.0785	-0.20258															0.9	0.14044	0.14314	0.14305	0.14519	0.14341
8.48	0.00924	0.01117	0.00946	0.03371						1.05791	0.0813	0.0785	-0.20248															0.899	0.14509	0.1482	0.14806	0.1501	0.14834
8.5	0.00693	0.00838	0.00946	0.02247						1.05893	0.0815	0.0785	-0.20228															0.898	0.1493	0.1526	0.1524	0.15428	0.15261
8.52	0.00693	0.00838	0.01893	0.01685						1.05996	0.0815	0.0785	-0.20228															0.897	0.15301	0.15626	0.15597	0.15766	0.15612
8.54	0.01617	0.00838	0.01893	0.03933						1.06098	0.0817	0.0785	-0.20208															0.896	0.15619	0.15914	0.15876	0.16022	0.15886
8.56	0.00924	0.01397	0.02208	0.02809						1.062	0.0819	0.0785	-0.20188															0.895	0.15881	0.16124	0.16077	0.16199	0.16082
8.58	0.01386	0.01117	0.01577	0.01124						1.06303	0.0816	0.0786	-0.20228															0.894	0.16083	0.16256	0.162	0.16297	0.16201
8.6	0.01386	0.01117	0.00946	0.02809						1.06405	0.0809	0.0786	-0.20298															0.893	0.16221	0.16309	0.16245	0.16318	0.16244
8.62	0.00693	0.00559	0.01577	0.01685						1.06507	0.0805	0.0786	-0.20338															0.892	0.16293	0.16287	0.16216	0.16267	0.16214
8.64	0.00924	0.01117	0.01893	0.02809						1.0661	0.0804	0.0786	-0.20348															0.891	0.16285	0.16181	0.16106	0.16137	0.16103
8.66	0.01617	0.01117	0.01262	0.01124						1.06712	0.0802	0.0787	-0.20378															0.89	0.16196	0.15995	0.15915	0.1593	0.15912
8.68	0.01155	0.00838	0.01893	0.02247						1.06814	0.0802	0.0787	-0.20378															0.889	0.16026	0.15732	0.15649	0.15651	0.15646
8.7	0.00924	0.00559	0.01577	0.01124						1.06917	0.0801	0.0788	-0.20398															0.888	0.15781	0.154	0.15314	0.15309	0.15312
8.72	0.00924	0.01397	0.01262	0.02809						1.07019	0.08	0.0789	-0.20418															0.887	0.15467	0.15006	0.14919	0.14912	0.14919
8.74	0.01155	0.00838	0.02208	0.01685						1.07121	0.08	0.079	-0.20428															0.886	0.15092	0.14565	0.14476	0.14473	0.14479
8.76	0.01155	0.01117	0.02208	0.02247						1.07224	0.08	0.0791	-0.20438															0.885	0.14668	0.14088	0.13998	0.14002	0.14004
8.78	0.01386	0.01397	0.01262	0.01124						1.07326	0.08	0.0792	-0.20448															0.884	0.14204	0.13587	0.13496	0.13509	0.13507
8.8	0.01617	0.01117	0.01577	0.01685						1.07428	0.08	0.0794	-0.20468															0.883	0.13709	0.13075	0.12983	0.13006	0.12999
8.82	0.00693	0.01397	0.01262	0.02809						1.07531	0.0801	0.0795	-0.20468															0.882	0.13195	0.12562	0.12469	0.12505	0.12492
8.84	0.01386	0.00559	0.01262	0.02247						1.07633	0.0801	0.0797	-0.20488															0.881	0.12656	0.1204	0.11948	0.11995	0.11978
8.86	0.00693	0.00559	0.01577	0.01685						1.07735	0.0802	0.08	-0.20508															0.88	0.1211	0.11524	0.11434	0.11491	0.11471
8.88	0.00462	0.01397	0.02524	0.02247						1.07837	0.0804	0.0803	-0.20518															0.879	0.11566	0.11023	0.10935	0.11001	0.10978
8.9	0.00693	0.01117	0.01262	0.03933						1.0794	0.0806	0.0806	-0.20528															0.878	0.11037	0.10542	0.10458	0.10531	0.10506
8.92	0.01386	0.01397	0.01893	0.02809						1.08042	0.0808	0.0809	-0.20538															0.877	0.10529	0.10088	0.10009	0.10086	0.10061
8.94	0.00693	0.01117	0.00631	0.01685						1.08144	0.0811	0.0813	-0.20548															0.876	0.10052	0.09666	0.09594	0.09673	0.09647
8.96	0.01155	0.01117	0.01262	0.02247						1.08247	0.0814	0.0818	-0.20568															0.875	0.09611	0.09279	0.09213	0.09295	0.09268
8.98	0.00924	0.00559	0.01262	0.01685						1.0835	0.0816	0.0823	-0.20598															0.874	0.09214	0.08931	0.08871	0.08954	0.08928
9	0.01155	0.01117	0.01577	0.03371						1.08451	0.0819	0.0828	-0.20618															0.873	0.08865	0.08624	0.08571	0.08655	0.0863
9.02	0.01155	0.00838	0.00946	0.04494						1.08554	0.0822	0.0833	-0.20638															0.872	0.08567	0.0836	0.08313	0.08397	0.08374
9.04	0.00924	0.01397	0.01262	0.02247						1.08656	0.0825	0.084	-0.20678															0.871	0.08319	0.08139	0.08098	0.08183	0.08158
9.06	0.00462	0.02235	0.01577	0.01685						1.08758	0.0829	0.0846	-0.20698															0.87	0.08117	0.07958	0.07922	0.08007	0.07981
9.08	0.01386	0.00279	0.00946	0.02247						1.08861	0.0833	0.0853	-0.20728															0.869	0.07959	0.07815	0.07782	0.07868	0.0784
9.1	0.01386	0.00838	0.01262	0.01685						1.08963	0.0837	0.086	-0.20758															0.868	0.07839	0.07704	0.07674	0.0776	0.07732
9.12	0.01155	0.01955	0.00631	0.01124						1.09065	0.0842	0.0867	-0.20778															0.867	0.07753	0.07623	0.07593	0.07681	0.07652
9.14	0.01386	0.00838	0.00631	0.02809						1.09168	0.0846	0.0874	-0.20808															0.866	0.07693	0.07564	0.07537	0.07624	0.07595
9.16	0.01155	0.01397	0.00631	0.01685						1.0927	0.0848	0.0881	-0.20858															0.865	0.07646	0.07516	0.07491	0.07578	0.07548
9.18	0.01386	0.01117	0.00631	0.01685						1.09373	0.0851	0.0888	-0.20898															0.864	0.07609	0.07478	0.07454	0.07541	0.0751
9.2	0.01155	0.00838	0.01262	0.01685						1.09475	0.0855	0.0894	-0.20918															0.863	0.07578	0.07447	0.07423	0.0751	0.07478
9.22	0.00693	0.01676	0.01262	0.01124						1.09577	0.0858	0.09	-0.20948															0.862	0.0755	0.07418	0.07395	0.07482	0.07449
9.24	0.00693	0.00838	0.00631	0.00562						1.0968	0.0861	0.0906	-0.20978															0.861	0.07524	0.07393	0.07369	0.07456	0.07423
9.26	0.00924	0.01117	0.00631	0.02809						1.09781	0.0864	0.0911	-0.20998															0.86	0.07502	0.07371	0.07345	0.07433	0.074
9.28	0.00924	0.01117	0.01893	0.01124						1.09884	0.0866	0.0915	-0.21018															0.859	0.0748	0.07351	0.07324	0.0741	0.07379
9.3	0.01155	0.01117	0.01262	0.00562						1.09987	0.0867	0.0919	-0.21048															0.858	0.07452	0.07331	0.07303	0.07389	0.07358
9.32	0.00693	0.01117	0.01577	0.01124						1.10089	0.0869	0.0921	-0.21048															0.857	0.07421	0.07309	0.07278	0.07364	0.07334
9.34	0.00924	0.01676	0.00631	0.00562						1.10191	0.0871	0.0923	-0.21048															0.856	0.07392	0.07285	0.07251	0.07337	0.07308
9.36	0.00924	0.01397	0.01577	0.02247						1.10294	0.0873	0.0924	-0.21038															0.855	0.07363	0.07264	0.07228	0.07313	0.07287
9.38	0.00924	0.01676	0.01262	0.01124						1.10396	0.0874	0.0923	-0.21018															0.854	0.07335	0.07249	0.07212	0.07297	0.07272
9.4	0.01848	0.01397	0.01262	0.02247						1.10499	0.0876	0.0922	-0.20988															0.853	0.07305	0.07235	0.07196	0.07281	0.07258
9.42	0.00924	0.01676	0.01262	0.02809						1.106	0.0876	0.092	-0.20968															0.852	0.07292	0.07203	0.07164	0.07245	0.07223
9.44	0.00693	0.01397	0.01262	0.02809						1.10703	0.0876	0.0917	-0.20938															0.851	0.07311	0.07168	0.07129	0.07209	0.07186
9.46	0.00693	0.01397	0.00315	0.02247						1.10806	0.0876	0.0913	-0.20898															0.85	0.07361	0.07163	0.07125	0.07206	0.07181
9.48	0.01155	0.00838	0.00631	0.01685						1.10907	0.0872	0.0908	-0.20888															0.849	0.07431	0.07191	0.07156	0.07238	0.07211
9.5	0.01617	0.01397	0.01262	0.01124						1.1101	0.087	0.0903	-0.20858															0.848	0.07511	0.07247	0.07215	0.07299	0.07272
9.52	0.01386	0.00559	0.01262	0.02247						1.11113	0.0869	0.0897	-0.20808															0.847	0.07591	0.07319	0.07292	0.07379	0.07351
9.54	0.00924	0.00838	0.01262	0.02247						1.11215	0.0867	0.0891	-0.20768															0.846	0.07661	0.07397	0.07375	0.07465	0.07435
9.56	0.00462	0.01397	0.01577	0.02809						1.11317	0.0864	0.0884	-0.20728															0.845	0.07714	0.07474	0.07455	0.07548	0.07517
9.58	0.01155	0.01117	0.01262	0.01685						1.11419	0.0862	0.0877	-0.20678															0.844	0.07745	0.07539	0.07523	0.0762	0.07587
9.6	0.00924	0.01397	0.01577	0.02247						1.11522	0.0859	0.087	-0.20638															0.843	0.0775	0.07587	0.07572	0.07672	0.07639
9.62	0.01155	0.00838	0.02208	0.01124						1.11625	0.0856	0.0864	-0.20608															0.842	0.07727	0.07612	0.07597	0.07699	0.07667
9.64	0.00462	0.01676	0.00631	0.00562						1.11726	0.0853	0.0857	-0.20568															0.841	0.07678	0.07612	0.07595	0.07698	0.07668
9.66	0.01386	0.01117	0.00946	0.02247						1.11829	0.0851	0.085	-0.20518															0.84	0.07605	0.07585	0.07567	0.07668	0.0764
9.68	0.00924	0.00559	0.01577	0.02809						1.11932	0.0848	0.0844	-0.20488															0.839	0.07515	0.07533	0.07514	0.07613	0.07585
9.7	0.01386	0.00559	0.01262	0.01124						1.12034	0.0846	0.0838	-0.20448															0.838	0.07413	0.07459	0.07438	0.07534	0.07507
9.72	0.00693	0.01117	0.00946	0.01685						1.12136	0.0843	0.0832	-0.20418															0.837	0.07308	0.07368	0.07344	0.07437	0.07411
9.74	0.00924	0.00559	0.01893	0.01685						1.12238	0.084	0.0827	-0.20398															0.836	0.07208	0.07267	0.07241	0.07332	0.07305
9.76	0.01617	0.01397	0.00315	0.02247						1.12341	0.0837	0.0823	-0.20388															0.835	0.07123	0.07164	0.07137	0.07224	0.07197
9.78	0.01617	0.00559	0.01262	0.00562						1.12444	0.0834	0.0818	-0.20368															0.834	0.0706	0.0707	0.0704	0.07125	0.07097
9.8	0.00924	0.01676	0.00631	0.02247						1.12545	0.0829	0.0814	-0.20378															0.833	0.0702	0.06988	0.06957	0.07039	0.07012
9.82	0.01386	0.01397	0.00631	0.02809						1.12648	0.0827	0.0811	-0.20368															0.832	0.06998	0.06924	0.06892	0.06974	0.06946
9.84	0.01155	0.01676	0.02208	0.01685						1.12751	0.0824	0.0808	-0.20368															0.831	0.06998	0.0688	0.06849	0.0693	0.06901
9.86	0.01155	0.01117	0.01262	0.01685						1.12853	0.0822	0.0805	-0.20358															0.83	0.07014	0.06861	0.06831	0.06912	0.06882
9.88	0.00924	0.00559	0.01577	0.04494						1.12955	0.082	0.0803	-0.20358															0.829	0.07032	0.06869	0.06843	0.06922	0.06893
9.9	0.01848	0.01397	0.01577	0.02809						1.13057	0.0818	0.0801	-0.20358															0.828	0.0704	0.06897	0.06874	0.06953	0.06924
9.92	0.01386	0.00838	0.01577	0.01685						1.1316	0.0817	0.0799	-0.20348															0.827	0.07041	0.06896	0.06874	0.06952	0.06924
9.94	0.00693	0.01676	0.00946	0.02247						1.13263	0.0816	0.0798	-0.20348															0.826	0.07037	0.06895	0.06873	0.06951	0.06923
9.96	0.00924	0.02235	0.01893	0.02809						1.13364	0.0814	0.0797	-0.20358															0.825	0.07028	0.06894	0.0687	0.06949	0.0692
9.98	0.01617	0.00838	0.00946	0.01685						1.13467	0.0813	0.0796	-0.20358															0.824	0.07014	0.06891	0.06866	0.06944	0.06915
10	0.00693	0.01676	0.02839	0.01685						1.1357	0.0812	0.0795	-0.20358															0.823	0.06997	0.06887	0.06859	0.06937	0.06908
10.02	0.01386	0.01955	0.00946	0.00562						1.13672	0.0811	0.0795	-0.20368															0.822	0.06976	0.06879	0.06849	0.06927	0.06898
10.04	0.01386	0.01397	0.01262	0.00562						1.13774	0.081	0.0794	-0.20368															0.821	0.06955	0.0687	0.06837	0.06915	0.06886
10.06	0.01617	0.02514	0.02208	0.02247						1.13876	0.0809	0.0793	-0.20368															0.82	0.06935	0.0686	0.06824	0.06902	0.06873
10.08	0.01617	0.02514	0.02839	0.01124						1.13979	0.0809	0.0791	-0.20348															0.819	0.0692	0.06849	0.06811	0.06888	0.06859
10.1	0.01617	0.02235	0.01893	0.02247						1.14082	0.0808	0.079	-0.20348															0.818	0.06913	0.06839	0.06799	0.06877	0.06847
10.12	0.00693	0.01955	0.03155	0.02809						1.14183	0.0807	0.0789	-0.20348															0.817	0.06919	0.06831	0.06791	0.06869	0.06839
10.14	0.00924	0.02235	0.02208	0.02809						1.14286	0.0806	0.0788	-0.20348															0.816	0.06942	0.06827	0.06789	0.06867	0.06837
10.16	0.00462	0.01676	0.00946	0.02247						1.14389	0.0805	0.0787	-0.20348															0.815	0.06988	0.06829	0.06795	0.06874	0.06844
10.18	0.01848	0.00838	0.01262	0.01685						1.14491	0.0804	0.0786	-0.20348
10.2	0.00924	0.01117	0.01893	0.02247						1.14594	0.0804	0.0785	-0.20338
10.22	0.01386	0.01397	0.01893	0.01685						1.14695	0.0804	0.0784	-0.20328
10.24	0.00462	0.00838	0.01893	0.01685						1.14798	0.0805	0.0783	-0.20308
10.26	0.00924	0.01955	0.02208	0.02247						1.14901	0.0805	0.0782	-0.20298
10.28	0.00462	0.01117	0.00946	0.01685						1.15003	0.0804	0.0781	-0.20298
10.3	0.00693	0.01397	0.00946	0.02809						1.15105	0.0804	0.078	-0.20288
10.32	0.01155	0.00838	0.01262	0.02809						1.15208	0.0804	0.0779	-0.20278
10.34	0.00693	0.01397	0.01577	0.02247						1.1531	0.0803	0.0778	-0.20278
10.36	0.01155	0.00838	0.01893	0.01685						1.15413	0.0803	0.0777	-0.20268
10.38	0.00693	0.00838	0.01577	0.03371						1.15515	0.0802	0.0776	-0.20268
10.4	0.00231	0.01117	0.00946	0.01124						1.15617	0.0801	0.0775	-0.20268
10.42	0.01155	0.00838	0.00946	0.01124						1.1572	0.0802	0.0774	-0.20248
10.44	0.00924	0.01117	0.00946	0.05056						1.15822	0.08	0.0773	-0.20258
10.46	0.00924	0.00559	0.00946	0.01124						1.15925	0.0799	0.0772	-0.20258
10.48	0.00462	0.00559	0.01577	0.01124						1.16027	0.0798	0.0771	-0.20258
10.5	0.00924	0.00838	0.00631	0.03371						1.16129	0.0798	0.077	-0.20248
10.52	0.00924	0.00838	0.01577	0.01124						1.16232	0.08	0.0769	-0.20218
10.54	0.01155	0.01117	0.00946	0.01685						1.16334	0.0801	0.0768	-0.20198
10.56	0.00693	0.01397	0.00631	0.01685						1.16437	0.0802	0.0767	-0.20178
10.58	0.00924	0.00559	0.01262	0.00562						1.1654	0.08	0.0766	-0.20188
10.6	0.01155	0.00559	0.00946	0.03371						1.16641	0.0798	0.0765	-0.20198
10.62	0.00693	0.01397	0.00631	0.02247						1.16744	0.0797	0.0764	-0.20198
10.64	0.01155	0.01397	0	0.01124						1.16846	0.0796	0.0763	-0.20198
10.66	0.01155	0.00838	0.01262	0.02247						1.16949	0.0795	0.0762	-0.20198
10.68	0.00693	0.00279	0.01262	0.01124						1.17052	0.0795	0.0761	-0.20188
10.7	0.01848	0.00838	0.00946	0.00562						1.17153	0.0792	0.076	-0.20208
10.72	0.00924	0.01397	0.00946	0.02247						1.17256	0.079	0.0759	-0.20218
10.74	0.00693	0.00559	0.01262	0.02247						1.17359	0.0789	0.0758	-0.20218
10.76	0.00462	0.00838	0.00631	0.00562						1.17461	0.0786	0.0757	-0.20238
10.78	0.00924	0.00559	0.01262	0.01685						1.17564	0.0786	0.0756	-0.20228
10.8	0.00924	0.01117	0.00631	0.02247						1.17665	0.0785	0.0756	-0.20238
10.82	0.00924	0.00838	0.00631	0.01685						1.17768	0.0785	0.0755	-0.20228
10.84	0.01386	0.01117	0.00946	0.00562						1.17871	0.0785	0.0754	-0.20218
10.86	0.01386	0.00838	0.00631	0.02247						1.17973	0.0784	0.0753	-0.20218
10.88	0.00924	0.00838	0.02839	0.02809						1.18076	0.0783	0.0752	-0.20218
10.9	0.01155	0.00838	0.01262	0.01685						1.18178	0.0781	0.0751	-0.20228
10.92	0.00231	0.01117	0.01262	0.01685						1.1828	0.0779	0.075	-0.20238
10.94	0.01155	0.01117	0.01262	0.02247						1.18383	0.0776	0.0749	-0.20258
10.96	0.01155	0.01397	0.00946	0.03371						1.18485	0.0774	0.0748	-0.20268
10.98	0.00924	0.00838	0.01893	0.01685						1.18588	0.0772	0.0747	-0.20278
11	0.00924	0.01117	0.01262	0.01685						1.18691	0.0771	0.0746	-0.20278
11.02	0.00693	0.01117	0.01262	0.01685						1.18793	0.0769	0.0745	-0.20288
11.04	0.00924	0.00838	0.01262	0.01685						1.18895	0.0768	0.0744	-0.20288
11.06	0.01848	0.01676	0.01262	0.01685						1.18997	0.0767	0.0743	-0.20288
11.08	0.00693	0.01397	0.00946	0.02247						1.191	0.0764	0.0742	-0.20308
11.1	0.00924	0.00279	0.01577	0.02247						1.19203	0.0763	0.0741	-0.20308
11.12	0.00924	0.01117	0.00946	0.02809						1.19305	0.0762	0.074	-0.20308
11.14	0.01617	0.01117	0.00315	0.01685						1.19408	0.076	0.0739	-0.20318
11.16	0.01155	0.00279	0.00631	0.03933						1.1951	0.0759	0.0738	-0.20318
11.18	0.00693	0.01397	0.00946	0.02809						1.19612	0.0758	0.0737	-0.20318
11.2	0.01155	0.01397	0.01262	0.02809						1.19715	0.0757	0.0736	-0.20318
11.22	0.00924	0.01117	0.01262	0.01124						1.19817	0.0755	0.0735	-0.20328
11.24	0.01155	0.01397	0.01893	0.01685						1.1992	0.0754	0.0734	-0.20328
11.26	0.00924	0.01955	0.02524	0.01685						1.20023	0.0754	0.0733	-0.20318
11.28	0.01386	0.01397	0.01577	0.02247						1.20124	0.0753	0.0732	-0.20318
11.3	0.02079	0.01117	0.01893	0.02247						1.20227	0.0751	0.0731	-0.20328
11.32	0.01386	0.01955	0.01577	0.02809						1.20329	0.075	0.073	-0.20328
11.34	0.01617	0.01117	0.02208	0.01685						1.20432	0.0749	0.073	-0.20338
11.36	0.01617	0.02235	0.02208	0.01124						1.20535	0.0748	0.0729	-0.20338
11.38	0.01617	0.01955	0.02524	0.02809						1.20637	0.0746	0.0728	-0.20348
11.4	0.02309	0.01397	0.02208	0.02809						1.2074	0.0745	0.0727	-0.20348
11.42	0.01386	0.01676	0.01893	0.03371						1.20842	0.0744	0.0726	-0.20348
11.44	0.01617	0.01955	0.01577	0.02809						1.20944	0.0744	0.0725	-0.20338
11.46	0.00693	0.01117	0.01577	0.01685						1.21047	0.0743	0.0724	-0.20338
11.48	0.00693	0.00838	0.01577	0.03371						1.21149	0.0742	0.0723	-0.20338
11.5	0.01155	0.01397	0.01893	0.02809						1.21252	0.0741	0.0723	-0.20348
11.52	0.00924	0.01397	0.01893	0.01685						1.21355	0.074	0.0723	-0.20358
11.54	0.00693	0.00838	0.01577	0.02247						1.21457	0.0739	0.0722	-0.20358
11.56	0.01155	0.02235	0.01262	0.01685						1.21559	0.0739	0.0722	-0.20358
11.58	0.00693	0.00279	0.00946	0.02247						1.21661	0.0738	0.0721	-0.20358
11.6	0.00693	0.01397	0.01577	0						1.21764	0.0738	0.0721	-0.20358
11.62	0	0.01117	0.00946	0.02809						1.21867	0.0737	0.0721	-0.20368
11.64	0.00462	0.00838	0.01262	0.02809						1.21969	0.0737	0.072	-0.20358
11.66	0.00462	0.01676	0.01262	0.01685						1.22072	0.0736	0.072	-0.20368
11.68	0.00693	0.00559	0.00946	0.02247						1.22174	0.0736	0.0719	-0.20358
11.7	0.00462	0.00838	0.00631	0.01685						1.22277	0.0734	0.0719	-0.20378
11.72	0.00924	0.01676	0.01262	0.02809						1.22379	0.0733	0.0719	-0.20388
11.74	0.00693	0.00279	0.00631	0.01124						1.22481	0.0733	0.0718	-0.20378
11.76	0.00924	0.01397	0.00631	0.02247						1.22584	0.0733	0.0718	-0.20378
11.78	0.00462	0.00559	0.00631	0.01124						1.22687	0.0732	0.0717	-0.20378
11.8	0.01155	0.00838	0.01262	0.02247						1.22789	0.0732	0.0717	-0.20378
11.82	0.00231	0.01397	0.00946	0.02247						1.22892	0.0731	0.0716	-0.20378
11.84	0.00693	0.00279	0.01262	0.00562						1.22994	0.0731	0.0716	-0.20378
11.86	0.00693	0.01117	0.01893	0.01685						1.23097	0.0731	0.0716	-0.20378
11.88	0.00231	0.00838	0.00946	0.01685						1.23199	0.0731	0.0715	-0.20368
11.9	0.01155	0.00559	0.01577	0.02809						1.23301	0.0731	0.0715	-0.20368
11.92	0.01155	0.00838	0.00631	0.00562						1.23404	0.0731	0.0714	-0.20358
11.94	0.00693	0.00279	0.00631	0.01685						1.23506	0.073	0.0714	-0.20368
11.96	0.00924	0.00838	0.01577	0.01685						1.23609	0.073	0.0714	-0.20368
11.98	0.00693	0.01397	0.00946	0.02809						1.23712	0.0729	0.0713	-0.20368
12	0.00924	0.00559	0.00631	0.01685						1.23814	0.0729	0.0713	-0.20368
12.02	0.01617	0.01397	0.01262	0.01685						1.23917	0.0728	0.0712	-0.20368
12.04	0.00693	0.01397	0.00946	0.03371						1.24019	0.0728	0.0712	-0.20368
12.06	0.00462	0.00559	0.01262	0.02247						1.24122	0.0728	0.0711	-0.20358
12.08	0.00924	0.00838	0.01262	0.01124						1.24224	0.0728	0.0711	-0.20358
12.1	0.00924	0.01117	0.02208	0.01685						1.24326	0.0727	0.0711	-0.20368
12.12	0.01386	0.00838	0.00631	0.01685						1.24429	0.0727	0.071	-0.20358
12.14	0.00693	0.01397	0.01577	0.02809						1.24532	0.0727	0.071	-0.20358
12.16	0.00693	0	0.00631	0.01124						1.24634	0.0727	0.0709	-0.20348
12.18	0.00924	0.00838	0.01893	0.03371						1.24737	0.0727	0.0709	-0.20348
12.2	0.00924	0.01676	0.01262	0.01124						1.24839	0.0727	0.0709	-0.20348
12.22	0.00924	0.00838	0.01262	0.02247						1.24942	0.0727	0.0708	-0.20338
12.24	0.00924	0.02235	0.02839	0.02247						1.25045	0.0726	0.0708	-0.20348
12.26	0.01155	0.01117	0.01577	0.01685						1.25147	0.0726	0.0707	-0.20338
12.28	0.01155	0.01397	0.01893	0.02247						1.2525	0.0726	0.0707	-0.20338
12.3	0.00693	0.00838	0.00631	0.01685						1.25351	0.0726	0.0706	-0.20328
12.32	0.00231	0.01117	0.01893	0.02809						1.25454	0.0725	0.0706	-0.20338
12.34	0.01155	0.01676	0.01262	0.02809						1.25557	0.0724	0.0706	-0.20348
12.36	0.01617	0.01955	0.01577	0.02247						1.25659	0.0724	0.0705	-0.20338
12.38	0.02079	0.01676	0.01893	0.02247						1.25762	0.0724	0.0705	-0.20338
12.4	0.02309	0.01117	0.01577	0.03371						1.25864	0.0724	0.0704	-0.20328
12.42	0.01617	0.01955	0.01262	0.04494						1.25967	0.0724	0.0704	-0.20328
12.44	0.02309	0.00838	0.02524	0.03933						1.2607	0.0724	0.0704	-0.20328
12.46	0.01386	0.01397	0.03155	0.02247						1.26172	0.0723	0.0703	-0.20328
12.48	0.01617	0.01676	0.02839	0.05056						1.26275	0.0723	0.0703	-0.20328
12.5	0.01386	0.01955	0.0347	0.05056						1.26377	0.0723	0.0702	-0.20318
12.52	0.02309	0.02514	0.02839	0.0618						1.2648	0.0723	0.0702	-0.20318
12.54	0.01848	0.02793	0.02839	0.05056						1.26583	0.0723	0.0702	-0.20318
12.56	0.03695	0.03352	0.04101	0.03371						1.26684	0.0722	0.0701	-0.20318
12.58	0.02079	0.02793	0.04416	0.04494						1.26787	0.0722	0.0701	-0.20318
12.6	0.03695	0.03073	0.02839	0.03371						1.2689	0.0722	0.07	-0.20308
12.62	0.03695	0.03352	0.03785	0.03933						1.26992	0.0722	0.07	-0.20308
12.64	0.04157	0.03911	0.04101	0.06742						1.27095	0.0722	0.0699	-0.20298
12.66	0.05774	0.03911	0.05047	0.06742						1.27197	0.072	0.0699	-0.20318
12.68	0.06005	0.03911	0.0347	0.04494						1.273	0.072	0.0699	-0.20318
12.7	0.05312	0.04469	0.0694	0.07303						1.27403	0.0719	0.0698	-0.20318
12.72	0.04157	0.04749	0.06625	0.0618						1.27505	0.0719	0.0698	-0.20318
12.74	0.04388	0.04469	0.05363	0.07303						1.27608	0.0718	0.0697	-0.20318
12.76	0.03464	0.04469	0.04416	0.07865						1.2771	0.0718	0.0697	-0.20318
12.78	0.01848	0.03911	0.04101	0.05056						1.27813	0.0717	0.0697	-0.20328
12.8	0.01155	0.01397	0.02524	0.02809						1.27916	0.0716	0.0696	-0.20328
12.82	0.01155	0.02514	0.00946	0.04494						1.28018	0.0716	0.0696	-0.20328
12.84	0.01155	0.01397	0.00946	0.03371						1.28121	0.0716	0.0695	-0.20318
12.86	0.00693	0.02235	0.01262	0.02247						1.28223	0.0716	0.0695	-0.20318
12.88	0.00693	0.00559	0.01262	0.02809						1.28326	0.0715	0.0694	-0.20318
12.9	0.00924	0.00838	0.00631	0.02247						1.28429	0.0715	0.0694	-0.20318
12.92	0.00924	0.00559	0.00946	0.01685						1.28531	0.0714	0.0694	-0.20328
12.94	0.01386	0.01117	0.01262	0.01685						1.28634	0.0713	0.0693	-0.20328
12.96	0.01386	0.00838	0.01262	0.03371						1.28735	0.0712	0.0693	-0.20338
12.98	0.00693	0.00838	0.00946	0.01685						1.28838	0.0711	0.0692	-0.20338
13	0.01386	0.01397	0.00946	0.01685						1.28941	0.0711	0.0692	-0.20338
13.02	0.00693	0.01117	0.01893	0.02247						1.29043	0.071	0.0692	-0.20348
13.04	0.01155	0.00838	0.01893	0.01685						1.29146	0.071	0.0691	-0.20338
13.06	0.00924	0.01676	0.01893	0.01685						1.29248	0.071	0.0691	-0.20338
13.08	0.00693	0.01117	0.00946	0.01685						1.29351	0.0709	0.069	-0.20338
13.1	0.00924	0.01117	0.00946	0.00562						1.29454	0.0709	0.069	-0.20338
13.12	0.00924	0.01676	0.01262	0.03371						1.29556	0.0708	0.0689	-0.20338
13.14	0.01155	0.00559	0.00946	0.01685						1.29659	0.0708	0.0689	-0.20338
13.16	0.01155	0.00559	0.00631	0.01685						1.29761	0.0707	0.0689	-0.20348
13.18	0.00693	0.00838	0.01262	0.01685						1.29864	0.0706	0.0688	-0.20348
13.2	0.01155	0.00838	0.01577	0.03371						1.29967	0.0706	0.0688	-0.20348
13.22	0.00693	0.00559	0.01577	0.02247						1.30069	0.0706	0.0687	-0.20338
13.24	0.00693	0.01397	0.00946	0.03371						1.30172	0.0705	0.0687	-0.20348
13.26	0.00924	0.01397	0.01893	0.01124						1.30274	0.0704	0.0687	-0.20358
13.28	0.01155	0.00838	0.00946	0.03371						1.30377	0.0704	0.0686	-0.20348
13.3	0.00231	0.01397	0.01262	0.01124						1.3048	0.0702	0.0686	-0.20368
13.32	0.00924	0.00559	0.00946	0.03371						1.30582	0.0702	0.0685	-0.20358
13.34	0.00693	0.01117	0.01262	0.02247						1.30685	0.0701	0.0685	-0.20368
13.36	0.00924	0.01117	0.00946	0.02809						1.30787	0.0701	0.0685	-0.20368
13.38	0.01386	0.01117	0.00631	0.01124						1.3089	0.0701	0.0684	-0.20358
13.4	0.00231	0.00559	0.01262	0.02247						1.30993	0.07	0.0684	-0.20368
13.42	0.01155	0.01117	0.00631	0.00562						1.31095	0.0699	0.0683	-0.20368
13.44	0.01155	0.00838	0.01577	0.02247						1.31198	0.0698	0.0683	-0.20378
13.46	0.00462	0.01117	0.01262	0.02247						1.313	0.0698	0.0682	-0.20368
13.48	0.00462	0.01117	0.00946	0.01685						1.31403	0.0697	0.0682	-0.20378
13.5	0.00693	0.00838	0.00946	0.01685						1.31506	0.0697	0.0682	-0.20378
13.52	0.00693	0.01117	0.01262	0.02809						1.31608	0.0697	0.0681	-0.20368
13.54	0.01617	0.01397	0.00315	0.04494						1.31711	0.0697	0.0681	-0.20368
13.56	0.00231	0.00838	0.01577	0.02809						1.31813	0.0696	0.068	-0.20368
13.58	0.00924	0.00838	0.00946	0.02247						1.31916	0.0696	0.068	-0.20368
13.6	0.01386	0.00559	0.01577	0.02247						1.32019	0.0695	0.068	-0.20378
13.62	0.00693	0.00559	0.01577	0.02809						1.32121	0.0695	0.0679	-0.20368
13.64	0.01386	0.01397	0.00946	0.02809						1.32224	0.0694	0.0679	-0.20378
13.66	0.01386	0.01397	0.02524	0.03933						1.32326	0.0695	0.0678	-0.20358
13.68	0.01617	0.01117	0.00946	0.02247						1.32429	0.0694	0.0678	-0.20368
13.7	0.00693	0.01676	0.01262	0.03933						1.32532	0.0692	0.0677	-0.20378
13.72	0.01617	0.01397	0.02208	0.02247						1.32634	0.0692	0.0677	-0.20378
13.74	0.01848	0.02235	0.01893	0.03371						1.32737	0.0693	0.0677	-0.20368
13.76	0.02079	0.01676	0.02524	0.03933						1.32839	0.0693	0.0676	-0.20358
13.78	0.01617	0.01676	0.03785	0.03371						1.32942	0.0692	0.0676	-0.20368
13.8	0.01155	0.02514	0.03785	0.05056						1.33045	0.0692	0.0676	-0.20368
13.82	0.01617	0.03073	0.04732	0.06742						1.33147	0.0692	0.0675	-0.20358
13.84	0.02771	0.01676	0.04732	0.06742						1.3325	0.0692	0.0675	-0.20358
13.86	0.0254	0.01955	0.0347	0.06742						1.33352	0.0691	0.0674	-0.20358
13.88	0.0254	0.03073	0.04101	0.04494						1.33455	0.069	0.0674	-0.20368
13.9	0.03002	0.04469	0.04416	0.07303						1.33558	0.0689	0.0674	-0.20378
13.92	0.02079	0.03352	0.05047	0.07303						1.3366	0.0688	0.0674	-0.20388
13.94	0.03233	0.04749	0.0694	0.11798						1.33763	0.0688	0.0673	-0.20378
13.96	0.03464	0.04749	0.06625	0.08989						1.33866	0.0688	0.0673	-0.20378
13.98	0.02771	0.04469	0.0694	0.10112						1.33969	0.0688	0.0673	-0.20378
14	0.01386	0.03352	0.04732	0.08427						1.34072	0.0688	0.0673	-0.20378
14.02	0.01386	0.02235	0.0347	0.07303						1.34174	0.0688	0.0673	-0.20378
14.04	0.01155	0.02514	0.02208	0.10112						1.34277	0.0688	0.0673	-0.20378
14.06	0.00924	0.03073	0.02839	0.07865						1.34379	0.0688	0.0674	-0.20388
14.08	0.01155	0.01117	0.02524	0.04494						1.34482	0.0687	0.0674	-0.20398
14.1	0.01155	0.01676	0.01893	0.04494						1.34585	0.0687	0.0675	-0.20408
14.12	0.01155	0.01117	0.00946	0.04494						1.34687	0.0687	0.0675	-0.20408
14.14	0.00924	0.00838	0.01262	0.01124						1.3479	0.0688	0.0676	-0.20408
14.16	0.01155	0.01676	0.01893	0.03933						1.34892	0.0688	0.0677	-0.20418
14.18	0.00693	0.01117	0.01893	0.03933						1.34995	0.0688	0.0678	-0.20428
14.2	0.00924	0.00838	0.00631	0.02809						1.35098	0.0688	0.068	-0.20448
14.22	0.01155	0.01676	0.01893	0.03371						1.352	0.0687	0.0681	-0.20468
14.24	0.00693	0.01117	0.01577	0.02247						1.35303	0.0686	0.0683	-0.20498
14.26	0.01155	0.00559	0.01262	0.03371						1.35405	0.0686	0.0686	-0.20528
14.28	0.01155	0.01676	0.01893	0.02809						1.35508	0.0686	0.0688	-0.20548
14.3	0.01155	0.01676	0.01577	0.02247						1.35611	0.0686	0.0691	-0.20578
14.32	0.01155	0.01397	0.01577	0.03933						1.35713	0.0687	0.0695	-0.20608
14.34	0.00924	0.00559	0.01262	0.02247						1.35817	0.0687	0.0698	-0.20638
14.36	0.01617	0.00559	0.01262	0.02809						1.35919	0.0687	0.0703	-0.20688
14.38	0.00924	0.01397	0.01262	0.02247						1.36022	0.0686	0.0707	-0.20738
14.4	0.01386	0.01117	0.02208	0.03933						1.36124	0.0687	0.0712	-0.20778
14.42	0.01617	0.01955	0.02524	0.02247						1.36227	0.0688	0.0718	-0.20828
14.44	0.01848	0.01676	0.00946	0.02247						1.3633	0.0689	0.0724	-0.20878
14.46	0.01848	0.02235	0.01893	0.03371						1.36432	0.0691	0.0731	-0.20928
14.48	0.01617	0.02235	0.02208	0.03371						1.36535	0.0694	0.0738	-0.20968
14.5	0.01848	0.01955	0.02839	0.03371						1.36637	0.07	0.0746	-0.20988
14.52	0.01155	0.02235	0.01893	0.04494						1.3674	0.0708	0.0754	-0.20988
14.54	0.01617	0.02514	0.02208	0.03933						1.36843	0.0718	0.0763	-0.20978
14.56	0.01617	0.02793	0.02524	0.03933						1.36945	0.0726	0.0772	-0.20988
14.58	0.03002	0.01676	0.0347	0.03371						1.37048	0.0735	0.0782	-0.20998
14.6	0.01848	0.02235	0.02208	0.05618						1.3715	0.0743	0.0793	-0.21028
14.62	0.03002	0.03352	0.04416	0.03371						1.37254	0.0753	0.0803	-0.21028
14.64	0.03002	0.0419	0.03785	0.05618						1.37357	0.0763	0.0815	-0.21048
14.66	0.02771	0.03073	0.04416	0.05056						1.37459	0.0774	0.0826	-0.21048
14.68	0.03926	0.0419	0.03155	0.07303						1.37562	0.0785	0.0838	-0.21058
14.7	0.03233	0.04469	0.04416	0.07303						1.37664	0.0797	0.085	-0.21058
14.72	0.0485	0.05028	0.06625	0.09551						1.37767	0.0811	0.0862	-0.21038
14.74	0.05543	0.06704	0.06309	0.07865						1.3787	0.0827	0.0874	-0.20998
14.76	0.05312	0.06145	0.0694	0.10674						1.37972	0.0846	0.0887	-0.20938
14.78	0.06697	0.07542	0.10726	0.10112						1.38075	0.0867	0.0899	-0.20848
14.8	0.08083	0.06145	0.10726	0.16854						1.38177	0.0888	0.0912	-0.20768
14.82	0.10624	0.09777	0.12934	0.14607						1.38281	0.0901	0.0924	-0.20758
14.84	0.13395	0.11732	0.14826	0.21348						1.38383	0.0917	0.0936	-0.20718
14.86	0.13626	0.15084	0.19558	0.24719						1.38486	0.0933	0.0947	-0.20668
14.88	0.14319	0.17318	0.19243	0.20225						1.38589	0.0951	0.0959	-0.20608
14.9	0.16628	0.17598	0.16404	0.23034						1.38691	0.0972	0.097	-0.20508
14.92	0.1455	0.1676	0.15142	0.26404						1.38794	0.0988	0.098	-0.20448
14.94	0.1224	0.14246	0.1388	0.20225						1.38896	0.1003	0.099	-0.20398
14.96	0.07852	0.1257	0.11672	0.21348						1.38999	0.1016	0.1	-0.20368
14.98	0.04619	0.06425	0.06625	0.21348						1.39102	0.1035	0.1009	-0.20268
15	0.02771	0.03352	0.04732	0.17416						1.39205	0.106	0.1017	-0.20098
15.02	0.01386	0.02235	0.03785	0.14607						1.39308	0.1082	0.1024	-0.19948
15.04	0.01386	0.03631	0.01262	0.10112						1.3941	0.1096	0.1031	-0.19878
15.06	0.01386	0.01676	0.02208	0.08427						1.39513	0.1106	0.1037	-0.19838
15.08	0.02309	0.01955	0.01577	0.08427						1.39616	0.1117	0.1043	-0.19788
15.1	0.01617	0.01117	0.02208	0.05618						1.39718	0.1128	0.1047	-0.19718
15.12	0.01155	0.00838	0.01577	0.02247						1.39821	0.1139	0.1051	-0.19648
15.14	0.01848	0.01676	0.01577	0.02247						1.39923	0.1143	0.1054	-0.19638
15.16	0.01386	0.01397	0.01577	0.02247						1.40027	0.1137	0.1056	-0.19718
15.18	0.00924	0.02235	0.00631	0.03933						1.40129	0.113	0.1057	-0.19798
15.2	0.01155	0.01117	0.00631	0.03933						1.40232	0.1112	0.1058	-0.19988
15.22	0.01155	0.00838	0.01262	0.02809						1.40335	0.1099	0.1057	-0.20108
15.24	0.01386	0.01397	0.01262	0.02809						1.40437	0.1087	0.1056	-0.20218
15.26	0.00693	0.01676	0.02208	0.02809						1.4054	0.1077	0.1053	-0.20288
15.28	0.00693	0.01117	0.01577	0.01685						1.40642	0.1071	0.105	-0.20318
15.3	0.00924	0.01397	0.00631	0.03371						1.40745	0.1071	0.1045	-0.20268
15.32	0.01155	0.01397	0.00946	0.02247						1.40849	0.1071	0.104	-0.20218
15.34	0.00924	0.01117	0.01262	0.01124						1.40951	0.1069	0.1034	-0.20178
15.36	0.00924	0.01676	0.00946	0.02809						1.41054	0.106	0.1027	-0.20198
15.38	0.01617	0.00838	0.01577	0.01685						1.41156	0.1048	0.1019	-0.20238
15.4	0.02309	0.00838	0.00946	0.01685						1.41259	0.1036	0.101	-0.20268
15.42	0.00693	0.01117	0.00946	0.02247						1.41362	0.1024	0.1001	-0.20298
15.44	0.00693	0.00559	0.00946	0.02809						1.41464	0.1008	0.099	-0.20348
15.46	0.01386	0.01397	0.00315	0.01685						1.41568	0.0992	0.0979	-0.20398
15.48	0.00462	0.01397	0.00946	0.01685						1.4167	0.0974	0.0968	-0.20468
15.5	0.00924	0.00838	0.01577	0.01124						1.41773	0.0948	0.0955	-0.20598
15.52	0.00693	0.01117	0.01577	0.01685						1.41875	0.092	0.0943	-0.20758
15.54	0.00924	0.01117	0.00946	0.01685						1.41978	0.0899	0.093	-0.20838
15.56	0.00924	0.01676	0.00946	0.03933						1.42081	0.0888	0.0917	-0.20818
15.58	0	0.00559	0.01577	0.01685						1.42184	0.0878	0.0903	-0.20778
15.6	0.00693	0.00559	0.01262	0.02809						1.42287	0.0866	0.0889	-0.20758
15.62	0.01155	0.00559	0.01262	0.02247						1.42389	0.0851	0.0876	-0.20778
15.64	0.00693	0.00559	0.00946	0.00562						1.42492	0.0836	0.0862	-0.20788
15.66	0.00693	0.00279	0.00315	0.01124						1.42595	0.0824	0.0848	-0.20768
15.68	0.00693	0.00559	0.00631	0.01685						1.42697	0.0809	0.0835	-0.20788
15.7	0.01155	0.01676	0.00315	0.02809						1.42801	0.0793	0.0822	-0.20818
15.72	0.00231	0.01117	0.01262	0.01124						1.42903	0.0779	0.0809	-0.20828
15.74	0.00924	0.00838	0.00631	0						1.43006	0.0763	0.0796	-0.20858
15.76	0.00462	0.00559	0.00946	0.00562						1.43108	0.0749	0.0784	-0.20878
15.78	0.01155	0.00559	0.00946	0.01124						1.43211	0.0736	0.0773	-0.20898
15.8	0.01617	0.00838	0.01262	0.01124						1.43314	0.0727	0.0762	-0.20878
15.82	0	0.00279	0.01577	0.01124						1.43417	0.0719	0.0752	-0.20858
15.84	0.00462	0.00838	0.00946	0.02247						1.4352	0.0711	0.0742	-0.20838
15.86	0.00693	0.00838	0.01262	0.00562						1.43622	0.0704	0.0733	-0.20818
15.88	0.00231	0.01117	0.00946	0.01124						1.43725	0.0698	0.0724	-0.20788
15.9	0.00462	0.00559	0.00315	0.01124						1.43828	0.0694	0.0716	-0.20748
15.92	0.00924	0.00838	0.01577	0.02247						1.43931	0.0691	0.0709	-0.20708
15.94	0.00693	0.01117	0.00946	0.01124						1.44034	0.0689	0.0702	-0.20658
15.96	0.00693	0.00838	0	0.01124						1.44136	0.0686	0.0696	-0.20628
15.98	0.00924	0.01676	0.01262	0.01124						1.44239	0.0683	0.069	-0.20598
16	0.00693	0.00559	0.00631	0.01685						1.44341	0.0679	0.0685	-0.20588
16.02	0.00693	0.01676	0.00946	0.01685						1.44445	0.0675	0.068	-0.20578
16.04	0.00462	0.01117	0.00631	0.01685						1.44548	0.0672	0.0676	-0.20568
16.06	0.00693	0.00559	0.01262	0.02247						1.4465	0.067	0.0672	-0.20548
16.08	0.00924	0.01117	0.01893	0.01685						1.44753	0.0668	0.0669	-0.20538
16.1	0.00693	0.01117	0.00631	0.02809						1.44855	0.0666	0.0666	-0.20528
16.12	0.00924	0.00838	0.00631	0.00562						1.44959	0.0665	0.0663	-0.20508
16.14	0.00231	0.00838	0.01262	0.00562						1.45061	0.0664	0.0661	-0.20498
16.16	0.00924	0.01117	0.00315	0.01685						1.45164	0.0664	0.0659	-0.20478
16.18	0.00462	0.01117	0.01262	0.01685						1.45267	0.0664	0.0657	-0.20458
16.2	0.00462	0	0.00315	0.00562						1.45369	0.0663	0.0656	-0.20458
16.22	0.00693	0.01397	0.00946	0.01124						1.45473	0.0663	0.0655	-0.20448
16.24	0.00462	0.00838	0.01262	0.00562						1.45575	0.0662	0.0654	-0.20448
16.26	0.00693	0.00838	0.01262	0.01124						1.45678	0.0661	0.0653	-0.20448
16.28	0.00693	0.00559	0.00631	0.02809						1.45781	0.0661	0.0652	-0.20438
16.3	0.00693	0.00559	0.01577	0.03371						1.45884	0.0661	0.0651	-0.20428
16.32	0.00693	0.00838	0.01262	0.01685						1.45987	0.0661	0.0651	-0.20428
16.34	0.01617	0.00559	0.00631	0.02247						1.46089	0.0661	0.0651	-0.20428
16.36	0.01386	0.00838	0.02208	0.01685						1.46192	0.0661	0.065	-0.20418
16.38	0.00693	0.00838	0.00946	0.01685						1.46294	0.0661	0.065	-0.20418
16.4	0.00693	0.00559	0.00946	0.01685						1.46398	0.0661	0.065	-0.20418
16.42	0.00462	0.00838	0.00946	0.02247						1.46501	0.0661	0.065	-0.20418
16.44	0.00924	0.00838	0.01262	0.01685						1.46603	0.066	0.065	-0.20428
16.46	0.00693	0.01955	0.00631	0.02247						1.46706	0.0658	0.065	-0.20448
16.48	0.00693	0.00279	0.00946	0.02247						1.46809	0.0658	0.065	-0.20448
16.5	0.00693	0.01117	0.00631	0.01124						1.46912	0.0657	0.0651	-0.20468
16.52	0.00693	0.00559	0.00631	0.00562						1.47014	0.0657	0.0651	-0.20468
16.54	0.00693	0.00559	0.01262	0.01124						1.47117	0.0657	0.0651	-0.20468
16.56	0.00231	0	0.00631	0.02809						1.47221	0.0657	0.0652	-0.20478
16.58	0.00693	0.00559	0.01262	0.02247						1.47323	0.0656	0.0652	-0.20488
16.6	0.00924	0.00279	0.01262	0.00562						1.47426	0.0656	0.0652	-0.20488
16.62	0.00924	0.01676	0.01262	0.01124						1.47528	0.0656	0.0653	-0.20498
16.64	0.00462	0.01117	0.01262	0.02247						1.47632	0.0655	0.0653	-0.20508
16.66	0.01386	0.00838	0.01262	0.01685						1.47734	0.0655	0.0654	-0.20518
16.68	0.00924	0.01117	0.00631	0.02809						1.47837	0.0655	0.0654	-0.20518
16.7	0.00231	0.00838	0.00631	0.00562						1.4794	0.0655	0.0655	-0.20528
16.72	0.00693	0.00838	0.01577	0.01124						1.48043	0.0655	0.0655	-0.20528
16.74	0.00924	0.01117	0.00946	0.00562						1.48146	0.0654	0.0656	-0.20548
16.76	0.00924	0.00838	0.01262	0.01124						1.48248	0.0654	0.0656	-0.20548
16.78	0.00693	0.00559	0.00631	0.01685						1.48351	0.0652	0.0656	-0.20568
16.8	0.00693	0.00838	0.01262	0.02247						1.48454	0.0652	0.0657	-0.20578
16.82	0	0.00838	0.01262	0.01124						1.48557	0.0652	0.0657	-0.20578
16.84	0.00693	0.00559	0.00946	0.02247						1.4866	0.0651	0.0657	-0.20588
16.86	0.00231	0.00559	0.00946	0.01124						1.48762	0.0652	0.0658	-0.20588
16.88	0.00462	0.00838	0.01577	0.01685						1.48866	0.0652	0.0658	-0.20588
16.9	0.00693	0.00279	0.00631	0.01685						1.48968	0.0652	0.0658	-0.20588
16.92	0.00924	0.00838	0.00946	0.01124						1.49071	0.0651	0.0658	-0.20598
16.94	0.00693	0.00838	0.01262	0.03933						1.49174	0.0651	0.0658	-0.20598
16.96	0.00462	0.00279	0.00631	0.01124						1.49277	0.0651	0.0658	-0.20598
16.98	0.00693	0.00559	0.00946	0.01685						1.4938	0.065	0.0657	-0.20598
17	0.00924	0.01397	0.01577	0.02247						1.49482	0.065	0.0657	-0.20598
17.02	0.01155	0.01117	0.01577	0.01685						1.49586	0.065	0.0657	-0.20598
17.04	0.01155	0.00838	0.00315	0.00562						1.49688	0.065	0.0656	-0.20588
17.06	0.00693	0.00559	0.01262	0.01124						1.49791	0.065	0.0656	-0.20588
17.08	0.00924	0.00559	0.01893	0.00562						1.49894	0.0649	0.0656	-0.20598
17.1	0.00924	0.01117	0.01262	0.02809						1.49997	0.0648	0.0655	-0.20598
17.12	0.01386	0.00838	0.00946	0.01124						1.501	0.0648	0.0654	-0.20588
17.14	0.00462	0.01676	0.01262	0.02247						1.50202	0.0647	0.0654	-0.20598
17.16	0.00693	0.01117	0.00946	0.02809						1.50306	0.0647	0.0653	-0.20588
17.18	0.00693	0.01117	0.01893	0.03371						1.50408	0.0648	0.0652	-0.20568
17.2	0.00693	0.01117	0.00946	0.00562						1.50511	0.0647	0.0651	-0.20568
17.22	0.01155	0.01397	0.00631	0.01685						1.50614	0.0647	0.0651	-0.20568
17.24	0.00693	0.01397	0.01893	0.01685						1.50717	0.0647	0.065	-0.20558
17.26	0.00462	0.00838	0.01577	0.02247						1.5082	0.0647	0.0649	-0.20548
17.28	0.00924	0.01117	0.00946	0.00562						1.50922	0.0647	0.0648	-0.20538
17.3	0.00231	0.01117	0.00946	0.00562						1.51026	0.0646	0.0648	-0.20548
17.32	0.00693	0.01117	0.01262	0.02809						1.51128	0.0646	0.0647	-0.20538
17.34	0.00693	0.00838	0.01262	0.00562						1.51231	0.0646	0.0646	-0.20528
17.36	0.00924	0.01676	0.02208	0.02809						1.51334	0.0646	0.0645	-0.20518
17.38	0.00462	0.01676	0.00946	0.03371						1.51437	0.0646	0.0645	-0.20518
17.4	0.00231	0.01117	0.01893	0.01685						1.5154	0.0645	0.0644	-0.20518
17.42	0.00924	0.00559	0.00946	0.01685						1.51643	0.0645	0.0644	-0.20518
17.44	0.00693	0.00279	0.01262	0.01124						1.51746	0.0646	0.0643	-0.20498
17.46	0.00693	0.00559	0.00946	0.00562						1.51848	0.0646	0.0643	-0.20498
17.48	0.00924	0.01117	0.01262	0.02247						1.51951	0.0646	0.0643	-0.20498
17.5	0.00924	0.00559	0.01262	0.01124						1.52054	0.0645	0.0642	-0.20498
17.52	0.00693	0.01117	0.01577	0.00562						1.52157	0.0645	0.0642	-0.20498
17.54	0.00462	0.01117	0.01262	0.02247						1.5226	0.0645	0.0642	-0.20498
17.56	0.00924	0.00838	0.00631	0.01685						1.52363	0.0645	0.0642	-0.20498
17.58	0.00924	0.01117	0.00946	0.01685						1.52466	0.0645	0.0643	-0.20508
17.6	0.00924	0.00838	0.00946	0.01124						1.52568	0.0646	0.0643	-0.20498
17.62	0.00693	0.01397	0.00946	0.02247						1.52672	0.0646	0.0644	-0.20508
17.64	0.00924	0.01397	0.00946	0.00562						1.52774	0.0647	0.0644	-0.20498
17.66	0.00924	0.01117	0.00946	0.03933						1.52877	0.0648	0.0645	-0.20498
17.68	0.01386	0.00559	0.00631	0.01124						1.52981	0.0649	0.0646	-0.20498
17.7	0.00924	0.00279	0.00631	0.03371						1.53083	0.0651	0.0647	-0.20488
17.72	0.00924	0.00559	0.00631	0.02809						1.53186	0.065	0.0648	-0.20508
17.74	0.00924	0.00559	0.00631	0.02247						1.53289	0.0651	0.0649	-0.20508
17.76	0.00924	0.00838	0.01577	0.01685						1.53392	0.0652	0.0651	-0.20518
17.78	0.00231	0.01397	0.00946	0.02809						1.53494	0.0653	0.0652	-0.20518
17.8	0.00693	0.01117	0.00946	0.02809						1.53598	0.0654	0.0654	-0.20528
17.82	0.00924	0.00838	0.00946	0.02247						1.53701	0.0656	0.0656	-0.20528
17.84	0.00693	0.00559	0.00315	0.02247						1.53803	0.0658	0.0658	-0.20528
17.86	0.00924	0.01397	0.01262	0.02809						1.53907	0.066	0.066	-0.20528
17.88	0.01386	0.01117	0.01262	0.01685						1.54009	0.0662	0.0662	-0.20528
17.9	0.00693	0.00279	0.01577	0.02247						1.54113	0.0664	0.0664	-0.20528
17.92	0.00693	0.00559	0.01577	0.02809						1.54215	0.0666	0.0667	-0.20538
17.94	0.00693	0.01397	0.00631	0.01124						1.54318	0.0668	0.0669	-0.20538
17.96	0.00924	0.00559	0.00946	0.01124						1.54421	0.067	0.0671	-0.20538
17.98	0.00693	0.01117	0.01262	0.02247						1.54524	0.0672	0.0674	-0.20548
18	0.01617	0.01117	0.01262	0.02247						1.54627	0.0674	0.0676	-0.20548
18.02	0.00693	0.00838	0.00631	0.00562						1.5473	0.0676	0.0679	-0.20558
18.04	0.00693	0.00559	0.00631	0.02809						1.54833	0.0677	0.0681	-0.20568
18.06	0.00693	0.00838	0.00946	0.01685						1.54935	0.0679	0.0684	-0.20578
18.08	0.00462	0.00838	0.01893	0.01124						1.55039	0.0681	0.0686	-0.20578
18.1	0.00693	0.01117	0.01262	0.00562						1.55141	0.0682	0.0689	-0.20598
18.12	0.00462	0.01397	0.01577	0.01124						1.55245	0.0684	0.0691	-0.20598
18.14	0.00462	0.00559	0.01262	0.01685						1.55348	0.0686	0.0693	-0.20598
18.16	0.00462	0.01117	0.00631	0.02247						1.5545	0.0687	0.0695	-0.20608
18.18	0.01155	0.01397	0.00946	0.01685						1.55554	0.0688	0.0697	-0.20618
18.2	0.00924	0.00559	0.00946	0.02247						1.55656	0.069	0.0699	-0.20618
18.22	0.00462	0.00559	0.01262	0.03371						1.55759	0.0692	0.0701	-0.20618
18.24	0.01155	0.00838	0.00946	0.02247						1.55862	0.0693	0.0702	-0.20618
18.26	0.00462	0.01117	0.00946	0.01124						1.55965	0.0695	0.0703	-0.20608
18.28	0.00231	0.00559	0.00631	0.01685						1.56068	0.0697	0.0705	-0.20608
18.3	0.00693	0.00838	0.02524	0.01124						1.56171	0.0698	0.0705	-0.20598
18.32	0.00693	0.00838	0.00631	0.02247						1.56274	0.0699	0.0706	-0.20598
18.34	0.00924	0.01117	0.00946	0.00562						1.56377	0.07	0.0706	-0.20588
18.36	0.00924	0.01117	0.00946	0.02247						1.5648	0.0699	0.0707	-0.20608
18.38	0.00693	0.00838	0.01893	0.02247						1.56583	0.0699	0.0707	-0.20608
18.4	0.01155	0.01397	0.01262	0.01685						1.56686	0.0698	0.0706	-0.20608
18.42	0.00693	0.00838	0.01577	0.01685						1.56788	0.0698	0.0706	-0.20608
18.44	0.01386	0.00559	0.01262	0.01685						1.56892	0.0699	0.0705	-0.20588
18.46	0.00924	0.01117	0.01893	0.01124						1.56995	0.0698	0.0704	-0.20588
18.48	0.00462	0.01117	0.01262	0.02809						1.57098	0.0698	0.0703	-0.20578
18.5	0.01155	0.01397	0.01262	0.03933						1.57201	0.0698	0.0702	-0.20568
18.52	0.00693	0.00838	0.01893	0.01124						1.57303	0.0697	0.07	-0.20558
18.54	0.01386	0.00838	0.02524	0.01685						1.57407	0.0696	0.0698	-0.20548
18.56	0.01155	0.01397	0.01262	0.01685						1.57509	0.0696	0.0696	-0.20528
18.58	0.01155	0.01397	0.00631	0.02247						1.57613	0.0696	0.0694	-0.20508
18.6	0.00693	0.01117	0.00631	0.01685						1.57715	0.0695	0.0692	-0.20498
18.62	0.01155	0.01676	0.00631	0.01685						1.57819	0.0694	0.0689	-0.20478
18.64	0.00924	0.01397	0.01262	0.02809						1.57922	0.0691	0.0687	-0.20488
18.66	0.01386	0.01397	0.01893	0.01124						1.58024	0.0689	0.0684	-0.20478
18.68	0.00231	0.01676	0.00946	0.01124						1.58128	0.0686	0.0681	-0.20478
18.7	0.01617	0.00838	0.01893	0.02247						1.5823	0.0684	0.0678	-0.20468
18.72	0.01155	0.01117	0.01577	0.01685						1.58334	0.0681	0.0675	-0.20468
18.74	0.00924	0.00838	0.00946	0.02247						1.58436	0.0679	0.0673	-0.20468
18.76	0.00924	0.01397	0.01893	0.01685						1.58539	0.0677	0.067	-0.20458
18.78	0.00924	0.01117	0.02524	0.03371						1.58642	0.0674	0.0667	-0.20458
18.8	0.00924	0.01117	0.02208	0.02809						1.58745	0.0671	0.0664	-0.20458
18.82	0.00693	0.00559	0.01262	0.01685						1.58849	0.0668	0.0661	-0.20458
18.84	0.00924	0.01397	0.00631	0.02247						1.58951	0.0666	0.0658	-0.20448
18.86	0.00693	0.00559	0.02839	0.02809						1.59055	0.0663	0.0656	-0.20458
18.88	0.00693	0.01117	0.00631	0.02809						1.59157	0.0661	0.0653	-0.20448
18.9	0.00924	0.00838	0.02208	0.01685						1.59261	0.0659	0.0651	-0.20448
18.92	0.00924	0.00838	0.01262	0.01685						1.59363	0.0657	0.0648	-0.20438
18.94	0.00924	0.01117	0.01262	0.00562						1.59466	0.0655	0.0646	-0.20438
18.96	0.00693	0.00838	0.01893	0.02809						1.59569	0.0653	0.0644	-0.20438
18.98	0.00693	0.01397	0.01262	0.01124						1.59672	0.065	0.0642	-0.20448
19	0.00693	0.00838	0.00631	0.03371						1.59776	0.0648	0.064	-0.20448
19.02	0.01386	0.00559	0.01577	0.02247						1.59878	0.0645	0.0639	-0.20468
19.04	0.01386	0.01676	0.00946	0.00562						1.59982	0.0644	0.0637	-0.20458
19.06	0.01155	0.01117	0.00946	0.01124						1.60084	0.0642	0.0636	-0.20468
19.08	0.01386	0.01117	0.01262	0.01685						1.60188	0.064	0.0635	-0.20478
19.1	0.00231	0.01676	0.01262	0.01124						1.6029	0.0639	0.0634	-0.20478
19.12	0.01155	0.00838	0.00946	0.02809						1.60394	0.0638	0.0633	-0.20478
19.14	0.00462	0.00838	0.01577	0.02809						1.60496	0.0637	0.0632	-0.20478
19.16	0.01155	0.01117	0.00946	0.03371						1.60599	0.0637	0.0631	-0.20468
19.18	0.01155	0.00838	0.00946	0.02247						1.60703	0.0636	0.0631	-0.20478
19.2	0.00924	0.00559	0.01577	0.02809						1.60805	0.0635	0.0631	-0.20488
19.22	0.01155	0.01117	0.00946	0.02809						1.60909	0.0634	0.063	-0.20488
19.24	0.00924	0.01117	0.01262	0.02809						1.61011	0.0634	0.063	-0.20488
19.26	0.01155	0.01676	0.01262	0.01124						1.61115	0.0634	0.063	-0.20488
19.28	0.01386	0.01397	0.01893	0.02247						1.61217	0.0633	0.063	-0.20498
19.3	0.01617	0.00838	0.00946	0.01685						1.61321	0.0632	0.0631	-0.20518
19.32	0.00693	0.01117	0.01262	0.02809						1.61423	0.0632	0.0631	-0.20518
19.34	0.01386	0.01117	0.01262	0.02247						1.61527	0.0632	0.0631	-0.20518
19.36	0.02079	0.01117	0.00946	0.03371						1.6163	0.0632	0.0632	-0.20528
19.38	0.01155	0.01955	0.01893	0.02247						1.61733	0.0632	0.0632	-0.20528
19.4	0.01155	0.00559	0.00631	0.01685						1.61836	0.0632	0.0632	-0.20528
19.42	0.01155	0.01117	0.00946	0.01685						1.61939	0.0632	0.0633	-0.20538
19.44	0.00693	0.01397	0.01262	0.02809						1.62042	0.0633	0.0633	-0.20528
19.46	0.00924	0.00838	0.01577	0.02247						1.62145	0.0633	0.0634	-0.20538
19.48	0.00924	0.01397	0.01262	0.02809						1.62248	0.0634	0.0634	-0.20528
19.5	0.00924	0.01117	0.01893	0.03371						1.62351	0.0634	0.0635	-0.20538
19.52	0.01617	0.01117	0.01262	0.03933						1.62454	0.0634	0.0635	-0.20538
19.54	0.01155	0.01676	0.02524	0.02809						1.62557	0.0634	0.0636	-0.20548
19.56	0.00924	0.01117	0.01577	0.01685						1.6266	0.0635	0.0636	-0.20538
19.58	0.00693	0.00838	0.00631	0.05056						1.62764	0.0635	0.0636	-0.20538
19.6	0.01386	0.01397	0.00631	0.03371						1.62866	0.0635	0.0636	-0.20538
19.62	0.00924	0.01397	0.01893	0.03371						1.6297	0.0634	0.0637	-0.20558
19.64	0.01386	0.00838	0.01262	0.04494						1.63072	0.0634	0.0637	-0.20558
19.66	0.00693	0.00838	0.02208	0.00562						1.63176	0.0634	0.0637	-0.20558
19.68	0.01617	0.00838	0.02208	0.01685						1.63278	0.0634	0.0637	-0.20558
19.7	0.01386	0.01955	0.00631	0.01124						1.63382	0.0634	0.0636	-0.20548
19.72	0.00693	0.01117	0.02208	0.02247						1.63484	0.0633	0.0636	-0.20558
19.74	0.00924	0.01955	0.01262	0.02809						1.63588	0.0632	0.0636	-0.20568
19.76	0.00693	0.01397	0.01893	0.02809						1.63691	0.0632	0.0636	-0.20568
19.78	0.01617	0.01397	0.01577	0.02809						1.63794	0.0632	0.0635	-0.20558
19.8	0.00924	0.00838	0.02524	0.03933						1.63897	0.0632	0.0634	-0.20548
19.82	0.00693	0.01397	0.01893	0.01685						1.64	0.0632	0.0634	-0.20548
19.84	0.00924	0.00838	0.01262	0.01685						1.64103	0.0631	0.0633	-0.20548
19.86	0.01386	0.01117	0.01893	0.03371						1.64206	0.063	0.0632	-0.20548
19.88	0.01617	0.00559	0.01577	0.01124						1.6431	0.063	0.0632	-0.20548
19.9	0.01848	0.01676	0.01262	0.02247						1.64412	0.063	0.0631	-0.20538
19.92	0.00693	0.01397	0.00631	0.03371						1.64516	0.0629	0.063	-0.20538
19.94	0.01386	0.01397	0.01893	0.03933						1.64618	0.0627	0.0629	-0.20548
19.96	0.00693	0.01676	0.01893	0.01685						1.64722	0.0626	0.0628	-0.20548
19.98	0.01386	0.01397	0.01893	0.02809						1.64825	0.0625	0.0627	-0.20548
20	0.01155	0.01955	0.01262	0.03933						1.64928	0.0625	0.0625	-0.20528
20.02	0.01155	0.00838	0.01893	0.02809						1.65031	0.0624	0.0624	-0.20528
20.04	0.01617	0.01117	0.00946	0.02809						1.65134	0.0623	0.0623	-0.20528
20.06	0.01155	0.00559	0.01893	0.02809						1.65237	0.0621	0.0622	-0.20538
20.08	0.01155	0.00838	0.01893	0.02809						1.6534	0.0621	0.0621	-0.20528
20.1	0.01617	0.01676	0.01893	0.03933						1.65444	0.062	0.062	-0.20528
20.12	0.01848	0.01397	0.01893	0.03371						1.65546	0.062	0.0619	-0.20518
20.14	0.01848	0.01955	0.01577	0.03371						1.6565	0.0618	0.0618	-0.20528
20.16	0.00693	0.01397	0.02208	0.03371						1.65752	0.0617	0.0617	-0.20528
20.18	0.01155	0.01955	0.01577	0.01124						1.65856	0.0617	0.0616	-0.20518
20.2	0.01617	0.01117	0.01893	0.02809						1.65959	0.0616	0.0615	-0.20518
20.22	0.01155	0.01955	0.01893	0.03371						1.66062	0.0615	0.0615	-0.20528
20.24	0.00924	0.01676	0.01262	0.03371						1.66165	0.0614	0.0614	-0.20528
20.26	0.01617	0.01397	0.01577	0.04494						1.66268	0.0613	0.0613	-0.20528
20.28	0.01386	0.01397	0.01577	0.03371						1.66372	0.0611	0.0613	-0.20548
20.3	0.01386	0.01397	0.02524	0.03371						1.66474	0.061	0.0612	-0.20548
20.32	0.00924	0.01397	0.01893	0.02247						1.66578	0.0608	0.0612	-0.20568
20.34	0.00462	0.02514	0.02839	0.03933						1.6668	0.0608	0.0612	-0.20568
20.36	0.02079	0.01676	0.01893	0.02809						1.66784	0.0607	0.0612	-0.20578
20.38	0.01386	0.01676	0.01577	0.01685						1.66886	0.0607	0.0612	-0.20578
20.4	0.01617	0.01676	0.02524	0.05056						1.6699	0.0607	0.0613	-0.20588
20.42	0.02079	0.01397	0.01577	0.05056						1.67093	0.0607	0.0614	-0.20598
20.44	0.01848	0.02514	0.01893	0.04494						1.67196	0.0608	0.0615	-0.20598
20.46	0.01848	0.02793	0.02524	0.03933						1.673	0.061	0.0616	-0.20588
20.48	0.01848	0.01955	0.02524	0.04494						1.67402	0.0611	0.0618	-0.20598
20.5	0.0254	0.02514	0.01893	0.05618						1.67506	0.0612	0.062	-0.20608
20.52	0.02079	0.02235	0.02839	0.01685						1.67609	0.0614	0.0622	-0.20608
20.54	0.01617	0.01676	0.02524	0.05618						1.67712	0.0617	0.0625	-0.20608
20.56	0.02079	0.01397	0.01577	0.05618						1.67815	0.0619	0.0628	-0.20618
20.58	0.02771	0.01397	0.02524	0.04494						1.67918	0.0621	0.0631	-0.20628
20.6	0.01386	0.02793	0.01893	0.05056						1.68021	0.0624	0.0635	-0.20638
20.62	0.03233	0.01955	0.02524	0.0618						1.68125	0.0627	0.0639	-0.20648
20.64	0.01617	0.02793	0.02839	0.05056						1.68227	0.0634	0.0644	-0.20628
20.66	0.04157	0.03073	0.04101	0.0618						1.68331	0.0637	0.065	-0.20658
20.68	0.02079	0.02793	0.03785	0.04494						1.68434	0.0639	0.0655	-0.20688
20.7	0.01617	0.03352	0.02839	0.04494						1.68537	0.0641	0.0661	-0.20728
20.72	0.02771	0.03073	0.0347	0.03933						1.68641	0.0643	0.0668	-0.20778
20.74	0.03233	0.02514	0.05363	0.06742						1.68743	0.0645	0.0675	-0.20828
20.76	0.03464	0.03352	0.04732	0.06742						1.68847	0.0648	0.0683	-0.20878
20.78	0.03002	0.03631	0.0347	0.06742						1.68949	0.0652	0.0691	-0.20918
20.8	0.02079	0.03352	0.02839	0.04494						1.69053	0.0657	0.07	-0.20958
20.82	0.01617	0.03073	0.03155	0.03933						1.69156	0.0665	0.0709	-0.20968
20.84	0.02079	0.01955	0.02208	0.0618						1.69259	0.0671	0.0718	-0.20998
20.86	0.01386	0.01397	0.03785	0.05618						1.69362	0.0679	0.0728	-0.21018
20.88	0.02079	0.02235	0.02524	0.04494						1.69466	0.0688	0.0739	-0.21038
20.9	0.02079	0.03631	0.02524	0.0618						1.69568	0.0701	0.0749	-0.21008
20.92	0.01386	0.02235	0.02208	0.03371						1.69672	0.0715	0.076	-0.20978
20.94	0.01848	0.01955	0.02524	0.04494						1.69775	0.0729	0.0771	-0.20948
20.96	0.01848	0.00838	0.02839	0.03933						1.69878	0.0742	0.0783	-0.20938
20.98	0.00924	0.01676	0.01577	0.05618						1.69982	0.0756	0.0794	-0.20908
21	0.01848	0.01955	0.02208	0.03371						1.70084	0.0772	0.0806	-0.20868
21.02	0.01386	0.01955	0.01893	0.04494						1.70188	0.0787	0.0818	-0.20838
21.04	0.01848	0.02235	0.01262	0.05056						1.70291	0.08	0.0829	-0.20818
21.06	0.01617	0.02514	0.01577	0.03933						1.70394	0.081	0.0841	-0.20838
21.08	0.01386	0.01676	0.01262	0.04494						1.70497	0.0817	0.0852	-0.20878
21.1	0.02079	0.01676	0.02524	0.01685						1.70601	0.0823	0.0863	-0.20928
21.12	0.01848	0.03352	0.02208	0.05618						1.70703	0.0834	0.0874	-0.20928
21.14	0.00693	0.02514	0.02208	0.06742						1.70807	0.0842	0.0884	-0.20948
21.16	0.01386	0.02235	0.01893	0.03933						1.7091	0.0851	0.0894	-0.20958
21.18	0.02309	0.02514	0.03155	0.05056						1.71013	0.0857	0.0903	-0.20988
21.2	0.01617	0.01397	0.02208	0.03933						1.71116	0.0866	0.0912	-0.20988
21.22	0.02079	0.02235	0.02839	0.03371						1.7122	0.088	0.092	-0.20928
21.24	0.01848	0.01676	0.01893	0.03933						1.71323	0.0892	0.0927	-0.20878
21.26	0.01617	0.02235	0.02208	0.03371						1.71426	0.09	0.0933	-0.20858
21.28	0.01155	0.01676	0.01893	0.03371						1.7153	0.0905	0.0938	-0.20858
21.3	0.01386	0.01955	0.02839	0.02809						1.71632	0.0905	0.0942	-0.20898
21.32	0.01386	0.01955	0.02524	0.03933						1.71736	0.0902	0.0946	-0.20968
21.34	0.01386	0.01676	0.0347	0.04494						1.71839	0.0906	0.0948	-0.20948
21.36	0.01848	0.01397	0.01262	0.05618						1.71942	0.0919	0.095	-0.20838
21.38	0.02079	0.01117	0.02208	0.03371						1.72045	0.0937	0.095	-0.20658
21.4	0.01848	0.02235	0.02839	0.03933						1.72149	0.0952	0.0949	-0.20498
21.42	0.00924	0.02514	0.01262	0.02247						1.72251	0.0957	0.0947	-0.20428
21.44	0.00924	0.01955	0.0347	0.03933						1.72355	0.0955	0.0944	-0.20418
21.46	0.01617	0.01676	0.02524	0.01685						1.72458	0.0951	0.094	-0.20418
21.48	0.01617	0.02514	0.02839	0.05618						1.72561	0.0953	0.0935	-0.20348
21.5	0.02079	0.01117	0.02524	0.04494						1.72664	0.0956	0.0929	-0.20258
21.52	0.01386	0.01955	0.01577	0.03933						1.72768	0.0949	0.0922	-0.20258
21.54	0.01386	0.01117	0.01893	0.03933						1.72871	0.0941	0.0915	-0.20268
21.56	0.01386	0.01955	0.01893	0.03371						1.72974	0.0939	0.0906	-0.20198
21.58	0.01848	0.01955	0.02208	0.03933						1.73078	0.0947	0.0897	-0.20028
21.6	0.02309	0.01676	0.02208	0.03371						1.7318	0.0947	0.0887	-0.19928
21.62	0.01848	0.01676	0.01577	0.03371						1.73284	0.0945	0.0877	-0.19848
21.64	0.01848	0.02235	0.00946	0.03371						1.73387	0.0933	0.0866	-0.19858
21.66	0.01848	0.01397	0.02208	0.04494						1.73491	0.0913	0.0854	-0.19938
21.68	0.01386	0.01955	0.01893	0.02809						1.73593	0.0894	0.0843	-0.20018
21.7	0.01155	0.01117	0.01577	0.03371						1.73697	0.0882	0.0831	-0.20018
21.72	0.01386	0.02514	0.01893	0.03371						1.738	0.0875	0.0818	-0.19958
21.74	0.01155	0.02793	0.01577	0.03371						1.73903	0.087	0.0806	-0.19888
21.76	0.01617	0.01955	0.02524	0.02809						1.74006	0.0861	0.0794	-0.19858
21.78	0.01617	0.01955	0.0347	0.02809						1.7411	0.0845	0.0781	-0.19888
21.8	0.02079	0.01955	0.01893	0.03933						1.74213	0.0832	0.0769	-0.19898
21.82	0.01617	0.01676	0.02524	0.01685						1.74316	0.0815	0.0757	-0.19948
21.84	0.01848	0.02514	0.01893	0.03933						1.74419	0.0795	0.0745	-0.20028
21.86	0.01617	0.02514	0.01262	0.04494						1.74523	0.0782	0.0733	-0.20038
21.88	0.01386	0.01676	0.02208	0.04494						1.74626	0.0775	0.0722	-0.19998
21.9	0.00924	0.01955	0.01262	0.05618						1.74729	0.0769	0.0711	-0.19948
21.92	0.01155	0.01955	0.03155	0.04494						1.74833	0.0761	0.07	-0.19918
21.94	0.02309	0.02235	0.02208	0.0618						1.74936	0.0751	0.069	-0.19918
21.96	0.01617	0.02235	0.02839	0.05618						1.75039	0.0739	0.0681	-0.19948
21.98	0.0254	0.01676	0.02524	0.04494						1.75142	0.0724	0.0671	-0.19998
22	0.01386	0.02514	0.01262	0.04494						1.75246	0.0712	0.0663	-0.20038
22.02	0.01617	0.02235	0.02208	0.04494						1.75349	0.0701	0.0654	-0.20058
22.04	0.01848	0.01955	0.02839	0.02809						1.75452	0.0689	0.0647	-0.20108
22.06	0.02079	0.01955	0.02208	0.02247						1.75555	0.0681	0.0639	-0.20108
22.08	0.01617	0.02793	0.03155	0.04494						1.75659	0.0668	0.0633	-0.20178
22.1	0.0254	0.02514	0.01893	0.02809						1.75762	0.0653	0.0626	-0.20258
22.12	0.01386	0.03073	0.03155	0.03933						1.75865	0.064	0.0621	-0.20338
22.14	0.02079	0.02235	0.02839	0.04494						1.75968	0.0629	0.0615	-0.20388
22.16	0.02079	0.02514	0.01893	0.07865						1.76072	0.062	0.061	-0.20428
22.18	0.01617	0.02793	0.02839	0.04494						1.76175	0.0608	0.0606	-0.20508
22.2	0.01617	0.03073	0.0347	0.06742						1.76278	0.0596	0.0601	-0.20578
22.22	0.01617	0.03352	0.02208	0.05056						1.76381	0.0587	0.0597	-0.20628
22.24	0.01848	0.01955	0.03155	0.02809						1.76485	0.058	0.0594	-0.20668
22.26	0.02309	0.0419	0.02839	0.03371						1.76588	0.0575	0.0591	-0.20688
22.28	0.0254	0.01955	0.0347	0.05056						1.76691	0.0571	0.0588	-0.20698
22.3	0.0254	0.03073	0.03155	0.05056						1.76795	0.0567	0.0585	-0.20708
22.32	0.03695	0.03911	0.02839	0.06742						1.76898	0.0565	0.0583	-0.20708
22.34	0.03002	0.02235	0.02524	0.03933						1.77002	0.0562	0.058	-0.20708
22.36	0.02309	0.03073	0.04732	0.07303						1.77104	0.0561	0.0578	-0.20698
22.38	0.04157	0.03073	0.02839	0.08989						1.77208	0.0559	0.0576	-0.20698
22.4	0.0254	0.02793	0.0347	0.05618						1.77311	0.0559	0.0574	-0.20678
22.42	0.03233	0.03911	0.04416	0.08427						1.77415	0.0558	0.0573	-0.20678
22.44	0.0254	0.03352	0.05994	0.08989						1.77518	0.0558	0.0571	-0.20658
22.46	0.03002	0.0419	0.04416	0.07865						1.77621	0.0556	0.057	-0.20668
22.48	0.0254	0.03073	0.04416	0.08989						1.77724	0.0555	0.0568	-0.20658
22.5	0.04157	0.0419	0.05363	0.09551						1.77828	0.0554	0.0567	-0.20658
22.52	0.03926	0.0419	0.04416	0.07865						1.77931	0.0554	0.0565	-0.20638
22.54	0.03464	0.02793	0.04732	0.10674						1.78034	0.0554	0.0564	-0.20628
22.56	0.03695	0.03352	0.05363	0.07303						1.78137	0.0554	0.0563	-0.20618
22.58	0.03926	0.02793	0.05678	0.11236						1.78241	0.0553	0.0561	-0.20608
22.6	0.03464	0.03352	0.05678	0.07865						1.78344	0.0553	0.056	-0.20598
22.62	0.0254	0.01955	0.04101	0.08989						1.78448	0.0553	0.0559	-0.20588
22.64	0.03233	0.03352	0.04416	0.09551						1.7855	0.0552	0.0557	-0.20578
22.66	0.02771	0.02793	0.04732	0.08427						1.78654	0.0552	0.0556	-0.20568
22.68	0.03002	0.02514	0.02524	0.05056						1.78757	0.0551	0.0555	-0.20568
22.7	0.02079	0.02793	0.03785	0.05056						1.78861	0.0551	0.0554	-0.20558
22.72	0.02079	0.02514	0.02524	0.08989						1.78964	0.055	0.0552	-0.20548
22.74	0.0254	0.02514	0.03155	0.08989						1.79067	0.0549	0.0551	-0.20548
22.76	0.01848	0.03352	0.03785	0.05618						1.79171	0.0548	0.055	-0.20548
22.78	0.03002	0.03631	0.05363	0.03371						1.79274	0.0548	0.0548	-0.20528
22.8	0.0254	0.01397	0.03785	0.08989						1.79378	0.0548	0.0547	-0.20518
22.82	0.02309	0.03631	0.02839	0.06742						1.79481	0.0547	0.0546	-0.20518
22.84	0.02309	0.02235	0.04101	0.03933						1.79585	0.0546	0.0545	-0.20518
22.86	0.02771	0.02514	0.01577	0.05618						1.79687	0.0546	0.0544	-0.20508
22.88	0.0254	0.02514	0.03155	0.05056						1.79791	0.0546	0.0543	-0.20498
22.9	0.01617	0.02793	0.03155	0.07303						1.79894	0.0546	0.0542	-0.20488
22.92	0.03002	0.01676	0.0347	0.0618						1.79998	0.0545	0.0542	-0.20498
22.94	0.03233	0.01676	0.03785	0.05618						1.80101	0.0545	0.0541	-0.20488
22.96	0.01848	0.01955	0.04101	0.08427						1.80205	0.0545	0.0541	-0.20488
22.98	0.02079	0.01955	0.03785	0.04494						1.80307	0.0546	0.054	-0.20468
23	0.02079	0.03352	0.01893	0.03371						1.80411	0.0546	0.054	-0.20468
23.02	0.02309	0.02235	0.0347	0.07303						1.80514	0.0546	0.0539	-0.20458
23.04	0.02771	0.03352	0.02839	0.06742						1.80618	0.0545	0.0539	-0.20468
23.06	0.01848	0.02793	0.02524	0.03371						1.80721	0.0546	0.0538	-0.20448
23.08	0.01617	0.02235	0.02524	0.0618						1.80825	0.0545	0.0538	-0.20458
23.1	0.02309	0.01955	0.03155	0.03371						1.80927	0.0545	0.0538	-0.20458
23.12	0.01155	0.01955	0.02524	0.05056						1.81031	0.0546	0.0538	-0.20448
23.14	0.0254	0.01397	0.02524	0.03371						1.81134	0.0547	0.0538	-0.20438
23.16	0.0254	0.02793	0.03155	0.04494						1.81238	0.0549	0.0538	-0.20418
23.18	0.01386	0.02235	0.02839	0.04494						1.81341	0.0545	0.0538	-0.20458
23.2	0.01617	0.02514	0.02524	0.06742						1.81445	0.0545	0.0538	-0.20458
23.22	0.0254	0.03352	0.02839	0.05618						1.81548	0.0546	0.0538	-0.20448
23.24	0.02309	0.02793	0.02839	0.03371						1.81651	0.0547	0.0538	-0.20438
23.26	0.0254	0.01676	0.04416	0.02809						1.81754	0.0548	0.0538	-0.20428
23.28	0.02771	0.01955	0.02208	0.03371						1.81858	0.0548	0.0539	-0.20438
23.3	0.01617	0.03073	0.04416	0.04494						1.81961	0.0548	0.0539	-0.20438
23.32	0.01848	0.02514	0.02839	0.05056						1.82065	0.0547	0.0539	-0.20448
23.34	0.02309	0.02235	0.0347	0.07303						1.82168	0.0547	0.054	-0.20458
23.36	0.01617	0.02793	0.03155	0.03371						1.82272	0.0545	0.054	-0.20478
23.38	0.02079	0.02514	0.02839	0.05056						1.82375	0.0545	0.0541	-0.20488
23.4	0.02771	0.03352	0.03155	0.04494						1.82478	0.0544	0.0541	-0.20498
23.42	0.01617	0.03352	0.02208	0.04494						1.82582	0.0544	0.0542	-0.20508
23.44	0.02309	0.01955	0.02839	0.02247						1.82685	0.0544	0.0543	-0.20518
23.46	0.03002	0.03073	0.02839	0.07865						1.82789	0.0543	0.0543	-0.20528
23.48	0.01617	0.02514	0.02524	0.05056						1.82892	0.0543	0.0544	-0.20538
23.5	0.01617	0.01955	0.02524	0.03371						1.82996	0.0544	0.0544	-0.20528
23.52	0.03002	0.02793	0.02208	0.04494						1.83099	0.0544	0.0545	-0.20538
23.54	0.01386	0.01955	0.01893	0.05056						1.83203	0.0544	0.0546	-0.20548
23.56	0.01617	0.02793	0.02208	0.03371						1.83306	0.0545	0.0546	-0.20538
23.58	0.01617	0.03631	0.02839	0.03933						1.83409	0.0544	0.0547	-0.20558
23.6	0.0254	0.02793	0.03785	0.05056						1.83512	0.0544	0.0548	-0.20568
23.62	0.02309	0.02514	0.0347	0.05618						1.83616	0.0545	0.0548	-0.20558
23.64	0.01617	0.02235	0.01577	0.05056						1.83719	0.0545	0.0549	-0.20568
23.66	0.02079	0.01676	0.02839	0.0618						1.83823	0.0545	0.055	-0.20578
23.68	0.0254	0.03073	0.02839	0.03371						1.83926	0.0545	0.055	-0.20578
23.7	0.02771	0.02793	0.01577	0.02809						1.8403	0.0544	0.0551	-0.20598
23.72	0.01848	0.02514	0.0347	0.05618						1.84133	0.0544	0.0551	-0.20598
23.74	0.01848	0.02514	0.03155	0.03933						1.84237	0.0544	0.0552	-0.20608
23.76	0.01617	0.01117	0.02524	0.02809						1.8434	0.0544	0.0552	-0.20608
23.78	0.02079	0.01676	0.02839	0.03933						1.84444	0.0545	0.0552	-0.20598
23.8	0.01617	0.03073	0.02208	0.03371						1.84546	0.0546	0.0553	-0.20598
23.82	0.02079	0.02793	0.01893	0.05618						1.8465	0.0544	0.0553	-0.20618
23.84	0.02309	0.02793	0.04732	0.03371						1.84753	0.0543	0.0553	-0.20628
23.86	0.02079	0.01676	0.02208	0.03933						1.84857	0.0543	0.0553	-0.20628
23.88	0.01386	0.02793	0.02208	0.03933						1.8496	0.0542	0.0553	-0.20638
23.9	0.0254	0.02514	0.02524	0.03933						1.85064	0.0542	0.0553	-0.20638
23.92	0.02079	0.03352	0.03155	0.04494						1.85167	0.0542	0.0553	-0.20638
23.94	0.01386	0.03073	0.02208	0.03933						1.85271	0.0541	0.0553	-0.20648
23.96	0.01617	0.02793	0.02524	0.04494						1.85374	0.0541	0.0553	-0.20648
23.98	0.0254	0.01955	0.02208	0.03371						1.85478	0.0541	0.0553	-0.20648
24	0.01386	0.01955	0.03155	0.02247						1.85581	0.0541	0.0552	-0.20638
24.02	0.02309	0.02235	0.03155	0.05618						1.85685	0.0541	0.0552	-0.20638
24.04	0.02079	0.01955	0.01577	0.05056						1.85788	0.0541	0.0552	-0.20638
24.06	0.01848	0.02793	0.03155	0.05618						1.85892	0.0541	0.0551	-0.20628
24.08	0.03233	0.01676	0.02839	0.05618						1.85995	0.0543	0.0551	-0.20608
24.1	0.01848	0.03352	0.0347	0.03371						1.86098	0.0547	0.055	-0.20558
24.12	0.02309	0.03073	0.02839	0.05618						1.86201	0.0541	0.0549	-0.20608
24.14	0.03464	0.02793	0.03155	0.04494						1.86305	0.0541	0.0549	-0.20608
24.16	0.02079	0.01955	0.03155	0.03933						1.86408	0.0541	0.0548	-0.20598
24.18	0.02309	0.02514	0.02524	0.05056						1.86512	0.0541	0.0547	-0.20588
24.2	0.0254	0.03073	0.03155	0.05618						1.86615	0.0541	0.0546	-0.20578
24.22	0.0254	0.02793	0.02208	0.03933						1.86719	0.0541	0.0546	-0.20578
24.24	0.02079	0.03352	0.0347	0.0618						1.86822	0.0541	0.0545	-0.20568
24.26	0.02079	0.03073	0.02839	0.07865						1.86926	0.0541	0.0544	-0.20558
24.28	0.02079	0.01955	0.03785	0.05056						1.87029	0.0546	0.0543	-0.20498
24.3	0.01386	0.01955	0.0347	0.04494						1.87133	0.0544	0.0542	-0.20508
24.32	0.03695	0.03352	0.02524	0.05618						1.87236	0.0542	0.0541	-0.20518
24.34	0.01848	0.03073	0.0347	0.06742						1.8734	0.0539	0.0541	-0.20548
24.36	0.02309	0.01955	0.02839	0.03371						1.87443	0.0538	0.054	-0.20548
24.38	0.02079	0.02514	0.04101	0.06742						1.87547	0.0538	0.0539	-0.20538
24.4	0.02309	0.02514	0.0347	0.08427						1.8765	0.0538	0.0538	-0.20528
24.42	0.0254	0.03073	0.03155	0.03933						1.87754	0.0538	0.0537	-0.20518
24.44	0.02309	0.03352	0.03155	0.08989						1.87857	0.0538	0.0536	-0.20508
24.46	0.0254	0.03073	0.02208	0.05056						1.87961	0.0539	0.0536	-0.20498
24.48	0.0254	0.02514	0.02839	0.05618						1.88064	0.0539	0.0535	-0.20488
24.5	0.01848	0.02793	0.05047	0.03933						1.88168	0.054	0.0534	-0.20468
24.52	0.02771	0.03073	0.02839	0.03371						1.88271	0.0539	0.0533	-0.20468
24.54	0.0254	0.03352	0.03155	0.05056						1.88375	0.0538	0.0533	-0.20478
24.56	0.03233	0.02235	0.02839	0.05618						1.88478	0.0539	0.0532	-0.20458
24.58	0.02079	0.03911	0.02839	0.04494						1.88582	0.054	0.0531	-0.20438
24.6	0.02771	0.02235	0.02208	0.05618						1.88685	0.0541	0.0531	-0.20428
24.62	0.02079	0.02793	0.02524	0.03933						1.88789	0.054	0.053	-0.20428
24.64	0.03464	0.03073	0.0347	0.0618						1.88892	0.0536	0.053	-0.20468
24.66	0.02771	0.02793	0.0347	0.05056						1.88996	0.0535	0.0529	-0.20468
24.68	0.02309	0.03073	0.04101	0.07303						1.89099	0.0534	0.0529	-0.20478
24.7	0.03002	0.03352	0.02524	0.07303						1.89203	0.0535	0.0528	-0.20458
24.72	0.03233	0.02793	0.01893	0.05618						1.89306	0.0534	0.0528	-0.20468
24.74	0.03695	0.0419	0.02524	0.06742						1.8941	0.0534	0.0528	-0.20468
24.76	0.02079	0.03911	0.05047	0.06742						1.89513	0.0534	0.0528	-0.20468
24.78	0.04157	0.03352	0.03155	0.05618						1.89617	0.0535	0.0527	-0.20448
24.8	0.03233	0.03073	0.03155	0.06742						1.8972	0.0536	0.0527	-0.20438
24.82	0.02771	0.03631	0.03785	0.05056						1.89824	0.0537	0.0527	-0.20428
24.84	0.03464	0.02514	0.04101	0.08427						1.89927	0.0538	0.0527	-0.20418
24.86	0.05312	0.03352	0.04416	0.05618						1.90031	0.0539	0.0527	-0.20408
24.88	0.0254	0.03631	0.04732	0.04494						1.90134	0.0541	0.0527	-0.20388
24.9	0.02771	0.04469	0.06309	0.06742						1.90238	0.0543	0.0527	-0.20368
24.92	0.04619	0.0419	0.05047	0.07303						1.90341	0.0544	0.0527	-0.20358
24.94	0.04619	0.05028	0.0347	0.08427						1.90445	0.0544	0.0527	-0.20358
24.96	0.05774	0.05028	0.05678	0.08427						1.90548	0.0542	0.0528	-0.20388
24.98	0.03926	0.06704	0.08517	0.10112						1.90653	0.0541	0.0528	-0.20398
25	0.05774	0.05587	0.05678	0.09551						1.90756	0.0541	0.0529	-0.20408
25.02	0.07852	0.08659	0.07886	0.09551						1.9086	0.054	0.053	-0.20428
25.04	0.08083	0.07263	0.11041	0.10674						1.90963	0.054	0.0531	-0.20438
25.06	0.10162	0.10615	0.11356	0.14607						1.91067	0.0541	0.0532	-0.20438
25.08	0.10393	0.13408	0.15142	0.17416						1.9117	0.0542	0.0534	-0.20448
25.1	0.14781	0.15642	0.17981	0.16292						1.91274	0.0543	0.0536	-0.20458
25.12	0.21478	0.21229	0.2429	0.25281						1.91377	0.0544	0.0538	-0.20468
25.14	0.3418	0.28492	0.32808	0.27528						1.91481	0.0545	0.054	-0.20478
25.16	0.41109	0.43017	0.46057	0.41573						1.91584	0.0546	0.0543	-0.20498
25.18	0.63279	0.59777	0.70032	0.52809						1.91688	0.0547	0.0546	-0.20518
25.2	0.86143	0.77374	0.85489	0.62921						1.91791	0.0549	0.055	-0.20538
25.22	1	0.90503	0.96845	0.80899						1.91895	0.055	0.0554	-0.20568
25.24	0.86836	1	1	0.8427						1.91998	0.0552	0.0558	-0.20588
25.26	0.79908	0.92737	0.91798	1						1.92102	0.0553	0.0563	-0.20628
25.28	0.7067	0.80726	0.72555	0.87079						1.92206	0.0554	0.0569	-0.20678
25.3	0.54273	0.55587	0.60568	1.06742						1.9231	0.0556	0.0575	-0.20718
25.32	0.35335	0.41341	0.42587	0.85955						1.92413	0.0558	0.0582	-0.20768
25.34	0.23326	0.2486	0.26498	0.82022						1.92517	0.0561	0.059	-0.20818
25.36	0.12702	0.15363	0.17981	0.61798						1.9262	0.0565	0.0598	-0.20858
25.38	0.08314	0.11453	0.11987	0.46067						1.92724	0.057	0.0607	-0.20898
25.4	0.06236	0.0838	0.09148	0.32022						1.92827	0.0577	0.0618	-0.20938
25.42	0.06236	0.08101	0.0694	0.29213						1.92931	0.0587	0.0629	-0.20948
25.44	0.06467	0.06425	0.07256	0.17978						1.93034	0.0595	0.0641	-0.20988
25.46	0.03695	0.05307	0.05994	0.16854						1.93138	0.0608	0.0654	-0.20988
25.48	0.05543	0.05028	0.07886	0.1573						1.93241	0.0626	0.0669	-0.20958
25.5	0.05543	0.05866	0.06625	0.11236						1.93346	0.065	0.0685	-0.20878
25.52	0.03464	0.03631	0.0347	0.13483						1.93449	0.0682	0.0701	-0.20718
25.54	0.0485	0.0419	0.04732	0.08427						1.93553	0.0722	0.072	-0.20508
25.56	0.03464	0.03911	0.0694	0.08989						1.93656	0.0764	0.0739	-0.20278
25.58	0.03464	0.05866	0.05994	0.07865						1.9376	0.0802	0.0761	-0.20118
25.6	0.03926	0.05307	0.04101	0.07865						1.93863	0.0834	0.0783	-0.20018
25.62	0.03464	0.01955	0.05047	0.07865						1.93967	0.0874	0.0807	-0.19858
25.64	0.0254	0.03911	0.04101	0.0618						1.9407	0.0918	0.0833	-0.19678
25.66	0.03002	0.03631	0.04101	0.07865						1.94174	0.0953	0.0861	-0.19608
25.68	0.03464	0.02514	0.05047	0.03933						1.94278	0.0977	0.089	-0.19658
25.7	0.03002	0.03073	0.0347	0.07865						1.94381	0.1008	0.092	-0.19648
25.72	0.0254	0.03352	0.04732	0.05618						1.94485	0.1045	0.0953	-0.19608
25.74	0.04388	0.03911	0.0347	0.0618						1.94588	0.1088	0.0987	-0.19518
25.76	0.02309	0.03631	0.05994	0.05056						1.94692	0.114	0.1023	-0.19358
25.78	0.03233	0.03911	0.05047	0.05618						1.94795	0.1192	0.106	-0.19208
25.8	0.03926	0.03631	0.05678	0.08989						1.94899	0.1243	0.1099	-0.19088
25.82	0.03002	0.05307	0.04101	0.08989						1.95002	0.1283	0.114	-0.19098
25.84	0.03464	0.03073	0.02524	0.07303						1.95107	0.1328	0.1182	-0.19068
25.86	0.03464	0.03631	0.04732	0.07865						1.9521	0.1362	0.1226	-0.19168
25.88	0.03695	0.05028	0.05678	0.06742						1.95314	0.1411	0.1271	-0.19128
25.9	0.02309	0.04749	0.03785	0.08989						1.95417	0.1445	0.1317	-0.19248
25.92	0.03926	0.03911	0.06309	0.07303						1.95521	0.1486	0.1365	-0.19318
25.94	0.05081	0.05866	0.07571	0.10674						1.95624	0.1548	0.1414	-0.19188
25.96	0.03464	0.05866	0.07256	0.08989						1.95729	0.1603	0.1463	-0.19128
25.98	0.04619	0.04749	0.07256	0.1236						1.95832	0.1662	0.1513	-0.19038
26	0.06928	0.06983	0.10726	0.13483						1.95936	0.1727	0.1564	-0.18898
26.02	0.08776	0.07821	0.08517	0.15169						1.96039	0.1807	0.1616	-0.18618
26.04	0.09238	0.08939	0.11356	0.14045						1.96143	0.1847	0.1667	-0.18728
26.06	0.08314	0.07263	0.13249	0.16854						1.96246	0.1896	0.1719	-0.18758
26.08	0.09007	0.13128	0.11041	0.17416						1.96351	0.1941	0.177	-0.18818
26.1	0.10624	0.11453	0.11987	0.16292						1.96454	0.1963	0.1821	-0.19108
26.12	0.10624	0.09497	0.13565	0.20787						1.96558	0.2025	0.1872	-0.18998
26.14	0.09469	0.08659	0.13249	0.19663						1.96661	0.2062	0.1921	-0.19118
26.16	0.097	0.10335	0.09779	0.18539						1.96765	0.2037	0.197	-0.19858
26.18	0.09007	0.0838	0.11041	0.16292						1.96868	0.1998	0.2017	-0.20718
26.2	0.08545	0.09218	0.12618	0.16292						1.96973	0.1963	0.2062	-0.21518
26.22	0.08545	0.06704	0.07886	0.16292						1.97076	0.1912	0.2106	-0.22468
26.24	0.05081	0.06425	0.07256	0.19101						1.9718	0.1934	0.2147	-0.22658
26.26	0.06005	0.07821	0.07571	0.16292						1.97283	0.1987	0.2186	-0.22518
26.28	0.06928	0.05028	0.08517	0.14045						1.97387	0.2039	0.2223	-0.22368
26.3	0.05081	0.05587	0.05363	0.09551						1.97491	0.2081	0.2257	-0.22288
26.32	0.06005	0.06425	0.0694	0.11236						1.97594	0.2093	0.2288	-0.22478
26.34	0.04388	0.05028	0.05047	0.12921						1.97698	0.2093	0.2316	-0.22758
26.36	0.04388	0.04749	0.07886	0.10112						1.97801	0.2111	0.2341	-0.22828
26.38	0.04388	0.08939	0.0694	0.08427						1.97905	0.2123	0.2363	-0.22928
26.4	0.05312	0.05028	0.0694	0.08989						1.98009	0.2141	0.238	-0.22918
26.42	0.06005	0.04469	0.06309	0.10112						1.98113	0.214	0.2394	-0.23068
26.44	0.04388	0.05028	0.05047	0.10112						1.98216	0.2175	0.2405	-0.22828
26.46	0.04619	0.05028	0.05363	0.08427						1.9832	0.2217	0.2411	-0.22468
26.48	0.03695	0.03911	0.05363	0.09551						1.98423	0.2238	0.2414	-0.22288
26.5	0.03926	0.05587	0.05363	0.08989						1.98528	0.2259	0.2412	-0.22058
26.52	0.03233	0.03352	0.05047	0.10674						1.98631	0.2279	0.2407	-0.21808
26.54	0.04388	0.04469	0.04732	0.07303						1.98735	0.2295	0.2398	-0.21558
26.56	0.03233	0.0419	0.05047	0.09551						1.98838	0.2299	0.2385	-0.21388
26.58	0.05081	0.04749	0.05363	0.08989						1.98942	0.2276	0.2369	-0.21458
26.6	0.03002	0.04469	0.03155	0.08989						1.99046	0.2266	0.2349	-0.21358
26.62	0.03926	0.03911	0.05047	0.09551						1.9915	0.2259	0.2325	-0.21188
26.64	0.03233	0.05587	0.05678	0.05056						1.99253	0.2262	0.2298	-0.20888
26.66	0.03002	0.04469	0.04416	0.08427						1.99357	0.2223	0.2267	-0.20968
26.68	0.02771	0.04469	0.04732	0.08427						1.99461	0.2182	0.2234	-0.21048
26.7	0.03002	0.03352	0.05363	0.08427						1.99565	0.2147	0.2198	-0.21038
26.72	0.03002	0.03352	0.03785	0.0618						1.99668	0.209	0.2159	-0.21218
26.74	0.02309	0.02793	0.05678	0.07865						1.99772	0.2001	0.2118	-0.21698
26.76	0.04157	0.03352	0.0347	0.07865						1.99876	0.1896	0.2074	-0.22308
26.78	0.03002	0.02793	0.05047	0.07303						1.99979	0.1823	0.2029	-0.22588
26.8	0.0485	0.02514	0.03785	0.0618						2.00083	0.1771	0.1982	-0.22638
26.82	0.0254	0.03631	0.05994	0.05618						2.00186	0.1758	0.1933	-0.22278
26.84	0.03002	0.03911	0.02524	0.05056						2.00291	0.174	0.1884	-0.21968
26.86	0.03695	0.0419	0.03155	0.07303						2.00394	0.1705	0.1833	-0.21808
26.88	0.02771	0.02793	0.05994	0.07865						2.00498	0.1631	0.1782	-0.22038
26.9	0.03695	0.03352	0.0347	0.07865						2.00601	0.1569	0.173	-0.22138
26.92	0.03464	0.03352	0.04101	0.05056						2.00706	0.1539	0.1678	-0.21918
26.94	0.0254	0.03631	0.03155	0.07303						2.00809	0.1517	0.1626	-0.21618
26.96	0.03233	0.03352	0.04101	0.0618						2.00913	0.1502	0.1574	-0.21248
26.98	0.03002	0.02793	0.05047	0.1236						2.01016	0.1466	0.1522	-0.21088
27	0.03233	0.02235	0.0347	0.08427						2.01121	0.145	0.1471	-0.20738
27.02	0.03926	0.03073	0.03155	0.07865						2.01224	0.1439	0.1421	-0.20348
27.04	0.03695	0.05307	0.0347	0.0618						2.01328	0.1428	0.1372	-0.19968
27.06	0.02771	0.03631	0.03155	0.10674						2.01432	0.1418	0.1324	-0.19588
27.08	0.03695	0.06425	0.04416	0.08427						2.01536	0.1402	0.1278	-0.19288
27.1	0.03695	0.05028	0.04732	0.06742						2.01639	0.1367	0.1232	-0.19178
27.12	0.03695	0.05028	0.03785	0.07303						2.01743	0.1308	0.1188	-0.19328
27.14	0.04619	0.05866	0.04732	0.06742						2.01847	0.1275	0.1146	-0.19238
27.16	0.03464	0.04469	0.0347	0.0618						2.0195	0.1246	0.1105	-0.19118
27.18	0.02771	0.04749	0.04416	0.08427						2.02054	0.1229	0.1066	-0.18898
27.2	0.0254	0.05028	0.03785	0.07865						2.02158	0.1209	0.1029	-0.18728
27.22	0.03695	0.03631	0.05363	0.0618						2.02262	0.1174	0.0993	-0.18718
27.24	0.03233	0.02793	0.02839	0.07303						2.02365	0.1143	0.096	-0.18698
27.26	0.03002	0.03352	0.04101	0.0618						2.0247	0.111	0.0928	-0.18708
27.28	0.02771	0.03073	0.04101	0.07303						2.02573	0.105	0.0898	-0.19008
27.3	0.03002	0.03073	0.04101	0.06742						2.02677	0.1003	0.0869	-0.19188
27.32	0.02309	0.03073	0.0347	0.08427						2.0278	0.0965	0.0842	-0.19298
27.34	0.02771	0.0419	0.03785	0.0618						2.02885	0.0934	0.0817	-0.19358
27.36	0.02309	0.03631	0.04416	0.07865						2.02988	0.0908	0.0794	-0.19388
27.38	0.02309	0.03352	0.0347	0.03933						2.03092	0.0882	0.0772	-0.19428
27.4	0.02309	0.02514	0.04732	0.05618						2.03196	0.0853	0.0752	-0.19518
27.42	0.03464	0.03352	0.04101	0.0618						2.033	0.0825	0.0733	-0.19608
27.44	0.03002	0.02793	0.0347	0.07865						2.03403	0.0804	0.0715	-0.19638
27.46	0.02309	0.01676	0.04101	0.07303						2.03507	0.0776	0.0699	-0.19758
27.48	0.03002	0.02514	0.04416	0.05618						2.03611	0.0748	0.0684	-0.19888
27.5	0.02771	0.03073	0.05678	0.0618						2.03714	0.0725	0.067	-0.19978
27.52	0.0254	0.02793	0.04101	0.0618						2.03819	0.0702	0.0658	-0.20088
27.54	0.0254	0.03631	0.0347	0.05618						2.03922	0.0681	0.0646	-0.20178
27.56	0.02309	0.02514	0.05047	0.05618						2.04026	0.0655	0.0635	-0.20328
27.58	0.02309	0.01955	0.04732	0.05056						2.0413	0.0628	0.0625	-0.20498
27.6	0.03002	0.03631	0.03155	0.05056						2.04234	0.0601	0.0616	-0.20678
27.62	0.03002	0.02793	0.03155	0.05056						2.04337	0.0581	0.0608	-0.20798
27.64	0.02771	0.02514	0.02839	0.0618						2.04442	0.0568	0.0601	-0.20858
27.66	0.02309	0.01955	0.03785	0.05056						2.04545	0.0561	0.0594	-0.20858
27.68	0.02079	0.02514	0.03155	0.05618						2.04649	0.0554	0.0587	-0.20858
27.7	0.02079	0.02235	0.03155	0.06742						2.04753	0.055	0.0581	-0.20838
27.72	0.03002	0.02235	0.04101	0.06742						2.04857	0.0546	0.0576	-0.20828
27.74	0.02771	0.03352	0.02839	0.08427						2.04961	0.0544	0.057	-0.20788
27.76	0.02079	0.02793	0.02839	0.03933						2.05064	0.0542	0.0566	-0.20768
27.78	0.0254	0.02793	0.02208	0.04494						2.05168	0.0538	0.0561	-0.20758
27.8	0.02309	0.02793	0.03155	0.05056						2.05272	0.0536	0.0557	-0.20738
27.82	0.02771	0.02793	0.02839	0.04494						2.05376	0.0534	0.0553	-0.20718
27.84	0.01155	0.03352	0.01893	0.03371						2.05479	0.0532	0.0549	-0.20698
27.86	0.02309	0.01676	0.03785	0.02809						2.05584	0.0531	0.0546	-0.20678
27.88	0.02079	0.01117	0.02208	0.05618						2.05687	0.0529	0.0542	-0.20658
27.9	0.01617	0.02793	0.03785	0.03933						2.05791	0.0528	0.0539	-0.20638
27.92	0.02079	0.03352	0.02839	0.06742						2.05895	0.0526	0.0536	-0.20628
27.94	0.0254	0.03631	0.02839	0.03371						2.05999	0.0525	0.0533	-0.20608
27.96	0.01848	0.02514	0.0347	0.03371						2.06103	0.0523	0.053	-0.20598
27.98	0.01848	0.03073	0.03785	0.02809						2.06207	0.0522	0.0527	-0.20578
28	0.01617	0.01955	0.03155	0.02247						2.0631	0.0521	0.0524	-0.20558
28.02	0.01848	0.01955	0.03155	0.07865						2.06414	0.052	0.0521	-0.20538
28.04	0.02079	0.02793	0.02208	0.0618						2.06518	0.0519	0.0519	-0.20528
28.06	0.02079	0.03911	0.0347	0.05056						2.06622	0.0514	0.0516	-0.20548
28.08	0.02309	0.02514	0.0347	0.06742						2.06726	0.0507	0.0514	-0.20598
28.1	0.0254	0.02235	0.04416	0.03933						2.06829	0.0502	0.0511	-0.20618
28.12	0.01617	0.03911	0.03155	0.07303						2.06934	0.0497	0.0509	-0.20648
28.14	0.01617	0.03073	0.03155	0.06742						2.07037	0.0494	0.0506	-0.20648
28.16	0.03233	0.03352	0.03155	0.06742						2.07142	0.049	0.0504	-0.20668
28.18	0.0254	0.02793	0.03155	0.05618						2.07245	0.0488	0.0501	-0.20658
28.2	0.0254	0.03352	0.03155	0.06742						2.07349	0.0485	0.0498	-0.20658
28.22	0.02079	0.03352	0.04101	0.05056						2.07453	0.0483	0.0494	-0.20638
28.24	0.03464	0.03073	0.02839	0.05618						2.07557	0.048	0.0491	-0.20638
28.26	0.03002	0.03911	0.02839	0.05056						2.07661	0.0478	0.0488	-0.20628
28.28	0.02079	0.02793	0.03785	0.02809						2.07764	0.0475	0.0485	-0.20628
28.3	0.0254	0.02793	0.03155	0.03933						2.07869	0.0473	0.0481	-0.20608
28.32	0.0254	0.01955	0.02524	0.0618						2.07972	0.0471	0.0478	-0.20598
28.34	0.02771	0.03352	0.03785	0.04494						2.08076	0.0469	0.0475	-0.20588
28.36	0.01848	0.03631	0.03155	0.06742						2.0818	0.0467	0.0472	-0.20578
28.38	0.02771	0.01955	0.04732	0.05618						2.08284	0.0465	0.047	-0.20578
28.4	0.01848	0.03073	0.02524	0.0618						2.08388	0.0462	0.0467	-0.20578
28.42	0.01617	0.02514	0.03155	0.05618						2.08492	0.046	0.0464	-0.20568
28.44	0.01617	0.03911	0.02524	0.06742						2.08596	0.0458	0.0461	-0.20558
28.46	0.02309	0.0419	0.03155	0.05056						2.087	0.0457	0.0459	-0.20548
28.48	0.03002	0.01676	0.04101	0.03933						2.08803	0.0455	0.0456	-0.20538
28.5	0.02771	0.02235	0.02839	0.04494						2.08907	0.0453	0.0454	-0.20538
28.52	0.03233	0.01676	0.04101	0.05056						2.09011	0.0451	0.0451	-0.20528
28.54	0.02309	0.02235	0.03785	0.08427						2.09115	0.0449	0.0449	-0.20528
28.56	0.02309	0.02514	0.02524	0.04494						2.09219	0.0448	0.0447	-0.20518
28.58	0.01155	0.03352	0.0347	0.04494						2.09323	0.0446	0.0445	-0.20518
28.6	0.03002	0.03352	0.04101	0.07865						2.09427	0.0445	0.0443	-0.20508
28.62	0.0254	0.01955	0.02524	0.05618						2.09531	0.0444	0.0441	-0.20498
28.64	0.03233	0.03631	0.02839	0.04494						2.09635	0.0442	0.0439	-0.20498
28.66	0.03002	0.03911	0.02524	0.06742						2.09739	0.044	0.0437	-0.20498
28.68	0.02771	0.03073	0.03155	0.0618						2.09843	0.0439	0.0435	-0.20488
28.7	0.0254	0.02235	0.02524	0.0618						2.09947	0.0438	0.0433	-0.20478
28.72	0.03233	0.02514	0.03785	0.05618						2.1005	0.0436	0.0431	-0.20478
28.74	0.0254	0.02514	0.0347	0.05056						2.10155	0.0434	0.043	-0.20488
28.76	0.0254	0.02514	0.04416	0.05618						2.10258	0.0433	0.0428	-0.20478
28.78	0.02309	0.03911	0.03155	0.05618						2.10362	0.0431	0.0426	-0.20478
28.8	0.02309	0.02793	0.03785	0.0618						2.10466	0.0429	0.0425	-0.20488
28.82	0.02309	0.03073	0.04732	0.06742						2.1057	0.0428	0.0424	-0.20488
28.84	0.03002	0.03352	0.03155	0.05056						2.10674	0.0427	0.0422	-0.20478
28.86	0.04157	0.03911	0.06309	0.0618						2.10778	0.0426	0.0421	-0.20478
28.88	0.03464	0.03352	0.03155	0.06742						2.10882	0.0425	0.042	-0.20478
28.9	0.04388	0.04749	0.04732	0.07303						2.10986	0.0423	0.0418	-0.20478
28.92	0.04157	0.05587	0.04732	0.09551						2.1109	0.0422	0.0417	-0.20478
28.94	0.04388	0.05866	0.04101	0.08989						2.11193	0.0421	0.0416	-0.20478
28.96	0.06467	0.07821	0.07256	0.09551						2.11298	0.042	0.0415	-0.20478
28.98	0.07159	0.06145	0.11041	0.1236						2.11401	0.0419	0.0414	-0.20478
29	0.09238	0.09218	0.07571	0.09551						2.11506	0.0418	0.0413	-0.20478
29.02	0.09469	0.14246	0.1041	0.16292						2.11609	0.0417	0.0412	-0.20478
29.04	0.10393	0.10335	0.14196	0.10112						2.11714	0.0415	0.0411	-0.20488
29.06	0.10624	0.12849	0.1041	0.16292						2.11818	0.0414	0.041	-0.20488
29.08	0.09007	0.11732	0.12303	0.14607						2.11922	0.0413	0.041	-0.20498
29.1	0.07852	0.11453	0.1041	0.17416						2.12026	0.0412	0.0409	-0.20498
29.12	0.06928	0.07821	0.11356	0.15169						2.12129	0.041	0.0408	-0.20508
29.14	0.06005	0.06425	0.10726	0.16854						2.12234	0.0409	0.0408	-0.20518
29.16	0.04619	0.06425	0.05363	0.10674						2.12337	0.0408	0.0407	-0.20518
29.18	0.03464	0.05587	0.05994	0.16854						2.12442	0.0407	0.0407	-0.20528
29.2	0.03695	0.03631	0.0347	0.11798						2.12545	0.0406	0.0407	-0.20538
29.22	0.03002	0.03073	0.04101	0.10112						2.1265	0.0406	0.0407	-0.20538
29.24	0.0254	0.03911	0.03785	0.10112						2.12753	0.0405	0.0407	-0.20548
29.26	0.02309	0.03073	0.02524	0.07865						2.12858	0.0404	0.0407	-0.20558
29.28	0.02309	0.02793	0.04416	0.07865						2.12961	0.0403	0.0407	-0.20568
29.3	0.03233	0.03073	0.03155	0.07865						2.13065	0.0403	0.0408	-0.20578
29.32	0.01848	0.03352	0.03785	0.05056						2.13169	0.0402	0.0409	-0.20598
29.34	0.02309	0.01955	0.0347	0.07865						2.13273	0.0401	0.041	-0.20618
29.36	0.01386	0.02514	0.03785	0.0618						2.13378	0.04	0.0411	-0.20638
29.38	0.02309	0.03352	0.03155	0.04494						2.13481	0.0399	0.0413	-0.20668
29.4	0.01386	0.02793	0.02839	0.04494						2.13586	0.0398	0.0414	-0.20688
29.42	0.01617	0.01676	0.03155	0.04494						2.13689	0.0398	0.0416	-0.20708
29.44	0.0254	0.02793	0.02839	0.0618						2.13794	0.0398	0.0418	-0.20728
29.46	0.02771	0.02235	0.03785	0.07303						2.13897	0.0397	0.0421	-0.20768
29.48	0.01617	0.03352	0.0347	0.05618						2.14001	0.0396	0.0423	-0.20798
29.5	0.02309	0.02235	0.02839	0.03371						2.14106	0.0396	0.0426	-0.20828
29.52	0.03464	0.02235	0.04101	0.04494						2.14209	0.0396	0.0429	-0.20858
29.54	0.0254	0.03073	0.02524	0.04494						2.14314	0.0396	0.0433	-0.20898
29.56	0.02079	0.02793	0.02839	0.02809						2.14417	0.0395	0.0437	-0.20948
29.58	0.02079	0.01676	0.02839	0.0618						2.14522	0.0395	0.0441	-0.20988
29.6	0.01386	0.02235	0.0347	0.05618						2.14625	0.0395	0.0446	-0.21038
29.62	0.03002	0.02514	0.02208	0.0618						2.1473	0.0395	0.0451	-0.21088
29.64	0.03695	0.02793	0.02208	0.03933						2.14834	0.0396	0.0456	-0.21128
29.66	0.0254	0.01955	0.03155	0.05056						2.14937	0.0395	0.0462	-0.21198
29.68	0.01617	0.02514	0.02208	0.05618						2.15042	0.0395	0.0469	-0.21268
29.7	0.0254	0.02514	0.03155	0.02809						2.15145	0.0396	0.0476	-0.21328
29.72	0.01848	0.03073	0.0347	0.05618						2.1525	0.0398	0.0484	-0.21388
29.74	0.02079	0.01955	0.02524	0.08989						2.15354	0.0401	0.0492	-0.21438
29.76	0.0254	0.02793	0.03785	0.0618						2.15458	0.0407	0.0501	-0.21468
29.78	0.02771	0.02793	0.03155	0.05618						2.15562	0.0414	0.051	-0.21488
29.8	0.02309	0.02793	0.04732	0.04494						2.15666	0.0425	0.052	-0.21478
29.82	0.02079	0.03073	0.04101	0.0618						2.1577	0.0439	0.0531	-0.21448
29.84	0.02309	0.02514	0.03785	0.03933						2.15874	0.0456	0.0543	-0.21398
29.86	0.01617	0.02793	0.03155	0.04494						2.15978	0.0476	0.0555	-0.21318
29.88	0.02309	0.03073	0.03155	0.05618						2.16082	0.0491	0.0569	-0.21308
29.9	0.01155	0.02793	0.02839	0.06742						2.16187	0.0505	0.0583	-0.21308
29.92	0.0254	0.03911	0.03155	0.05618						2.1629	0.052	0.0597	-0.21298
29.94	0.0254	0.02235	0.0347	0.03371						2.16395	0.0537	0.0613	-0.21288
29.96	0.0254	0.02793	0.04416	0.06742						2.16498	0.0553	0.0629	-0.21288
29.98	0.02309	0.03911	0.02839	0.06742						2.16602	0.0573	0.0647	-0.21268
30	0.03695	0.02235	0.04732	0.04494						2.16707	0.0594	0.0665	-0.21238
30.02	0.02309	0.02235	0.0347	0.0618						2.1681	0.0616	0.0683	-0.21198
30.04	0.01848	0.03073	0.02524	0.0618						2.16915	0.0634	0.0703	-0.21218
30.06	0.02771	0.03911	0.02524	0.07303						2.17019	0.0654	0.0724	-0.21228
30.08	0.0254	0.03073	0.02208	0.03933						2.17123	0.0673	0.0745	-0.21248
30.1	0.01617	0.02514	0.01262	0.07303						2.17227	0.0692	0.0767	-0.21278
30.12	0.01848	0.02514	0.03155	0.0618						2.17331	0.0719	0.0789	-0.21228
30.14	0.01617	0.02235	0.01893	0.0618						2.17435	0.0752	0.0813	-0.21138
30.16	0.01386	0.02793	0.02208	0.0618						2.17539	0.0789	0.0837	-0.21008
30.18	0.0254	0.02793	0.02208	0.05618						2.17643	0.0837	0.0861	-0.20768
30.2	0.01848	0.01955	0.03155	0.05618						2.17747	0.0886	0.0886	-0.20528
30.22	0.01386	0.02514	0.03155	0.04494						2.17852	0.0921	0.0912	-0.20438
30.24	0.01617	0.01955	0.03155	0.07303						2.17955	0.0956	0.0938	-0.20348
30.26	0.0254	0.01955	0.02839	0.0618						2.1806	0.0984	0.0964	-0.20328
30.28	0.01386	0.03352	0.04101	0.05618						2.18164	0.1016	0.0991	-0.20278
30.3	0.0254	0.03073	0.02208	0.08989						2.18267	0.1049	0.1017	-0.20208
30.32	0.01617	0.01955	0.02208	0.04494						2.18372	0.1089	0.1044	-0.20078
30.34	0.01848	0.03073	0.04101	0.07865						2.18476	0.1131	0.107	-0.19918
30.36	0.01386	0.02514	0.02839	0.02809						2.18581	0.1167	0.1097	-0.19828
30.38	0.02309	0.02793	0.0347	0.05618						2.18684	0.1204	0.1123	-0.19718
30.4	0.03002	0.03352	0.02839	0.03933						2.18789	0.124	0.1149	-0.19618
										2.18893	0.1261	0.1174	-0.19658
										2.18996	0.128	0.1199	-0.19718
										2.19101	0.1294	0.1223	-0.19818
										2.19205	0.1307	0.1247	-0.19928
										2.19309	0.1344	0.1269	-0.19778
										2.19413	0.1378	0.1291	-0.19658
										2.19518	0.1409	0.1311	-0.19548
										2.19621	0.1435	0.1331	-0.19488
										2.19725	0.1476	0.1349	-0.19258
										2.1983	0.151	0.1365	-0.19078
										2.19934	0.1542	0.1381	-0.18918
										2.20038	0.155	0.1394	-0.18968
										2.20142	0.156	0.1406	-0.18988
										2.20247	0.1544	0.1417	-0.19258
										2.2035	0.1527	0.1425	-0.19508
										2.20454	0.1524	0.1432	-0.19608
										2.20559	0.1523	0.1437	-0.19668
										2.20663	0.1523	0.144	-0.19698
										2.20767	0.1515	0.1442	-0.19798
										2.20871	0.151	0.1441	-0.19838
										2.20976	0.1501	0.1438	-0.19898
										2.2108	0.1508	0.1434	-0.19788
										2.21183	0.1493	0.1428	-0.19878
										2.21288	0.1473	0.142	-0.19998
										2.21392	0.147	0.141	-0.19928
										2.21497	0.1473	0.1398	-0.19778
										2.216	0.1465	0.1385	-0.19728
										2.21705	0.1464	0.137	-0.19588
										2.21809	0.1459	0.1354	-0.19478
										2.21913	0.1449	0.1336	-0.19398
										2.22017	0.1432	0.1316	-0.19368
										2.22121	0.1418	0.1295	-0.19298
										2.22226	0.1398	0.1273	-0.19278
										2.2233	0.1375	0.125	-0.19278
										2.22434	0.1341	0.1226	-0.19378
										2.22538	0.13	0.1201	-0.19538
										2.22642	0.127	0.1175	-0.19578
										2.22747	0.1236	0.1149	-0.19658
										2.22851	0.119	0.1121	-0.19838
										2.22955	0.1135	0.1094	-0.20118
										2.23059	0.1073	0.1066	-0.20458
										2.23163	0.1035	0.1037	-0.20548
										2.23268	0.1017	0.1009	-0.20448
										2.23372	0.1006	0.098	-0.20268
										2.23476	0.0984	0.0951	-0.20198
										2.2358	0.0955	0.0923	-0.20208
										2.23685	0.0918	0.0894	-0.20288
										2.23789	0.088	0.0866	-0.20388
										2.23893	0.0846	0.0838	-0.20448
										2.23997	0.0808	0.0811	-0.20558
										2.24101	0.0765	0.0784	-0.20718
										2.24206	0.0733	0.0758	-0.20778
										2.2431	0.0708	0.0732	-0.20768
										2.24414	0.0685	0.0707	-0.20748
										2.24518	0.0662	0.0683	-0.20738
										2.24622	0.0639	0.0659	-0.20728
										2.24727	0.062	0.0636	-0.20688
										2.24831	0.0592	0.0614	-0.20748
										2.24936	0.0559	0.0593	-0.20868
										2.2504	0.0523	0.0572	-0.21018
										2.25144	0.0488	0.0553	-0.21178
										2.25248	0.0459	0.0534	-0.21278
										2.25352	0.0436	0.0516	-0.21328
										2.25457	0.0416	0.0499	-0.21358
										2.25561	0.04	0.0483	-0.21358
										2.25665	0.0387	0.0467	-0.21328
										2.2577	0.0376	0.0453	-0.21298
										2.25873	0.0366	0.0439	-0.21258
										2.25978	0.0354	0.0425	-0.21238
										2.26082	0.0343	0.0413	-0.21228
										2.26187	0.0332	0.0401	-0.21218
										2.26291	0.0321	0.039	-0.21218
										2.26395	0.0313	0.038	-0.21198
										2.265	0.0304	0.037	-0.21188
										2.26604	0.0296	0.0361	-0.21178
										2.26708	0.029	0.0353	-0.21158
										2.26812	0.0284	0.0345	-0.21138
										2.26916	0.0279	0.0338	-0.21118
										2.27021	0.0275	0.0331	-0.21088
										2.27125	0.0272	0.0324	-0.21048
										2.2723	0.027	0.0318	-0.21008
										2.27334	0.0268	0.0312	-0.20968
										2.27438	0.0267	0.0307	-0.20928
										2.27543	0.0266	0.0302	-0.20888
										2.27647	0.0265	0.0298	-0.20858
										2.27751	0.0264	0.0294	-0.20828
										2.27855	0.0261	0.029	-0.20818
										2.2796	0.026	0.0286	-0.20788
										2.28064	0.0259	0.0282	-0.20758
										2.28168	0.0258	0.0279	-0.20738
										2.28273	0.0257	0.0276	-0.20718
										2.28377	0.0256	0.0273	-0.20698
										2.28482	0.0256	0.0271	-0.20678
										2.28586	0.0255	0.0268	-0.20658
										2.2869	0.0254	0.0266	-0.20648
										2.28795	0.0253	0.0264	-0.20638
										2.28899	0.0252	0.0263	-0.20638
										2.29004	0.0251	0.0261	-0.20628
										2.29107	0.025	0.0259	-0.20618
										2.29211	0.025	0.0258	-0.20608
										2.29316	0.0249	0.0256	-0.20598
										2.2942	0.0248	0.0255	-0.20598
										2.29525	0.0247	0.0253	-0.20588
										2.29629	0.0246	0.0252	-0.20588
										2.29733	0.0245	0.0251	-0.20588
										2.29838	0.0245	0.0249	-0.20568
										2.29942	0.0244	0.0248	-0.20568
										2.30047	0.0244	0.0247	-0.20558
										2.30151	0.0243	0.0246	-0.20558
										2.30255	0.0242	0.0245	-0.20558
										2.3036	0.0241	0.0244	-0.20558
										2.30464	0.024	0.0243	-0.20558
										2.30569	0.024	0.0241	-0.20538
										2.30673	0.0239	0.024	-0.20538
										2.30777	0.0239	0.0239	-0.20528
										2.30882	0.0239	0.0238	-0.20518
										2.30986	0.0238	0.0237	-0.20518
										2.31091	0.0237	0.0236	-0.20518
										2.31195	0.0236	0.0235	-0.20518
										2.31299	0.0236	0.0234	-0.20508
										2.31404	0.0236	0.0233	-0.20498
										2.31508	0.0235	0.0233	-0.20508
										2.31613	0.0235	0.0232	-0.20498
										2.31717	0.0233	0.0231	-0.20508
										2.31821	0.0233	0.023	-0.20498
										2.31926	0.0233	0.0229	-0.20488
										2.3203	0.0233	0.0228	-0.20478
										2.32135	0.0233	0.0227	-0.20468
										2.32239	0.0232	0.0226	-0.20468
										2.32343	0.0231	0.0225	-0.20468
										2.32448	0.023	0.0224	-0.20468
										2.32552	0.023	0.0224	-0.20468
										2.32657	0.023	0.0223	-0.20458
										2.32761	0.0229	0.0222	-0.20458
										2.32865	0.0228	0.0221	-0.20458
										2.3297	0.0228	0.0221	-0.20458
										2.33074	0.0227	0.022	-0.20458
										2.33179	0.0227	0.0219	-0.20448
										2.33283	0.0226	0.0218	-0.20448
										2.33387	0.0226	0.0218	-0.20448
										2.33492	0.0226	0.0217	-0.20438
										2.33597	0.0225	0.0217	-0.20448
										2.33702	0.0225	0.0216	-0.20438
										2.33806	0.0224	0.0215	-0.20438
										2.3391	0.0224	0.0215	-0.20438
										2.34015	0.0224	0.0214	-0.20428
										2.34119	0.0224	0.0214	-0.20428
										2.34224	0.0224	0.0214	-0.20428
										2.34328	0.0224	0.0213	-0.20418
										2.34432	0.0225	0.0213	-0.20408
										2.34537	0.0224	0.0213	-0.20418
										2.34641	0.0224	0.0212	-0.20408
										2.34746	0.0222	0.0212	-0.20428
										2.3485	0.0221	0.0212	-0.20438
										2.34955	0.022	0.0212	-0.20448
										2.3506	0.022	0.0212	-0.20448
										2.35164	0.0219	0.0212	-0.20458
										2.35268	0.0219	0.0212	-0.20458
										2.35373	0.0218	0.0212	-0.20468
										2.35477	0.0218	0.0212	-0.20468
										2.35582	0.0218	0.0213	-0.20478
										2.35686	0.0218	0.0213	-0.20478
										2.3579	0.0218	0.0213	-0.20478
										2.35896	0.0219	0.0214	-0.20478
										2.36	0.0219	0.0214	-0.20478
										2.36105	0.022	0.0215	-0.20478
										2.36209	0.0221	0.0216	-0.20478
										2.36313	0.0222	0.0217	-0.20478
										2.36418	0.0223	0.0217	-0.20468
										2.36522	0.0224	0.0218	-0.20468
										2.36627	0.0225	0.022	-0.20478
										2.36732	0.0225	0.0221	-0.20488
										2.36836	0.0227	0.0222	-0.20478
										2.36941	0.0228	0.0223	-0.20478
										2.37045	0.023	0.0225	-0.20478
										2.37149	0.0232	0.0226	-0.20468
										2.37254	0.0234	0.0228	-0.20468
										2.37358	0.0237	0.023	-0.20458
										2.37464	0.0239	0.0232	-0.20458
										2.37568	0.024	0.0234	-0.20468
										2.37672	0.0243	0.0236	-0.20458
										2.37777	0.0244	0.0238	-0.20468
										2.37881	0.0246	0.024	-0.20468
										2.37986	0.0249	0.0242	-0.20458
										2.38091	0.0251	0.0244	-0.20458
										2.38195	0.0253	0.0247	-0.20468
										2.383	0.0255	0.0249	-0.20468
										2.38404	0.0257	0.0252	-0.20478
										2.38508	0.0261	0.0254	-0.20458
										2.38614	0.0265	0.0257	-0.20448
										2.38718	0.027	0.026	-0.20428
										2.38823	0.0274	0.0262	-0.20408
										2.38927	0.0278	0.0265	-0.20398
										2.39031	0.0282	0.0268	-0.20388
										2.39137	0.0285	0.0271	-0.20388
										2.39241	0.0287	0.0273	-0.20388
										2.39345	0.029	0.0276	-0.20388
										2.3945	0.0291	0.0279	-0.20408
										2.39554	0.0293	0.0282	-0.20418
										2.3966	0.0295	0.0284	-0.20418
										2.39764	0.0296	0.0287	-0.20438
										2.39868	0.0295	0.0289	-0.20468
										2.39973	0.0296	0.0292	-0.20488
										2.40078	0.0297	0.0294	-0.20498
										2.40182	0.03	0.0296	-0.20488
										2.40287	0.0302	0.0299	-0.20498
										2.40391	0.0304	0.0301	-0.20498
										2.40496	0.0304	0.0303	-0.20518
										2.40601	0.0305	0.0304	-0.20518
										2.40705	0.0306	0.0306	-0.20528
										2.4081	0.0306	0.0308	-0.20548
										2.40914	0.0306	0.0309	-0.20558
										2.41019	0.0307	0.031	-0.20558
										2.41124	0.0307	0.0311	-0.20568
										2.41228	0.0308	0.0312	-0.20568
										2.41334	0.031	0.0313	-0.20558
										2.41438	0.0313	0.0313	-0.20528
										2.41542	0.0316	0.0313	-0.20498
										2.41647	0.0316	0.0313	-0.20498
										2.41752	0.0315	0.0313	-0.20508
										2.41856	0.0315	0.0313	-0.20508
										2.41961	0.0314	0.0312	-0.20508
										2.42065	0.0314	0.0312	-0.20508
										2.42171	0.0315	0.0311	-0.20488
										2.42275	0.0313	0.031	-0.20498
										2.42379	0.0311	0.0308	-0.20498
										2.42485	0.031	0.0307	-0.20498
										2.42589	0.0307	0.0305	-0.20508
										2.42693	0.0305	0.0303	-0.20508
										2.42799	0.0301	0.0301	-0.20528
										2.42903	0.0298	0.0299	-0.20538
										2.43008	0.0295	0.0297	-0.20548
										2.43112	0.0292	0.0294	-0.20548
										2.43217	0.0286	0.0292	-0.20588
										2.43322	0.0281	0.0289	-0.20608
										2.43426	0.0277	0.0286	-0.20618
										2.43531	0.0273	0.0283	-0.20628
										2.43636	0.0268	0.028	-0.20648
										2.4374	0.0263	0.0277	-0.20668
										2.43845	0.0259	0.0273	-0.20668
										2.4395	0.0255	0.027	-0.20678
										2.44054	0.025	0.0266	-0.20688
										2.4416	0.0245	0.0263	-0.20708
										2.44264	0.0241	0.0259	-0.20708
										2.44368	0.0238	0.0256	-0.20708
										2.44474	0.0235	0.0252	-0.20698
										2.44578	0.023	0.0248	-0.20708
										2.44682	0.0226	0.0245	-0.20718
										2.44788	0.0223	0.0241	-0.20708
										2.44892	0.0219	0.0237	-0.20708
										2.44997	0.0216	0.0234	-0.20708
										2.45102	0.0213	0.023	-0.20698
										2.45206	0.021	0.0226	-0.20688
										2.45312	0.0207	0.0223	-0.20688
										2.45416	0.0203	0.0219	-0.20688
										2.4552	0.0201	0.0216	-0.20678
										2.45626	0.0198	0.0212	-0.20668
										2.4573	0.0196	0.0209	-0.20658
										2.45835	0.0194	0.0206	-0.20648
										2.4594	0.0191	0.0202	-0.20638
										2.46044	0.0189	0.0199	-0.20628
										2.46149	0.0186	0.0196	-0.20628
										2.46254	0.0183	0.0193	-0.20628
										2.46359	0.018	0.019	-0.20628
										2.46464	0.0178	0.0187	-0.20618
										2.46568	0.0176	0.0184	-0.20608
										2.46673	0.0173	0.0181	-0.20608
										2.46778	0.0171	0.0179	-0.20608
										2.46883	0.0169	0.0176	-0.20598
										2.46987	0.0166	0.0174	-0.20608
										2.47092	0.0164	0.0171	-0.20598
										2.47197	0.0162	0.0169	-0.20598
										2.47301	0.016	0.0167	-0.20598
										2.47407	0.0159	0.0164	-0.20578
										2.47511	0.0157	0.0162	-0.20578
										2.47616	0.0155	0.016	-0.20578
										2.47721	0.0154	0.0158	-0.20568
										2.47825	0.0153	0.0156	-0.20558
										2.47931	0.0152	0.0154	-0.20548
										2.48035	0.0151	0.0152	-0.20538
										2.4814	0.0149	0.0151	-0.20548
										2.48245	0.0149	0.0149	-0.20528
										2.4835	0.0148	0.0147	-0.20518
										2.48454	0.0147	0.0145	-0.20508
										2.4856	0.0146	0.0144	-0.20508
										2.48664	0.0144	0.0142	-0.20508
										2.48769	0.0143	0.0141	-0.20508
										2.48874	0.0142	0.0139	-0.20498
										2.48979	0.0141	0.0138	-0.20498
										2.49083	0.014	0.0137	-0.20498
										2.49189	0.0139	0.0135	-0.20488
										2.49293	0.0138	0.0134	-0.20488
										2.49398	0.0138	0.0133	-0.20478
										2.49503	0.0137	0.0131	-0.20468
										2.49607	0.0136	0.013	-0.20468
										2.49713	0.0135	0.0129	-0.20468
										2.49817	0.0134	0.0128	-0.20468
										2.49922	0.0133	0.0126	-0.20458
										2.50027	0.0132	0.0125	-0.20458
										2.50132	0.0132	0.0124	-0.20448
										2.50236	0.0131	0.0123	-0.20448
										2.50342	0.013	0.0122	-0.20448
										2.50446	0.0129	0.0111	-0.20348
										2.50551	0.0128	0.0111	-0.20358
										2.50657	0.0127	0.011	-0.20358
										2.50761	0.0126	0.011	-0.20368
										2.50866	0.0126	0.0109	-0.20358
										2.50971	0.0125	0.0108	-0.20358
										2.51076	0.0124	0.0108	-0.20368
										2.5118	0.0124	0.0107	-0.20358
										2.51286	0.0123	0.0106	-0.20358
										2.5139	0.0122	0.0106	-0.20368
										2.51495	0.0121	0.0105	-0.20368
										2.516	0.012	0.0105	-0.20378
										2.51705	0.0119	0.0104	-0.20378
										2.5181	0.0119	0.0103	-0.20368
										2.51915	0.0118	0.0103	-0.20378
