# Supplementary material for: Strain regulation retards natural operation decay of perovskite solar cells
Source: Nature. 2024 Oct 14;635(8040):882–9. doi: 10.1038/s41586-024-08161-x (PMC11602722; doi:10.1038/s41586-024-08161-x)
Supplement: Supplementary file 5 — Source Data Fig. 4 [file 41586_2024_8161_MOESM5_ESM.xlsx]

## Sheet: Sheet1
Fig. 4a				Fig. 4b				Fig. 4c						Fig. 4d
	Reverse	Forward			Control	pero-Ph-Se-Cl			Control	pero-Ph-Se-Cl	Temperature				cycling-control		cycling-pero-Ph-Se-Cl		continuous-control		continuous-pero-Ph-Se-Cl
1.2	-7.23793	-6.7931		0	1	1		0	1	1	85	--		FAPbI3	0.55277	0.03212	0.92402	0.01846	0.6777	0.02827	0.9737	0.01652
1.19213	-2.78966	-3.0069		3	0.97676	0.99976		3	0.93912	0.96205	85	--		FA0.92MA0.08PbI3	0.3107	0.02873	0.93671	0.018	0.535	0.03165	0.9916	0.0158
1.18416	1.27069	0.47759		6	0.95606	0.99179		6	0.89866	0.94603	85	--		Cs0.05FA0.7MA0.25PbI2.6Br0.4	0.35417	0.03351	0.92571	0.02013	0.6761	0.02974	0.9948	0.0174
1.17608	5.03621	3.76897		9	0.9211	0.97822		9	0.86499	0.91849	85	--
1.1679	8.42241	6.78966		12	0.88597	0.96322		12	0.81603	0.90706	85	--
1.1596	11.4259	9.52586		12	0	0		12	--	0	--	25
1.15119	14.0552	11.9914		18	0	0		18	--	0	--	25
1.14266	16.2828	14.15		24	0	0		24	--	0	--	25
1.13401	18.1862	16.081		24	0.93606	1.0019		24	0.98436	1.00153	85	--
1.12523	19.7552	17.7276		27	0.89925	0.9875		27	0.87048	0.97481	85	--
1.11632	21.0276	19.1448		30	0.86597	0.97822		30	0.84915	0.93763	85	--
1.10729	22.0483	20.3431		33	0.83423	0.96322		33	0.81205	0.89935	85	--
1.09811	22.8793	21.3621		36	0.79306	0.95512		36	0.80636	0.88688	85	--
1.0888	23.5448	22.2293		36	0	0		36	0	0	--	25
1.07934	24.0621	22.9224		42	0	0		42	0	0	--	25
1.06973	24.4793	23.5155		48	0	0		48	0	0	--	25
1.05997	24.7948	23.9759		48	0.90443	0.99042		48	0.9629	1	85	--
1.05005	25.0569	24.381		51	0.85162	0.97536		51	0.93937	0.98475	85	--
1.03996	25.2672	24.6914		54	0.82212	0.95953		54	0.82265	0.95538	85	--
1.0297	25.4397	24.9621		57	0.78719	0.95417		57	0.79305	0.92646	85	--
1.01927	25.5741	25.1914		60	0.72233	0.92941		60	0.78723	0.91132	85	--
1.00865	25.6948	25.3448		60	0	0		60	0	0	--	25
0.99785	25.7862	25.5		66	0	0		66	0	0	--	25
0.98685	25.8604	25.5862		72	0	0		72	0	0	--	25
0.97565	25.9207	25.6793		72	0.85499	0.99881		72	0.94482	1.01174	85	--
0.96423	25.9379	25.7397		75	0.80793	0.97227		75	0.85152	0.97085	85	--
0.9526	25.9914	25.7914		78	0.74331	0.96096		78	0.80628	0.9312	85	--
0.94075	26.0017	25.8621		81	0.71079	0.95797		81	0.80132	0.92329	85	--
0.92865	26.0362	25.9069		84	0.67564	0.94226		84	0.79541	0.91301	85	--
0.91631	26.0517	25.9655		84	0	0		84	0	0	--	25
0.90372	26.069	26.0069		90	0	0		90	0	0	--	25
0.89086	26.0879	26.0431		96	0	0		96	0	0	--	25
0.87772	26.0914	26.0379		96	0.78408	0.98071		96	0.89985	1.01303	85	--
0.86429	26.1241	26.0465		99	0.74736	0.9592		99	0.84736	0.96171	85	--
0.85056	26.1172	26.0603		102	0.70031	0.94988		102	0.81138	0.92174	85	--
0.83651	26.1328	26.0603		105	0.66872	0.9318		105	0.79621	0.90145	85	--
0.82213	26.1086	26.0793		108	0.61407	0.92433		108	0.78467	0.89715	85	--
0.8074	26.119	26.0724		108	0	0		108	0	0	--	25
0.7923	26.1241	26.0879		114	0	0		114	0	0	--	25
0.77682	26.1207	26.0845		120	0	0		120	0	0	--	25
0.76093	26.1397	26.0897		120	0.75408	0.97929		120	0.86468	1.00879	85	--
0.74462	26.1448	26.0845		123	0.70711	0.9631		123	0.80172	0.96047	85	--
0.72786	26.1586	26.0897		126	0.66476	0.94777		126	0.77581	0.93913	85	--
0.71062	26.1517	26.0931		129	0.60533	0.93632		129	0.76158	0.90371	85	--
0.69289	26.1586	26.0879		132	0.56086	0.92335		132	0.75151	0.87438	85	--
0.67461	26.1534	26.0983		132	0	0		132	0	0	--	25
0.65578	26.1397	26.0897		141	0	0		141	0	0	--	25
0.63633	26.1483	26.0931		144	0	0		144	0	0	--	25
0.61625	26.15	26.0931		144	0.69641	0.96917		144	0.80373	0.99017	85	--
0.59548	26.1604	26.1104		147	0.65141	0.9512		147	0.77286	0.93676	85	--
0.57398	26.169	26.1069		150	0.61724	0.94142		150	0.76306	0.9049	85	--
0.55169	26.1948	26.1224		153	0.57509	0.93916		153	0.75688	0.86604	85	--
0.52855	26.2052	26.1276		156	0.53561	0.92279		156	0.74789	0.8561	85	--
0.50449	26.219	26.1241		156	0	0		156	0	0	--	25
0.47944	26.2224	26.1431		162	0	0		162	0	0	--	25
0.45332	26.2276	26.15		168	0	0		168	0	0	--	25
0.42602	26.2276	26.1638		168	0.66041	0.96893		168	0.77688	0.99147	85	--
0.39744	26.219	26.1586		171	0.61086	0.96441		171	0.7213	0.936	85	--
0.36745	26.2172	26.1586		174	0.5776	0.94764		174	0.69674	0.88585	85	--
0.3359	26.2086	26.1621		177	0.54933	0.93571		177	0.68909	0.83779	85	--
0.30263	26.2103	26.1621		180	0.51009	0.92347		180	0.67915	0.8152	85	--
0.26743	26.2052	26.181		180	0	0		180	0	0	--	25
0.23007	26.2103	26.1862		186	0	0		186	0	0	--	25
0.19026	26.2121	26.2035		192	0	0		192	0	0	--	25
0.14765	26.2103	26.2121		192	0.61952	0.94394		192	0.73218	1.00941	85	--
0.10184	26.2103	26.2259		195	0.58179	0.93469		195	0.6813	0.94622	85	--
0.0523	26.2052	26.2397		198	0.55856	0.92084		198	0.65499	0.90803	85	--
-0.00166	26.2241	26.2535		201	0.5252	0.91571		201	0.63968	0.86577	85	--
-0.0609	26.2431	26.2586		204	0.47876	0.90492		204	0.63472	0.82054	85	--
-0.12646	26.2552	26.2759		204	0	0		204	0	0	--	25
-0.2	26.2793	26.2759		210	0	0		210	0	0	--	25
				216	0	0		216	0	0	--	25
				216	0.58302	0.9356		216	0.69177	1.00359	85	--
				219	0.55869	0.92835		219	0.64411	0.94179	85	--
				222	0.52086	0.91398		222	0.61565	0.91324	85	--
				225	0.47695	0.90827		225	0.60357	0.87317	85	--
				228	0.44457	0.90142		228	0.59565	0.84252	85	--
				228	0	0		228	0	0	--	25
				234	0	0		234	0	0	--	25
				240	0	0		240	0	0	--	25
				240	0.54675	0.93156		240	0.66814	1.00945	85	--
				243	0.52105	0.91834		243	0.6131	0.96699	85	--
				246	0.48105	0.90083		246	0.57135	0.92174	85	--
				249	0.45675	0.89763		249	0.5582	0.88511	85	--
				252	0.41105	0.87591		252	0.55444	0.82567	85	--
				252	0	0		252	0	0	--	25
				258	0	0		258	0	0	--	25
				264	0	0		264	0	0	--	25
				264	0.51159	0.92656		264	0.65042	0.99173	85	--
				267	0.46312	0.91126		267	0.60934	0.94945	85	--
				270	0.4372	0.90496		270	0.59834	0.90945	85	--
				273	0.396	0.88243		273	0.59431	0.853	85	--
				276	0.36603	0.8749		276	0.58907	0.81464	85	--
				276	0	0		276	0	0	--	25
				282	0	0		282	0	0	--	25
				288	0	0		288	0	0	--	25
				288	0.4634	0.93453		288	0.62022	0.99614	85	--
				291	0.42605	0.91725		291	0.57055	0.92404	85	--
				294	0.39707	0.90015		294	0.54652	0.86949	85	--
				297	0.35541	0.89068		297	0.54262	0.813	85	--
				300	0.32526	0.87502		300	0.5202	0.7879	85	--
				300	0	0		300	0	0	--	25
				306	0	0		306	0	0	--	25
				312	0	0		312	0	0	--	25
				312	0	0.91834		312	0.61981	0.98656	85	--
				315	--	0.8932		315	0.60505	0.928	85	--
				318	--	0.88072		318	0.59793	0.88352	85	--
				321	--	0.87763		321	0.58129	0.82019	85	--
				324	--	0.87146		324	0.5684	0.78627	85	--
				324	--	0		324	0	0	--	25
				330	--	0		330	0	0	--	25
				336	--	0		336	0	0	--	25
				336	--	0.91335		336	0.57632	0.9952	85	--
				339	--	0.89443		339	0.55457	0.96171	85	--
				342	--	0.88762		342	0.52799	0.90145	85	--
				345	--	0.87726		345	0.51014	0.87546	85	--
				348	--	0.85063		348	0.50222	0.8336	85	--
				348	--	0		348	0	0	--	25
				354	--	0		354	0	0	--	25
				360	--	0		360	0	0	--	25
				360	--	0.9068		360	0.52101	0.99661	85	--
				363	--	0.88205		363	0.48221	0.89289	85	--
				366	--	0.87467		366	0.43973	0.8475	85	--
				369	--	0.86991		369	0.39052	0.82213	85	--
				372	--	0.85289		372	0.35213	0.80856	85	--
				372	--	0		372	0	0	--	25
				378	--	0		378	0	0	--	25
				384	--	0		384	0	0	--	25
				384	--	0.89418		384	0.51913	0.98271	85	--
				387	--	0.8752		387	0.46288	0.91632	85	--
				390	--	0.86443		390	0.41079	0.86436	85	--
				393	--	0.8576		393	0.3709	0.80549	85	--
				396	--	0.84015		396	0.3528	0.78078	85	--
				396	--	0		396	0	0	--	25
				402	--	0		402	0	0	--	25
				408	--	0		408	0	0	--	25
				408	--	0.88739		408	0.46973	0.97423	85	--
				411	--	0.86917		411	0.40516	0.91756	85	--
				414	--	0.86023		414	0.35938	0.86365	85	--
				417	--	0.85431		417	0.32702	0.84556	85	--
				420	--	0.83051		420	0.31253	0.75816	85	--
				420	--	0		420	0	0	--	25
				426	--	0		426	0	0	--	25
				432	--	0		432	0	0	--	25
				432	--	0.88608		432	0.43496	0.97544	85	--
				435	--	0.8724		435	0.39012	0.90863	85	--
				438	--	0.86455		438	0.36891	0.85307	85	--
				441	--	0.8407		441	0.32676	0.81648	85	--
				444	--	0.83658		444	0.29777	0.78271	85	--
				444	--	0		444	0	0	--	25
				450	--	0		450	0	0	--	25
				456	--	0		456	0	0	--	25
				456	--	0.89051		456	0.40341	0.97496	85	--
				459	--	0.87526		459	0.36763	0.91753	85	--
				462	--	0.85154		462	0.34166	0.8832	85	--
				465	--	0.84011		465	0.31522	0.85606	85	--
				468	--	0.83227		468	0.28909	0.8099	85	--
				468	--	0		468	0	0	--	25
				474	--	0		474	0	0	--	25
				480	--	0		480	0	0	--	25
				480	--	0.88109		480	0.37884	0.96246	85	--
				483	--	0.85098		483	0.34092	0.90536	85	--
				486	--	0.83369		486	0.31891	0.87492	85	--
				489	--	0.82599		489	0.29365	0.84398	85	--
				492	--	0.82478		492	0.27421	0.7972	85	--
				492	--	0		492	0	0	--	25
				498	--	0		498	0	0	--	25
				504	--	0		504	0	0	--	25
				504	--	0.88906		504	0.36314	0.96432	85	--
				507	--	0.86384		507	0.33153	0.91289	85	--
				510	--	0.8511		510	0.30018	0.87472	85	--
				513	--	0.83039		513	0.28817	0.81961	85	--
				516	--	0.81468		516	0.25709	0.77359	85	--
				516	--	0		516	0	0	--	25
				522	--	0		522	0	0	--	25
				528	--	0		528	0	0	--	25
				528	--	0.8793		528	0.35266	0.96224	85	--
				531	--	0.86872		531	0.32253	0.90703	85	--
				534	--	0.84658		534	0.29159	0.87272	85	--
				537	--	0.83842		537	0.27159	0.82333	85	--
				540	--	0.82384		540	0.25092	0.78001	85	--
				540	--	0		540	0	0	--	25
				546	--	0		546	0	0	--	25
				552	--	0		552	0	0	--	25
				552	--	0.88775		552	0.33427	0.96995	85	--
				555	--	0.86697		555	0.29843	0.92556	85	--
				558	--	0.85494		558	0.27319	0.86656	85	--
				561	--	0.8361		561	0.25856	0.83328	85	--
				564	--	0.82771		564	0.2497	0.79241	85	--
				564	--	0		564	0	0	--	25
				570	--	0		570	0	0	--	25
				576	--	0		576	0	0	--	25
				576	--	0.87704		576	0.27467	0.95654	85	--
				579	--	0.85943		579	0.23708	0.90436	85	--
				582	--	0.84968		582	0.22177	0.87351	85	--
				585	--	0.82969		585	0.21278	0.81066	85	--
				588	--	0.81699		588	0.20768	0.76284	85	--
				588	--	0
				594	--	0
				600	--	0
				600	--	0.86811
				603	--	0.84479
				606	--	0.83842
				609	--	0.8203
				612	--	0.81705
				612	--	0
				618	--	0
				624	--	0
				624	--	0.86954
				627	--	0.84003
				630	--	0.83392
				633	--	0.8281
				636	--	0.81577
				636	--	0
				642	--	0
				648	--	0
				648	--	0.85895
				651	--	0.83884
				654	--	0.81408
				657	--	0.80194
				660	--	0.79051
				660	--	0
				666	--	0
				672	--	0
				672	--	0.86418
				675	--	0.84978
				678	--	0.83657
				681	--	0.82416
				684	--	0.81635
				684	--	0
				690	--	0
				696	--	0
				696	--	0.85895
				699	--	0.83884
				702	--	0.82847
				705	--	0.81941
				708	--	0.80514
				708	--	0
				714	--	0
				720	--	0
				720	--	0.85073
				723	--	0.83587
				726	--	0.82087
				729	--	0.81347
				732	--	0.80163
				732	--	0
				738	--	0
				744	--	0
				744	--	0.85537
				747	--	0.83166
				750	--	0.82284
				753	--	0.801
				756	--	0.79657
				756	--	0
				762	--	0
				768	--	0
				768	--	0.8436
				771	--	0.81359
				774	--	0.80432
				777	--	0.79552
				780	--	0.78657
				780	--	0
				786	--	0
				792	--	0
				792	--	0.85001
				795	--	0.83658
				798	--	0.81837
				801	--	0.80552
				804	--	0.79566
				804	--	0
				810	--	0
				816	--	0
				816	--	0.8497
				819	--	0.83141
				822	--	0.8256
				825	--	0.80537
				828	--	0.78833
				828		0
				834	--	0
				840	--	0
				840	--	0.83317
				843	--	0.8157
				846	--	0.80249
				849	--	0.7927
				852	--	0.781
				852	--	0
				858	--	0
				864	--	0
				864	--	0.82902
				867	--	0.81249
				870	--	0.79297
				873	--	0.78242
				876	--	0.77082
				876	--	0
				882	--	0
				888	--	0
				888	--	0.82262
				891	--	0.80255
				894	--	0.792
				897	--	0.78077
				900	--	0.76913
				900	--	0
				906	--	0
				912	--	0
				912	--	0.82478
				915	--	0.80825
				918	--	0.79633
				921	--	0.78023
				924	--	0.7615
				924	--	0
				930	--	0
				936	--	0
				936	--	0.82478
				939	--	0.79825
				942	--	0.78241
				945	--	0.7708
				948	--	0.7615
				948	--	0
				954	--	0
				960	--	0
				960	--	0.82486
				963	--	0.80927
				966	--	0.79999
				969	--	0.78032
				972	--	0.77322
				972	--	0
				978	--	0
				984	--	0
				984	--	0.81249
				987	--	0.8027
				990	--	0.79032
				993	--	0.77538
				996	--	0.76732
				996	--	0
				1002	--	0
				1008	--	0
				1008	--	0.80858
				1011	--	0.7927
				1014	--	0.78002
				1017	--	0.76784
				1020	--	0.7548
