# Supplementary material for: Strain regulation retards natural operation decay of perovskite solar cells
Source: Nature. 2024 Oct 14;635(8040):882–9. doi: 10.1038/s41586-024-08161-x (PMC11602722; doi:10.1038/s41586-024-08161-x)
Supplement: Supplementary file 6 — Source Data Extended Data Fig. 1 [file 41586_2024_8161_MOESM6_ESM.xlsx]

## Sheet: Sheet1
Extended Data Fig. 1a										Extended Data Fig. 1b										Extended Data Fig. 1c
continuous		cycling		Average values		Temperature				continuous		cycling		Average values		Temperature				continuous		cycling		Average values		Temperature
0	1	0	1	6	0.92434	0	55	--		0	1	0	1	6	0.91499	0	65	--		0	1	0	1	6	0.91026	0	85	--
4.48333	0.99648	3	0.98239	18	0.89252	3	55	--		4.48333	0.99841	3	0.95181	18	0.9071	3	65	--		4.48333	0.97767	3	0.95424	18	0.87354	3	85	--
8.93333	0.99245	6	0.9471	30	0.8961	6	55	--		8.93333	0.99629	6	0.90467	30	0.87068	6	65	--		8.93333	0.97415	6	0.91445	30	0.79758	6	85	--
13.3167	0.99245	9	0.86313	42	0.8741	9	55	--		13.3167	0.98887	9	0.86926	42	0.82633	9	65	--		13.3167	0.96827	9	0.85718	42	0.76357	9	85	--
17.7333	0.99194	12	0.82906	54	0.86478	12	55	--		17.7333	0.98145	12	0.84921	54	0.80491	12	65	--		17.7333	0.96063	12	0.82542	54	0.71597	12	85	--
22.1167	0.99144	12	0	66	0.819	12	--	25		22.1167	0.9788	12	0	66	0.77245	12	--	25		22.1167	0.96063	12	0	66	0.67994	12	--	25
26.5	0.99094	18	0	78	0.78652	18	--	25		26.5	0.97403	18	0	78	0.72061	18	--	25		26.5	0.95946	18	0	78	0.58425	18	--	25
30.8667	0.98993	24	0			24	--	25		30.8667	0.97032	24	0			24	--	25		30.8667	0.95652	24	0			24	--	25
35.2167	0.98892	24	0.99083			24	55	--		35.2167	0.96873	24	0.99003			24	65	--		35.2167	0.94888	24	0.97052			24	85	--
39.6333	0.98741	27	0.93147			27	55	--		39.6333	0.95972	27	0.94078			27	65	--		39.6333	0.94536	27	0.91688			27	85	--
44.7833	0.9859	30	0.89171			30	55	--		44.7833	0.9539	30	0.91259			30	65	--		44.7833	0.93831	30	0.87941			30	85	--
49.1833	0.98489	33	0.84065			33	55	--		49.1833	0.94754	33	0.88384			33	65	--		49.1833	0.93713	33	0.82956			33	85	--
53.5667	0.97734	36	0.80795			36	55	--		53.5667	0.94701	36	0.80827			36	65	--		53.5667	0.92186	36	0.77131			36	85	--
57.95	0.97583	36	0			36	--	25		57.95	0.94701	36	0			36	--	25		57.95	0.92186	36	0			36	--	25
62.35	0.97482	42	0			42	--	25		62.35	0.94595	42	0			42	--	25		62.35	0.91657	42	0			42	--	25
66.7333	0.97331	48	0			48	--	25		66.7333	0.94542	48	0			48	--	25		66.7333	0.91069	48	0			48	--	25
71.1167	0.96727	48	0.99049			48	55	--		71.1167	0.92793	48	0.96542			48	65	--		71.1167	0.90834	48	0.93934			48	85	--
75.4833	0.96677	51	0.96102			51	55	--		75.4833	0.92687	51	0.90506			51	65	--		75.4833	0.90482	51	0.82672			51	85	--
79.8833	0.96022	54	0.91416			54	55	--		79.8833	0.91892	54	0.87928			54	65	--		79.8833	0.90423	54	0.76988			54	85	--
84.25	0.95821	57	0.83179			57	55	--		84.25	0.91839	57	0.8405			57	65	--		84.25	0.90188	57	0.73632			57	85	--
88.65	0.95821	60	0.78305			60	55	--		88.65	0.9115	60	0.76312			60	65	--		88.65	0.89777	60	0.71565			60	85	--
93.6	0.95418	60	0			60	--	25		93.6	0.90938	60	0			60	--	25		93.6	0.89072	60	0			60	--	25
97.9833	0.95267	66	0			66	--	25		97.9833	0.9062	66	0			66	--	25		97.9833	0.89072	66	0			66	--	25
102.35	0.95166	72	0			72	--	25		102.35	0.90302	72	0			72	--	25		102.35	0.88132	72	0			72	--	25
104.533	0.95015	72	0.96003			72	55	--		104.533	0.8956	72	0.93171			72	65	--		104.533	0.87955	72	0.90542			72	85	--
106.717	0.94914	75	0.91617			75	55	--		106.717	0.88977	75	0.86027			75	65	--		106.717	0.87603	75	0.83969			75	85	--
108.9	0.94763	78	0.86444			78	55	--		108.9	0.88712	78	0.83431			78	65	--		108.9	0.87603	78	0.74211			78	85	--
111.1	0.94159	81	0.83111			81	55	--		111.1	0.885	81	0.78027			81	65	--		111.1	0.86545	81	0.68141			81	85	--
113.283	0.94109	84	0.79874			84	55	--		113.283	0.88129	84	0.72508			84	65	--		113.283	0.85958	84	0.64921			84	85	--
115.467	0.93907	84	0			84	--	25		115.467	0.87599	84	0			84	--	25		115.467	0.85781	84	0			84	--	25
117.667	0.93857	90	0			90	--	25		117.667	0.8744	90	0			90	--	25		117.667	0.84665	90	0			90	--	25
119.85	0.93253	96	0			96	--	25		119.85	0.87387	96	0			96	--	25		119.85	0.84489	96	0			96	--	25
122.05	0.93152	96	0.94117			96	55	--		122.05	0.87122	96	0.91396			96	65	--		122.05	0.84019	96	0.85257			96	85	--
124.233	0.92346	99	0.87728			99	55	--		124.233	0.8601	99	0.87932			99	65	--		124.233	0.8396	99	0.79093			99	85	--
126.4	0.91944	102	0.85531			102	55	--		126.4	0.84738	102	0.79517			102	65	--		126.4	0.83843	102	0.69532			102	85	--
128.583	0.91793	105	0.84415			105	55	--		128.583	0.84314	105	0.74168			105	65	--		128.583	0.83843	105	0.63646			105	85	--
130.767	0.9139	108	0.806			108	55	--		130.767	0.83148	108	0.69443			108	65	--		130.767	0.8349	108	0.60458			108	85	--
132.95	0.90987	108	0			108	--	25		132.95	0.82936	108	0			108	--	25		132.95	0.83196	108	0			108	--	25
135.15	0.90937	114	0			114	--	25		135.15	0.82035	114	0			114	--	25		135.15	0.82374	114	0			114	--	25
137.333	0.90785	120	0			120	--	25		137.333	0.81187	120	0			120	--	25		137.333	0.80376	120	0			120	--	25
139.533	0.89627	120	0.9098			120	55	--		139.533	0.80975	120	0.87525			120	65	--		139.533	0.77497	120	0.80968			120	85	--
141.75	0.89124	123	0.85974			123	55	--		141.75	0.80975	123	0.81631			123	65	--		141.75	0.76851	123	0.73969			123	85	--
143.95	0.88771	126	0.79778			126	55	--		143.95	0.79703	126	0.75236			126	65	--		143.95	0.75441	126	0.64211			126	85	--
146.133	0.87966	129	0.77411			129	55	--		146.133	0.79279	129	0.734			129	65	--		146.133	0.73032	129	0.61614			129	85	--
150.483	0.87412	132	0.75358			132	55	--		150.483	0.78696	132	0.68431			132	65	--		150.483	0.72327	132	0.59209			132	85	--
154.867	0.86606	132	0			132	--	25		154.867	0.77901	132	0			132	--	25		154.867	0.72092	132	0			132	--	25
159.217	0.85952	141	0			141	--	25		159.217	0.77213	141	0			141	--	25		159.217	0.71915	141	0			141	--	25
		144	0			144	--	25				144	0			144	--	25				144	0			144	--	25
		144	0.87603			144	55	--				144	0.83716			144	65	--				144	0.72488			144	85	--
		147	0.8177			147	55	--				147	0.7554			147	65	--				147	0.62504			147	85	--
		150	0.78621			150	55	--				150	0.72517			150	65	--				150	0.54647			150	85	--
		153	0.7449			153	55	--				153	0.66254			153	65	--				153	0.51872			153	85	--
		156	0.70776			156	55	--				156	0.62277			156	65	--				156	0.50613			156	85	--
		156	0			156	--	25				156	0			156	--	25				156	0			156	--	25
						162	--	25								162	--	25								162	--	25
