# Supplementary material for: Strain regulation retards natural operation decay of perovskite solar cells
Source: Nature. 2024 Oct 14;635(8040):882–9. doi: 10.1038/s41586-024-08161-x (PMC11602722; doi:10.1038/s41586-024-08161-x)
Supplement: Supplementary file 7 — Source Data Extended Data Fig. 2 [file 41586_2024_8161_MOESM7_ESM.xlsx]

## Sheet: Sheet1
Extended Data Fig. 2a							Extended Data Fig. 2b
continuous		cycling		Average values			continuous		cycling		Average values
0	1	0	1	6	0.92326		0	1	0	1	6	0.90124
1.43333	0.97414	3	0.95046	18	0.82836		2.15	0.9676	3	0.9364	18	0.82573
3.58333	0.94802	6	0.9254	30	0.73236		4.3	0.93258	6	0.88529	30	0.78935
5.7	0.9244	9	0.89712	42	0.65103		6.43333	0.8916	9	0.85885	42	0.71464
7.91667	0.89543	12	0.84332	54	0.57405		8.58333	0.88331	12	0.82566	54	0.67172
10.1167	0.87926	12	0	66	0.49099		10.7333	0.86546	12	0	66	0.61427
12.2667	0.85953	18	0	78	0.42771		12.85	0.85404	18	0	78	0.53171
14.4	0.82979	24	0	90	0.36622		15	0.84276	24	0	90	0.4623
16.55	0.80518	24	0.92842	102	0.3107		17.15	0.83968	24	0.92606	102	0.35417
18.7	0.78448	27	0.86183				19.2833	0.83181	27	0.86107
20.85	0.77428	30	0.82369				21.4167	0.81918	30	0.81677
23	0.76248	33	0.77895				23.5333	0.81886	33	0.77158
25.15	0.747	36	0.74891				25.6667	0.81668	36	0.75315
27.3	0.74461	36	0				27.8167	0.81428	36	0
29.45	0.72543	42	0				29.95	0.81394	42	0
31.6167	0.71971	48	0				32.0833	0.79775	48	0
33.7833	0.71667	48	0.82842				34.2167	0.79665	48	0.89009
35.9167	0.69952	51	0.77183				36.35	0.78003	51	0.83048
38.1	0.68807	54	0.72369				38.4833	0.78338	54	0.79695
40.2667	0.68418	57	0.67895				40.6333	0.77647	57	0.75096
44.5667	0.67063	60	0.65891				42.7667	0.76647	60	0.67827
46.7	0.66267	60	0				44.9167	0.76016	60	0
48.85	0.65878	66	0				47.05	0.76216	66	0
51.0167	0.65234	72	0				49.2	0.76514	72	0
53.15	0.64213	72	0.74025				51.35	0.76043	72	0.85387
57.45	0.63432	75	0.70753				53.4833	0.76024	75	0.75256
59.6167	0.62723	78	0.64145				55.6167	0.75564	78	0.70168
61.75	0.62093	81	0.60048				57.7667	0.7529	81	0.65158
63.8833	0.61731	84	0.56544				59.9	0.7398	84	0.61353
66.0167	0.61333	84	0				62.0333	0.72956	84	0
68.1833	0.60761	90	0				64.1667	0.72694	90	0
70.3333	0.59697	96	0				66.3	0.71884	96	0
72.4833	0.59473	96	0.65236				68.4333	0.7261	96	0.8052
74.6333	0.5838	99	0.60248				70.5667	0.70564	99	0.72048
78.9167	0.57649	102	0.56978				72.75	0.7029	102	0.65237
81.0667	0.56641	105	0.53874				74.8833	0.6998	105	0.60959
83.2333	0.55874	108	0.50688				77.0333	0.69956	108	0.57098
99.8333	0.55273	108	0				79.1833	0.6761	108	0
106.4	0.53876	114	0				81.3167	0.67768	114	0
108.567	0.53515	120	0				83.4333	0.66326	120	0
110.717	0.53189	120	0.58344				85.5833	0.66768	120	0.71679
112.883	0.52762	123	0.52631				87.7167	0.66613	123	0.66293
115.05	0.5232	126	0.48956				89.85	0.6409	126	0.62066
119.383	0.52134	129	0.4479				91.9833	0.64174	129	0.56098
125.85	0.52086	132	0.40776				94.1333	0.63443	132	0.51
128	0.51919	132	0				96.2667	0.62177	132	0
130.15	0.51659	141	0				98.4167	0.62134	141	0
132.3	0.51282	144	0				100.583	0.61406	144	0
134.467	0.50842	144	0.50625				102.717	0.61534	144	0.63155
136.633	0.50191	147	0.4535				104.867	0.6046	147	0.57387
138.8	0.4988	150	0.42685				107.017	0.59823	150	0.52891
140.95	0.49699	153	0.39155				109.133	0.58893	153	0.48455
143.1	0.49351	156	0.36038				111.283	0.58674	156	0.43968
145.267	0.49105	156	0				113.467	0.58221	156	0
147.4	0.49613	162	0				115.617	0.58003	162	0
149.55	0.49273	168	0				117.783	0.57893	168	0
151.7	0.48955	168	0.44458				119.933	0.57674	168	0.58674
153.917	0.4881	171	0.39313				122.067	0.57221	171	0.48891
156.067	0.48585	174	0.36285				124.2	0.56343	174	0.44838
158.217	0.48195	177	0.32156				126.333	0.55351	177	0.41968
160.383	0.48811	180	0.30896				128.483	0.55008	180	0.3678
162.533	0.4821	180	0				130.617	0.54351	180	0
164.667	0.48682	186	0				132.783	0.54008	186	0
166.817	0.48385	192	0				134.917	0.54554	192	0
168.967	0.48132	192	0.3625				137.05	0.53904	192	0.432
171.333	0.47778	195	0.33499				139.183	0.53365	195	0.39887
173.6	0.47749	198	0.30685				141.333	0.53177	198	0.33555
175.867	0.47445	201	0.28554				143.483	0.5265	201	0.30557
178.117	0.47177	204	0.2636				145.617	0.52258	204	0.29887
180.35	0.4701	204	0				147.75	0.51683	204	0
182.533	0.47352	210	0				149.9	0.51417	210	0
184.733	0.46932	216	0				152.033	0.51488	216	0
186.883	0.46498						154.183	0.50815
189.05	0.46107						156.317	0.50382
191.2	0.46832						158.467	0.505
193.35	0.46282						160.683	0.50346
195.517	0.46405						162.85	0.49823
197.667	0.45978						164.983	0.49315
199.85	0.45754						167.2	0.49481
202.083	0.45283						169.333	0.48391
204.367	0.45124						171.483	0.48249
206.517	0.45849						173.633	0.48213
208.683	0.45495						175.75	0.4807
210.817	0.45256						177.9	0.47934
212.967	0.44785						180.033	0.47408
215.117	0.44619						182.183	0.47097
217.267	0.44402						184.317	0.46599
219.4	0.44127						186.467	0.46896
221.55	0.44025						188.617	0.46658
223.7	0.43758						190.75	0.4502
225.867	0.4357						192.883	0.44589
228.033	0.43425						195.017	0.44134
230.183	0.43012						197.15	0.43895
232.317	0.43012						199.283	0.43748
234.483	0.42549						201.417	0.43615
236.633	0.42462						203.567	0.4378
238.783	0.38004						205.7	0.4278
240.933	0.38902						207.85	0.42364
243.083	0.37744						209.967	0.42001
245.233	0.38113						212.117	0.41944
247.4	0.37454						214.267	0.40772
249.517	0.37454						216.417	0.40462
251.667	0.37194						218.567	0.40041
253.817	0.31454						220.717	0.40529
255.967	0.31454						222.85	0.4012
258.133	0.31194						224.983	0.39433
							227.117	0.39115
							229.267	0.38219
							231.417	0.38609
							233.55	0.3851
							235.683	0.38482
							237.833	0.38086
							239.967	0.37541
							242.1	0.37556
							244.25	0.37474
