# Supplementary material for: Strain regulation retards natural operation decay of perovskite solar cells
Source: Nature. 2024 Oct 14;635(8040):882–9. doi: 10.1038/s41586-024-08161-x (PMC11602722; doi:10.1038/s41586-024-08161-x)
Supplement: Supplementary file 8 — Source Data Extended Data Fig. 3 [file 41586_2024_8161_MOESM8_ESM.xlsx]

## Sheet: Sheet1
Extended Data Fig. 3a								Extended Data Fig. 3b								Extended Data Fig. 3c
2θ	25 °C	50 °C	75 °C	100 °C	125 °C	150 °C		2θ	25 °C	50 °C	75 °C	100 °C	125 °C	150 °C		q	FAPbI3	α-phase	χ2	q	FAPbI3	β-phase	χ2	q	FAPbI3	γ-phase	χ2
12.6009	0.00404	0.30519	0.60322	0.90396	1.20381	1.5045		27.4009	0.01088	0.2137	0.40859	0.61126	0.81028	1.01689		0.88663	0.0868	0.0775	0.60165	0.91217	0.0794	0.0788	-0.31291	0.87539	0.0798	0.077	-1.20749
12.6111	0.00401	0.30503	0.60302	0.90362	1.20385	1.50456		27.4111	0.01135	0.21271	0.40879	0.61175	0.81032	1.01669		0.88766	0.0849	0.0776	0.59965	0.9132	0.0795	0.0788	-0.31291	0.87641	0.0795	0.077	-1.21299
12.6213	0.00374	0.30452	0.60327	0.90372	1.20399	1.50429		27.4213	0.01049	0.21367	0.40966	0.61173	0.81083	1.0168		0.88868	0.0835	0.0776	0.59825	0.91423	0.0796	0.0789	-0.31281	0.87744	0.0793	0.0771	-1.21789
12.6315	0.00341	0.3045	0.60297	0.90386	1.20354	1.50377		27.4315	0.01127	0.21411	0.40902	0.61204	0.80985	1.01716		0.8897	0.0824	0.0777	0.59705	0.91524	0.0797	0.0789	-0.31281	0.87845	0.0791	0.0771	-1.22179
12.6417	0.00342	0.30415	0.60259	0.90358	1.2035	1.50389		27.4417	0.01317	0.21401	0.40892	0.61334	0.81099	1.01769		0.89072	0.0816	0.0777	0.59625	0.91627	0.08	0.079	-0.31291	0.87948	0.0791	0.0772	-1.22499
12.6519	0.00301	0.30395	0.60259	0.90366	1.20372	1.50408		27.4519	0.01178	0.21425	0.40956	0.61344	0.81157	1.01831		0.89174	0.0808	0.0778	0.59535	0.91729	0.0801	0.0791	-0.31281	0.8805	0.0792	0.0772	-1.22739
12.6621	0.00312	0.30434	0.60254	0.90325	1.20372	1.50402		27.4621	0.01217	0.21418	0.41023	0.61558	0.8115	1.01898		0.89276	0.0803	0.0778	0.59485	0.91831	0.0803	0.0791	-0.31281	0.88152	0.0792	0.0773	-1.22939
12.6723	0.00278	0.30426	0.60277	0.90381	1.2033	1.50389		27.4723	0.01234	0.21674	0.40973	0.61367	0.81187	1.01966		0.89379	0.0798	0.0779	0.59425	0.91933	0.0804	0.0792	-0.31271	0.88254	0.0792	0.0773	-1.23079
12.6824	0.00307	0.30354	0.60245	0.90301	1.20292	1.50417		27.4824	0.01208	0.21565	0.41075	0.61379	0.81191	1.02029		0.8948	0.0795	0.0779	0.59395	0.92035	0.0807	0.0792	-0.31251	0.88357	0.0794	0.0774	-1.23199
12.6926	0.00306	0.30362	0.60245	0.90296	1.20347	1.50369		27.4926	0.01332	0.21657	0.41133	0.6141	0.81214	1.02087		0.89583	0.0793	0.078	0.59365	0.92137	0.0809	0.0793	-0.31291	0.88458	0.0923	0.0774	-1.23279
12.7028	0.00295	0.30363	0.60253	0.90339	1.20333	1.50357		27.5028	0.01454	0.21637	0.41217	0.61492	0.81294	1.02137		0.89685	0.0791	0.078	0.59345	0.9224	0.0813	0.0794	-0.31281	0.88561	0.0892	0.0775	-1.23369
12.713	0.00272	0.30375	0.60271	0.90325	1.20325	1.50361		27.513	0.01439	0.21777	0.41183	0.61488	0.81467	1.02169		0.89787	0.0791	0.0781	0.59335	0.92341	0.0816	0.0795	-0.31291	0.88663	0.0868	0.0775	-1.23419
12.7232	0.00281	0.3033	0.60257	0.90315	1.20335	1.50349		27.5232	0.01449	0.21845	0.41185	0.61653	0.81453	1.02201		0.8989	0.0792	0.0781	0.59345	0.92444	0.0818	0.0796	-0.31281	0.88765	0.0849	0.0776	-1.23479
12.7334	0.00275	0.3034	0.60236	0.90295	1.20313	1.50357		27.5334	0.01522	0.21842	0.41275	0.61591	0.81416	1.02231		0.89992	0.0792	0.0782	0.59335	0.92547	0.0822	0.0797	-0.31281	0.88867	0.0835	0.0776	-1.23509
12.7436	0.00288	0.30311	0.60251	0.903	1.20329	1.5034		27.5436	0.01578	0.21883	0.41336	0.61669	0.81472	1.02258		0.90094	0.0792	0.0782	0.59335	0.92648	0.0827	0.0799	-0.31271	0.88969	0.0824	0.0777	-1.23539
12.7537	0.00268	0.30323	0.60232	0.90289	1.20325	1.50335		27.5537	0.0157	0.21848	0.41341	0.61758	0.81468	1.02278		0.90196	0.0794	0.0783	0.59345	0.92751	0.0831	0.0801	-0.31251	0.89071	0.0816	0.0777	-1.23559
12.7639	0.00244	0.30342	0.60249	0.90321	1.2033	1.50372		27.5639	0.01566	0.22094	0.41317	0.6183	0.81511	1.02327		0.90299	0.0796	0.0783	0.59365	0.92853	0.0836	0.0804	-0.31251	0.89174	0.0808	0.0778	-1.23569
12.7741	0.0028	0.30312	0.602	0.90306	1.20315	1.50347		27.5741	0.01643	0.2206	0.41457	0.61898	0.81482	1.02369		0.904	0.0795	0.0784	0.59345	0.92955	0.0842	0.0808	-0.31291	0.89275	0.0803	0.0778	-1.23559
12.7843	0.00274	0.30347	0.60238	0.90321	1.20292	1.50369		27.5843	0.01731	0.22146	0.41507	0.61879	0.81626	1.02395		0.90503	0.0792	0.0784	0.59315	0.93057	0.0848	0.0814	-0.31291	0.89378	0.0798	0.0779	-1.23569
12.7945	0.00255	0.30321	0.60216	0.9031	1.20304	1.50358		27.5945	0.01682	0.22074	0.41452	0.61939	0.81673	1.02436		0.90605	0.0791	0.0785	0.59295	0.9316	0.0856	0.0822	-0.31281	0.8948	0.0795	0.0779	-1.23569
12.8047	0.00236	0.30318	0.60243	0.90298	1.20308	1.50358		27.6047	0.01858	0.2219	0.41529	0.61939	0.81588	1.02489		0.90707	0.079	0.0785	0.59285	0.93261	0.0864	0.0833	-0.31291	0.89582	0.0793	0.078	-1.23559
12.8149	0.00257	0.30346	0.60198	0.90293	1.20294	1.50372		27.6149	0.01872	0.22176	0.41533	0.61908	0.81712	1.02542		0.90809	0.0789	0.0786	0.59265	0.93364	0.0875	0.0847	-0.31281	0.89684	0.0791	0.078	-1.23539
12.825	0.00283	0.30319	0.60221	0.90289	1.20269	1.50332		27.625	0.0188	0.22282	0.41524	0.61982	0.81727	1.02584		0.90911	0.0791	0.0786	0.59285	0.93466	0.0888	0.0867	-0.31281	0.89787	0.0791	0.0781	-1.23559
12.8352	0.00246	0.30318	0.60242	0.90338	1.20282	1.50299		27.6352	0.01872	0.222	0.41538	0.62098	0.8174	1.02619		0.91013	0.0793	0.0787	0.59295	0.93568	0.0905	0.0894	-0.31271	0.89889	0.0792	0.0781	-1.23589
12.8454	0.00257	0.30319	0.60237	0.90315	1.20313	1.50344		27.6454	0.01909	0.22286	0.41645	0.62207	0.81747	1.02672		0.91116	0.0794	0.0787	0.59305	0.93671	0.0927	0.0929	-0.31291	0.89991	0.0792	0.0782	-1.23609
12.8556	0.0025	0.30289	0.60217	0.90284	1.20305	1.50355		27.6556	0.02109	0.2234	0.41578	0.62168	0.81783	1.02715		0.91217	0.0794	0.0788	0.59295	0.93772	0.096	0.0974	-0.31281	0.90094	0.0792	0.0782	-1.23619
12.8658	0.00241	0.30287	0.60235	0.90296	1.20315	1.50327		27.6658	0.02011	0.22194	0.41672	0.62184	0.81832	1.02786		0.9132	0.0795	0.0788	0.59305	0.93875	0.1015	0.1034	-0.31281	0.90195	0.0794	0.0783	-1.23639
12.876	0.00231	0.30315	0.60243	0.90262	1.20303	1.50391		27.676	0.01972	0.2232	0.41717	0.62336	0.82021	1.02862		0.91423	0.0796	0.0789	0.59305	0.93977	0.1103	0.1109	-0.31271	0.90298	0.0796	0.0783	-1.23619
12.8862	0.00241	0.30298	0.60215	0.9028	1.2029	1.50364		27.6862	0.02033	0.22443	0.41823	0.62341	0.82122	1.02983		0.91524	0.0797	0.0789	0.59315	0.94079	0.124	0.1205	-0.31251	0.904	0.0795	0.0784	-1.23609
12.8963	0.00239	0.30288	0.60223	0.90311	1.20282	1.50324		27.6963	0.02123	0.22522	0.41773	0.62602	0.81974	1.03108		0.91627	0.08	0.079	0.59335	0.94181	0.1398	0.1324	-0.31251	0.90502	0.0792	0.0784	-1.23599
12.9065	0.00239	0.30276	0.60215	0.90318	1.20287	1.50369		27.7065	0.02021	0.22238	0.41832	0.62625	0.82238	1.0324		0.91729	0.0801	0.0791	0.59335	0.94284	0.1543	0.1472	-0.31231	0.90604	0.0791	0.0785	-1.23609
12.9167	0.00233	0.30285	0.60197	0.90306	1.20294	1.50352		27.7167	0.02333	0.22282	0.41855	0.62812	0.8219	1.03428		0.91831	0.0803	0.0791	0.59355	0.94386	0.1701	0.165	-0.31231	0.90706	0.079	0.0785	-1.23599
12.9269	0.00243	0.30307	0.60216	0.90298	1.20339	1.50412		27.7269	0.02328	0.22498	0.4187	0.63129	0.82131	1.03655		0.91933	0.0804	0.0792	0.59355	0.94488	0.1883	0.1865	-0.31201	0.90808	0.0789	0.0786	-1.23599
12.9371	0.0026	0.30292	0.60228	0.90263	1.20291	1.50309		27.7371	0.02294	0.22648	0.41926	0.63232	0.82392	1.0388		0.92036	0.0807	0.0793	0.59375	0.94591	0.2107	0.2119	-0.31191	0.90911	0.0791	0.0786	-1.23589
12.9473	0.00242	0.30287	0.60223	0.90296	1.20277	1.5034		27.7473	0.0223	0.22522	0.42213	0.63606	0.82424	1.04209		0.92137	0.0809	0.0793	0.59395	0.94692	0.2391	0.2416	-0.31161	0.91012	0.0793	0.0787	-1.23569
12.9575	0.0025	0.30279	0.60215	0.90322	1.20282	1.50312		27.7575	0.02442	0.22617	0.42171	0.63961	0.82744	1.04546		0.9224	0.0813	0.0794	0.59425	0.94795	0.2782	0.2757	-0.31141	0.91115	0.0794	0.0787	-1.23569
12.9677	0.00268	0.30275	0.60217	0.90302	1.20307	1.50383		27.7677	0.02535	0.2258	0.42284	0.64564	0.83152	1.04932		0.92342	0.0816	0.0795	0.59445	0.94897	0.3223	0.3144	-0.31131	0.91217	0.0794	0.0788	-1.23549
12.9778	0.00247	0.30283	0.60225	0.9026	1.20287	1.5038		27.7778	0.02727	0.2287	0.42529	0.64864	0.83517	1.0532		0.92444	0.0818	0.0796	0.59455	0.94999	0.3696	0.3577	-0.31101	0.91319	0.0795	0.0788	-1.23549
12.988	0.00242	0.30285	0.60223	0.90315	1.20301	1.50353		27.788	0.02956	0.22809	0.42751	0.65877	0.83826	1.05831		0.92547	0.0822	0.0798	0.59475	0.95102	0.4169	0.4054	-0.31071	0.91422	0.0796	0.0789	-1.23529
12.9982	0.00249	0.30313	0.60218	0.90282	1.20312	1.50353		27.7982	0.03107	0.23072	0.42971	0.67022	0.84218	1.06582		0.92648	0.0827	0.08	0.59505	0.95203	0.4704	0.457	-0.31051	0.91524	0.0797	0.0789	-1.23519
13.0084	0.00233	0.30331	0.60229	0.903	1.20285	1.50371		27.8084	0.03177	0.23266	0.43389	0.68353	0.84731	1.07876		0.92751	0.0831	0.0802	0.59525	0.95306	0.5307	0.5119	-0.31031	0.91626	0.08	0.079	-1.23489
13.0186	0.0027	0.30294	0.60216	0.9029	1.20274	1.50349		27.8186	0.03706	0.23543	0.43737	0.7019	0.85462	1.10237		0.92853	0.0836	0.0806	0.59535	0.95408	0.5847	0.5694	-0.31011	0.91728	0.0801	0.0791	-1.23479
13.0288	0.00206	0.30279	0.60208	0.90298	1.20282	1.50353		27.8288	0.04105	0.237	0.44203	0.72635	0.86838	1.13925		0.92955	0.0842	0.081	0.59555	0.9551	0.6358	0.6283	-0.31011	0.91831	0.0803	0.0791	-1.23479
13.039	0.00226	0.30328	0.60247	0.90315	1.20345	1.50394		27.839	0.04512	0.24408	0.44586	0.75916	0.88368	1.19523		0.93057	0.0848	0.0817	0.59545	0.95613	0.6833	0.6875	-0.31011	0.91932	0.0804	0.0792	-1.23469
13.0491	0.00245	0.3029	0.60208	0.90285	1.20324	1.5035		27.8491	0.04892	0.24698	0.45355	0.80284	0.90479	1.27145		0.9316	0.0856	0.0825	0.59545	0.95715	0.7282	0.7457	-0.31041	0.92035	0.0807	0.0793	-1.23449
13.0593	0.00257	0.30295	0.60252	0.90271	1.20286	1.50375		27.8593	0.06087	0.25812	0.46196	0.85799	0.95003	1.36538		0.93261	0.0864	0.0836	0.59515	0.95817	0.7767	0.8013	-0.31071	0.92137	0.0809	0.0794	-1.23459
13.0695	0.00248	0.30286	0.6025	0.90305	1.20322	1.50389		27.8695	0.06976	0.2628	0.47666	0.91258	1.01078	1.47576		0.93364	0.0875	0.0851	0.59475	0.95919	0.821	0.853	-0.31141	0.92239	0.0813	0.0795	-1.23469
13.0797	0.00237	0.30305	0.6023	0.9032	1.20345	1.50437		27.8797	0.08476	0.27896	0.50032	0.99501	1.10076	1.59124		0.93466	0.0888	0.0872	0.59395	0.96022	0.8569	0.8991	-0.31241	0.92341	0.0816	0.0797	-1.23489
13.0899	0.00247	0.30273	0.60212	0.90306	1.20335	1.50414		27.8899	0.10484	0.29112	0.53164	1.07467	1.22869	1.70478		0.93568	0.0905	0.0898	0.59305	0.96123	0.8909	0.9384	-0.31371	0.92443	0.0818	0.0799	-1.23529
13.1001	0.00262	0.30329	0.60241	0.90337	1.20334	1.50443		27.9001	0.12478	0.31309	0.58293	1.16069	1.36553	1.80802		0.93671	0.0927	0.0933	0.59175	0.96226	0.9172	0.9696	-0.31491	0.92546	0.0822	0.0802	-1.23589
13.1103	0.00249	0.30319	0.60215	0.90383	1.20338	1.50434		27.9103	0.16474	0.34726	0.65742	1.25073	1.53548	1.89462		0.93773	0.096	0.0978	0.59055	0.96328	0.9388	0.9917	-0.31541	0.92648	0.0827	0.0805	-1.23689
13.1204	0.00275	0.30313	0.60256	0.90326	1.20345	1.5046		27.9204	0.20336	0.39479	0.77567	1.35407	1.69777	1.95952		0.93875	0.1015	0.1035	0.59035	0.9643	0.9496	1.0041	-0.31411	0.9275	0.0831	0.081	-1.23809
13.1306	0.00273	0.30311	0.60245	0.9038	1.20382	1.5045		27.9306	0.26281	0.46989	0.92099	1.43744	1.78597	2.00011		0.93977	0.1103	0.1107	0.59195	0.96533	0.9557	1.0064	-0.31001	0.92852	0.0836	0.0816	-1.23969
13.1408	0.00264	0.3032	0.60227	0.90377	1.20341	1.50481		27.9408	0.32558	0.56046	1.09914	1.54555	1.8	2.01193		0.94079	0.124	0.1198	0.59655	0.96634	0.9666	0.9985	-0.30611	0.92955	0.0842	0.0824	-1.24169
13.151	0.00274	0.30331	0.60273	0.90367	1.20429	1.5056		27.951	0.421	0.68531	1.2758	1.6	1.74578	1.99685		0.94181	0.1398	0.1309	0.60125	0.96737	0.9784	0.9806	-0.30641	0.93056	0.0848	0.0834	-1.24399
13.1612	0.00309	0.30354	0.60261	0.90413	1.20395	1.50561		27.9612	0.51185	0.83072	1.37009	1.56898	1.63126	1.95639		0.94284	0.1543	0.1446	0.60205	0.9684	0.993	0.9535	-0.30841	0.93159	0.0856	0.0848	-1.24639
13.1714	0.00295	0.30285	0.60299	0.90436	1.20452	1.50656		27.9714	0.6377	0.99609	1.4	1.4621	1.55065	1.89627		0.94386	0.1701	0.1611	0.60135	0.96941	1	0.9179	-0.31171	0.93261	0.0864	0.0866	-1.24779
13.1816	0.00313	0.30316	0.6033	0.90426	1.20459	1.5065		27.9816	0.7572	1.13809	1.31748	1.33678	1.48839	1.82173		0.94488	0.1883	0.1807	0.59995	0.97044	0.992	0.8752	-0.31471	0.93363	0.0875	0.0889	-1.24729
13.1917	0.00291	0.30358	0.60265	0.90495	1.20486	1.50764		27.9917	0.86813	1.2	1.16219	1.19847	1.4358	1.73943		0.94591	0.2107	0.2039	0.59915	0.97146	0.9632	0.8265	-0.31601	0.93465	0.0888	0.0918	-1.24369
13.2019	0.00332	0.30349	0.60308	0.90566	1.20546	1.50856		28.0019	0.9759	1.17287	1.04645	1.12537	1.39362	1.65257		0.94692	0.2391	0.2308	0.60065	0.97248	0.9007	0.7733	-0.31101	0.93568	0.0905	0.0955	-1.23979
13.2121	0.00298	0.30402	0.60343	0.90584	1.20604	1.50873		28.0121	1	1.05469	0.973	1.10046	1.33578	1.56377		0.94795	0.2782	0.2616	0.60895	0.97351	0.8061	0.7172	-0.30561	0.9367	0.0927	0.1	-1.23949
13.2223	0.00335	0.30461	0.60359	0.90598	1.20696	1.51064		28.0223	0.93036	0.88601	0.94577	1.07634	1.25626	1.47673		0.94897	0.3223	0.2966	0.61805	0.97453	0.6869	0.6595	-0.30161	0.93772	0.096	0.1057	-1.24019
13.2325	0.0037	0.30446	0.60376	0.90689	1.20733	1.51164		28.0325	0.81795	0.78029	0.94188	1.0215	1.16944	1.39164		0.94999	0.3696	0.3357	0.62625	0.97555	0.5753	0.6016	-0.30201	0.93874	0.1015	0.1126	-1.24129
13.2427	0.00415	0.30533	0.60425	0.90727	1.20835	1.51185		28.0427	0.6861	0.73048	0.91637	0.95596	1.08143	1.31402		0.95102	0.4169	0.3787	0.63055	0.97657	0.4838	0.5449	-0.30011	0.93976	0.1103	0.1209	-1.24119
13.2529	0.00467	0.30547	0.60435	0.90899	1.20921	1.51248		28.0529	0.59064	0.71958	0.83806	0.85575	0.9982	1.24563		0.95204	0.4704	0.4255	0.63725	0.97759	0.4117	0.4902	-0.29471	0.94079	0.124	0.131	-1.23829
13.2631	0.00548	0.30607	0.60541	0.90964	1.21126	1.51363		28.0631	0.53997	0.71958	0.74135	0.77415	0.94019	1.18832		0.95306	0.5307	0.4754	0.64765	0.97862	0.3575	0.4385	-0.29821	0.9418	0.1398	0.1429	-1.22819
13.2732	0.00611	0.30732	0.60649	0.91094	1.21121	1.51395		28.0732	0.5193	0.68244	0.63174	0.71227	0.89696	1.14518		0.95408	0.5847	0.528	0.64905	0.97964	0.322	0.3906	-0.30601	0.94283	0.1543	0.1571	-1.21669
13.2834	0.00663	0.30821	0.6075	0.91172	1.21286	1.51524		28.0834	0.48348	0.57471	0.55088	0.67789	0.86709	1.11063		0.9551	0.6358	0.5824	0.64575	0.98066	0.2955	0.3466	-0.31771	0.94386	0.1701	0.1736	-1.20589
13.2936	0.0075	0.30934	0.60807	0.91228	1.21218	1.51546		28.0936	0.43617	0.47057	0.49745	0.65525	0.85263	1.08422		0.95613	0.6833	0.6376	0.63805	0.98168	0.2748	0.3071	-0.33101	0.94487	0.1883	0.1929	-1.19889
13.3038	0.00826	0.31067	0.60878	0.9125	1.21299	1.51505		28.1038	0.33483	0.37217	0.46535	0.64403	0.8419	1.06337		0.95715	0.7282	0.6926	0.62795	0.98271	0.2572	0.2719	-0.33811	0.9459	0.2107	0.2152	-1.18939
13.314	0.00906	0.31087	0.60964	0.91242	1.21377	1.51535		28.114	0.24078	0.31453	0.44942	0.63724	0.83441	1.04781		0.95817	0.7767	0.746	0.62305	0.98373	0.2402	0.2412	-0.34551	0.94692	0.2391	0.2407	-1.17659
13.3242	0.0098	0.31066	0.61018	0.91332	1.21417	1.51554		28.1242	0.16525	0.2767	0.4372	0.63475	0.83281	1.0371		0.95919	0.821	0.7968	0.61655	0.98475	0.2224	0.2145	-0.35571	0.94794	0.2782	0.2697	-1.17329
13.3344	0.00988	0.31218	0.61001	0.91325	1.21416	1.51609		28.1344	0.10769	0.25552	0.43151	0.63063	0.8295	1.03202		0.96022	0.8569	0.8435	0.60575	0.98578	0.2025	0.1917	-0.36101	0.94896	0.3223	0.3023	-1.17539
13.3445	0.01033	0.31239	0.61068	0.91274	1.21355	1.51617		28.1445	0.07538	0.24469	0.42996	0.62853	0.82706	1.02966		0.96123	0.8909	0.885	0.59825	0.98679	0.1853	0.1724	-0.36591	0.94999	0.3696	0.3388	-1.18279
13.3547	0.01029	0.3126	0.61071	0.91225	1.21424	1.51591		28.1547	0.05551	0.23748	0.42631	0.62723	0.82596	1.02956		0.96226	0.9172	0.92	0.58955	0.98782	0.1708	0.1563	-0.36641	0.95101	0.4169	0.3791	-1.19359
13.3649	0.01097	0.3121	0.61208	0.91454	1.21386	1.51566		28.1649	0.04426	0.23393	0.42468	0.6259	0.82381	1.02974		0.96329	0.9388	0.9475	0.58365	0.98884	0.1564	0.1429	-0.36801	0.95203	0.4704	0.4231	-1.20029
13.3751	0.01164	0.31265	0.61072	0.91323	1.21351	1.51619		28.1751	0.03918	0.22942	0.42418	0.62452	0.82409	1.02956		0.9643	0.9496	0.9668	0.57515	0.98986	0.1402	0.1318	-0.36421	0.95305	0.5307	0.4706	-1.20949
13.3853	0.01128	0.31366	0.61114	0.91447	1.21407	1.51637		28.1853	0.03377	0.22921	0.42324	0.62367	0.82248	1.02845		0.96533	0.9557	0.9773	0.57075	0.99089	0.1236	0.1228	-0.34541	0.95407	0.5847	0.5213	-1.22379
13.3955	0.01172	0.31367	0.61169	0.91465	1.21453	1.516		28.1955	0.03114	0.22733	0.42053	0.62369	0.82218	1.02742		0.96635	0.9666	0.9785	0.58045	0.99191	0.11	0.1154	-0.31571	0.9551	0.6358	0.5745	-1.23529
13.4057	0.01165	0.31364	0.61204	0.9148	1.21423	1.51589		28.2057	0.0279	0.22525	0.42045	0.62141	0.82122	1.02633		0.96737	0.9784	0.9706	0.60015	0.99293	0.1013	0.1094	-0.27401	0.95612	0.6833	0.6294	-1.24829
13.4158	0.01146	0.31407	0.61175	0.91294	1.21406	1.5171		28.2158	0.02856	0.22463	0.4204	0.62207	0.81993	1.02513		0.9684	0.993	0.9537	0.63165	0.99396	0.0962	0.1046	-0.23141	0.95714	0.7282	0.6851	-1.25829
13.426	0.01285	0.31413	0.61181	0.91439	1.21464	1.51625		28.226	0.02527	0.22313	0.41983	0.62143	0.81976	1.02432		0.96941	1	0.9284	0.66395	0.99497	0.0934	0.1007	-0.19671	0.95817	0.7767	0.7403	-1.27039
13.4362	0.01276	0.31501	0.61151	0.91385	1.21386	1.51695		28.2362	0.02488	0.222	0.4189	0.62071	0.82043	1.02339		0.97044	0.992	0.8954	0.68895	0.996	0.0916	0.0975	-0.17681	0.95918	0.821	0.7938	-1.27749
13.4464	0.01318	0.31488	0.61211	0.91384	1.21494	1.51757		28.2464	0.02379	0.22238	0.41842	0.61995	0.81998	1.02255		0.97146	0.9632	0.8556	0.69995	0.99703	0.0904	0.095	-0.18611	0.96021	0.8569	0.844	-1.26939
13.4566	0.01264	0.31499	0.61203	0.91435	1.21547	1.5169		28.2566	0.02279	0.22347	0.41872	0.62048	0.8197	1.02172		0.97248	0.9007	0.8103	0.68275	0.99804	0.0895	0.0929	-0.22461	0.96123	0.8909	0.8895	-1.24979
13.4668	0.01252	0.31471	0.61224	0.91531	1.21449	1.51678		28.2668	0.02084	0.22019	0.41764	0.61781	0.81764	1.02115		0.97351	0.8061	0.7606	0.63785	0.99907	0.0887	0.0912	-0.28611	0.96225	0.9172	0.9288	-1.21699
13.477	0.0134	0.31495	0.61183	0.9137	1.21553	1.51639		28.277	0.02206	0.2203	0.41569	0.61756	0.81738	1.0208		0.97453	0.6869	0.7078	0.57145	1.00009	0.0881	0.0898	-0.33981	0.96328	0.9388	0.9604	-1.18169
13.4871	0.01349	0.31455	0.61282	0.91455	1.21551	1.51718		28.2871	0.02077	0.22115	0.41687	0.61822	0.81545	1.02022		0.97555	0.5753	0.6532	0.51445	1.00111	0.0876	0.0887	-0.37461	0.9643	0.9496	0.9833	-1.15239
13.4973	0.01357	0.31474	0.61255	0.91517	1.21583	1.51847		28.2973	0.02065	0.21971	0.41571	0.61626	0.81585	1.0198		0.97657	0.4838	0.598	0.47815	1.00214	0.0872	0.0878	-0.39201	0.96532	0.9557	0.9965	-1.13599
13.5075	0.01329	0.31558	0.61309	0.91489	1.2156	1.51871		28.3075	0.02011	0.21869	0.41622	0.61569	0.8145	1.01907		0.9776	0.4117	0.5434	0.46065	1.00315	0.087	0.087	-0.39451	0.96634	0.9666	0.9993	-1.14669
13.5177	0.01335	0.31505	0.61236	0.91526	1.21693	1.52003		28.3177	0.02031	0.21958	0.41487	0.61577	0.81468	1.01859		0.97862	0.3575	0.4904	0.45945	1.00418	0.0867	0.0864	-0.38211	0.96736	0.9784	0.9915	-1.18469
13.5279	0.0141	0.31536	0.61316	0.91632	1.21857	1.52087		28.3279	0.01824	0.21678	0.41354	0.61408	0.8135	1.01816		0.97964	0.322	0.4398	0.47455	1.00521	0.0865	0.086	-0.36461	0.96839	0.993	0.9733	-1.24409
13.5381	0.0143	0.31645	0.61376	0.91626	1.21774	1.52372		28.3381	0.01782	0.21859	0.41349	0.61412	0.81274	1.01769		0.98066	0.2955	0.3923	0.49555	1.00622	0.0862	0.0856	-0.34581	0.96941	1	0.945	-1.29429
13.5483	0.01533	0.31589	0.61355	0.91685	1.21865	1.52806		28.3483	0.0179	0.21756	0.41257	0.61375	0.81167	1.01704		0.98168	0.2748	0.3483	0.51885	1.00725	0.0861	0.0853	-0.32821	0.97043	0.992	0.9077	-1.32449
13.5585	0.0164	0.31684	0.61501	0.91806	1.2199	1.53034		28.3585	0.01738	0.21743	0.41213	0.61247	0.81212	1.01645		0.98271	0.2572	0.3083	0.54125	1.00828	0.086	0.0851	-0.31451	0.97145	0.9632	0.8625	-1.33659
13.5686	0.01726	0.31815	0.61512	0.91923	1.22262	1.53724		28.3686	0.01717	0.21596	0.41111	0.61204	0.81249	1.01586		0.98373	0.2402	0.2723	0.56025	1.00929	0.086	0.0849	-0.30561	0.97248	0.9007	0.8107	-1.33349
13.5788	0.01816	0.31871	0.61607	0.92087	1.2246	1.54287		28.3788	0.01656	0.2162	0.41079	0.61202	0.81139	1.01513		0.98475	0.2224	0.2405	0.57425	1.01032	0.0859	0.0848	-0.30271	0.9735	0.8061	0.7541	-1.31539
13.589	0.02007	0.32026	0.61753	0.92401	1.22985	1.55482		28.389	0.01458	0.21486	0.4104	0.61155	0.8112	1.01469		0.98578	0.2025	0.2127	0.58215	1.01134	0.0858	0.0847	-0.30061	0.97452	0.6869	0.6943	-1.29259
13.5992	0.02203	0.32311	0.61811	0.92841	1.23421	1.57013		28.3992	0.01407	0.21459	0.40985	0.61025	0.81101	1.0142		0.98679	0.1853	0.1887	0.58895	1.01236	0.0857	0.0847	-0.29901	0.97555	0.5753	0.6329	-1.26869
13.6094	0.02609	0.32455	0.62133	0.93499	1.24238	1.58718										0.98782	0.1708	0.1683	0.59485	1.01339	0.0857	0.0846	-0.30001	0.97656	0.4838	0.5716	-1.24689
13.6196	0.03043	0.329	0.62431	0.93919	1.25095	1.61583										0.98885	0.1564	0.1511	0.59765	1.01441	0.0857	0.0846	-0.30511	0.97759	0.4117	0.5116	-1.22939
13.6298	0.03607	0.33202	0.6297	0.94848	1.26616	1.65233										0.98986	0.1402	0.1369	0.59565	1.01543	0.0858	0.0846	-0.31271	0.97861	0.3575	0.4543	-1.21769
13.6399	0.04393	0.34045	0.63614	0.96035	1.28647	1.70518										0.99089	0.1236	0.1252	0.59075	1.01646	0.0858	0.0846	-0.31891	0.97963	0.322	0.4007	-1.21269
13.6501	0.05444	0.34891	0.64647	0.97887	1.31804	1.77371										0.99191	0.11	0.1157	0.58665	1.01747	0.0858	0.0846	-0.32161	0.98066	0.2955	0.3514	-1.20909
13.6603	0.06891	0.36235	0.65849	1.00165	1.35446	1.87131										0.99293	0.1013	0.1082	0.58545	1.0185	0.0859	0.0846	-0.32191	0.98167	0.2748	0.3068	-1.20669
13.6705	0.08563	0.38101	0.6743	1.034	1.41357	2.00243										0.99396	0.0962	0.1022	0.58635	1.01953	0.086	0.0846	-0.32081	0.9827	0.2572	0.2674	-1.20749
13.6807	0.10642	0.40421	0.69937	1.08169	1.49883	2.15022										0.99497	0.0934	0.0976	0.58815	1.02054	0.0861	0.0846	-0.31941	0.98373	0.2402	0.2329	-1.21279
13.6909	0.13997	0.43974	0.72948	1.15043	1.60694	2.30863										0.996	0.0916	0.094	0.58995	1.02157	0.0861	0.0846	-0.31811	0.98474	0.2224	0.2034	-1.22099
13.7011	0.18132	0.4866	0.77692	1.2539	1.76066	2.43918										0.99703	0.0904	0.0912	0.59155	1.02259	0.0861	0.0847	-0.31691	0.98577	0.2025	0.1785	-1.22809
13.7112	0.23155	0.54982	0.84207	1.39104	1.94404	2.5										0.99804	0.0895	0.0892	0.59265	1.02361	0.0862	0.0847	-0.31601	0.98679	0.1853	0.1577	-1.23179
13.7214	0.31071	0.63945	0.93762	1.57423	2.09969	2.48105										0.99907	0.0887	0.0877	0.59335	1.02464	0.0862	0.0847	-0.31521	0.98781	0.1708	0.1408	-1.23319
13.7316	0.40494	0.75962	1.0757	1.74754	2.2	2.35925										1.0001	0.0881	0.0865	0.59395	1.02566	0.0863	0.0847	-0.31461	0.98884	0.1564	0.1272	-1.23329
13.7418	0.5297	0.89872	1.25249	1.87291	2.18825	2.22055										1.00111	0.0876	0.0858	0.59415	1.02668	0.0864	0.0848	-0.31411	0.98986	0.1402	0.1163	-1.23319
13.752	0.6924	1.05772	1.45914	1.9	2.08171	2.05202										1.00214	0.0872	0.0852	0.59435	1.02771	0.0866	0.0848	-0.31351	0.99088	0.1236	0.1079	-1.23299
13.7622	0.85963	1.21751	1.6	1.80468	1.92541	1.89356										1.00316	0.087	0.0848	0.59455	1.02873	0.0868	0.0848	-0.31321	0.99191	0.11	0.1014	-1.23289
13.7724	0.97771	1.3	1.58543	1.65432	1.76245	1.76246										1.00418	0.0867	0.0846	0.59445	1.02975	0.0869	0.0848	-0.31301	0.99292	0.1013	0.0964	-1.23309
13.7825	1	1.29357	1.4501	1.49073	1.60142	1.66166										1.00521	0.0865	0.0844	0.59445	1.03078	0.0871	0.0849	-0.31291	0.99395	0.0962	0.0927	-1.23319
13.7927	0.89732	1.19638	1.27812	1.32261	1.46342	1.59352										1.00622	0.0862	0.0843	0.59425	1.0318	0.0873	0.0849	-0.31271	0.99497	0.0934	0.09	-1.23349
13.8029	0.71904	1.03476	1.12425	1.18401	1.35487	1.5574										1.00725	0.0861	0.0843	0.59415	1.03282	0.0875	0.0849	-0.31261	0.99599	0.0916	0.0881	-1.23369
13.8131	0.55893	0.86202	0.98083	1.07089	1.29026	1.53972										1.00828	0.086	0.0842	0.59415	1.03384	0.0877	0.0849	-0.31241	0.99702	0.0904	0.0867	-1.23379
13.8233	0.41948	0.70973	0.83079	0.99696	1.25547	1.52986										1.00929	0.086	0.0843	0.59405	1.03487	0.0878	0.085	-0.31241	0.99804	0.0895	0.0857	-1.23409
13.8335	0.26477	0.56745	0.71957	0.95818	1.23832	1.52529										1.01032	0.0859	0.0843	0.59395	1.03589	0.088	0.085	-0.31241	0.99906	0.0887	0.0851	-1.23419
13.8437	0.14975	0.46264	0.66334	0.93818	1.23134	1.52425										1.01135	0.0858	0.0843	0.59385	1.03691	0.0882	0.085	-0.31251	1.00009	0.0881	0.0846	-1.23459
13.8539	0.08248	0.38956	0.64158	0.92985	1.22545	1.52109										1.01236	0.0857	0.0844	0.59365	1.03794	0.0882	0.0851	-0.31241	1.00111	0.0876	0.0844	-1.23469
13.864	0.05013	0.35473	0.63121	0.92616	1.22193	1.51901										1.01339	0.0857	0.0844	0.59365	1.03896	0.0884	0.0851	-0.31241	1.00213	0.0872	0.0842	-1.23479
13.8742	0.03533	0.33792	0.62507	0.92265	1.22078	1.51845										1.01441	0.0857	0.0844	0.59365	1.03998	0.0885	0.0851	-0.31231	1.00315	0.087	0.0841	-1.23489
13.8844	0.02858	0.3296	0.6219	0.92061	1.21873	1.51676										1.01543	0.0858	0.0845	0.59365	1.04101	0.0881	0.0851	-0.31231	1.00417	0.0867	0.0841	-1.23499
13.8946	0.02476	0.3246	0.61882	0.91916	1.21633	1.51659										1.01646	0.0858	0.0845	0.59365	1.04203	0.0874	0.0852	-0.31231	1.0052	0.0865	0.084	-1.23519
13.9048	0.02119	0.32147	0.61737	0.91724	1.21644	1.5163										1.01747	0.0858	0.0845	0.59365	1.04305	0.0871	0.0852	-0.31221	1.00622	0.0862	0.0841	-1.23529
13.915	0.01935	0.32015	0.61599	0.91563	1.21502	1.51372										1.0185	0.0859	0.0845	0.59375	1.04408	0.0869	0.0852	-0.31211	1.00724	0.0861	0.0841	-1.23539
13.9252	0.01791	0.31809	0.61573	0.91489	1.21543	1.51335										1.01953	0.086	0.0846	0.59375	1.04509	0.0868	0.0852	-0.31201	1.00827	0.086	0.0841	-1.23539
13.9353	0.01591	0.3169	0.6151	0.91412	1.21377	1.51391										1.02054	0.0861	0.0846	0.59385	1.04612	0.0867	0.0853	-0.31201	1.00929	0.086	0.0842	-1.23539
13.9455	0.01628	0.31706	0.61285	0.91334	1.21343	1.51313										1.02157	0.0861	0.0846	0.59385	1.04715	0.0866	0.0853	-0.31211	1.01031	0.0859	0.0842	-1.23539
13.9557	0.01533	0.3155	0.61323	0.91274	1.21323	1.5127										1.0226	0.0861	0.0846	0.59385	1.04817	0.0865	0.0853	-0.31201	1.01134	0.0858	0.0843	-1.23539
13.9659	0.01454	0.31443	0.61264	0.91277	1.21186	1.51268										1.02361	0.0862	0.0847	0.59385	1.04919	0.0864	0.0854	-0.31201	1.01236	0.0857	0.0843	-1.23529
13.9761	0.01479	0.31431	0.61232	0.91193	1.21291	1.51185										1.02464	0.0862	0.0847	0.59385	1.05022	0.0864	0.0854	-0.31191	1.01338	0.0857	0.0844	-1.23529
13.9863	0.01288	0.3135	0.61155	0.91139	1.21177	1.51166										1.02566	0.0863	0.0847	0.59395	1.05124	0.0863	0.0854	-0.31191	1.01441	0.0857	0.0844	-1.23519
13.9965	0.01286	0.31373	0.61193	0.91195	1.21145	1.51229										1.02668	0.0864	0.0848	0.59395	1.05226	0.0863	0.0854	-0.31171	1.01542	0.0858	0.0845	-1.23519
14.0066	0.01324	0.31326	0.61115	0.91123	1.21056	1.51195										1.02771	0.0866	0.0848	0.59415	1.05328	0.0864	0.0854	-0.31151	1.01645	0.0858	0.0845	-1.23519
14.0168	0.01215	0.31265	0.61034	0.91047	1.21048	1.51096										1.02873	0.0868	0.0848	0.59435	1.05431	0.0863	0.0855	-0.31141	1.01747	0.0858	0.0845	-1.23519
14.027	0.01222	0.31292	0.6101	0.91043	1.21062	1.5104										1.02975	0.0869	0.0848	0.59445	1.05533	0.0864	0.0855	-0.31131	1.01849	0.0859	0.0845	-1.23519
14.0372	0.01208	0.3115	0.61052	0.91081	1.20965	1.51056										1.03078	0.0871	0.0849	0.59455	1.05635	0.0864	0.0855	-0.31111	1.01952	0.086	0.0846	-1.23509
14.0474	0.01135	0.31098	0.61081	0.90977	1.20992	1.50998										1.0318	0.0873	0.0849	0.59475	1.05738	0.0866	0.0855	-0.31091	1.02054	0.0861	0.0846	-1.23509
14.0576	0.01193	0.31154	0.60934	0.91009	1.2104	1.50927										1.03282	0.0875	0.0849	0.59495	1.0584	0.0868	0.0856	-0.31071	1.02156	0.0861	0.0846	-1.23489
14.0678	0.01131	0.31033	0.60998	0.90901	1.21038	1.50892										1.03384	0.0877	0.0849	0.59515	1.05942	0.087	0.0856	-0.31071	1.02259	0.0861	0.0846	-1.23469
14.0779	0.01117	0.31126	0.60925	0.90858	1.20955	1.50864										1.03487	0.0878	0.085	0.59515	1.06045	0.0872	0.0856	-0.31051	1.02361	0.0862	0.0847	-1.23459
14.0881	0.01039	0.31043	0.60924	0.90917	1.20873	1.50848										1.03589	0.088	0.085	0.59535	1.06147	0.0873	0.0856	-0.31031	1.02463	0.0862	0.0847	-1.23449
14.0983	0.00968	0.31048	0.60892	0.90865	1.20818	1.50839										1.03691	0.0882	0.085	0.59555	1.06249	0.0875	0.0857	-0.31041	1.02566	0.0863	0.0847	-1.23429
																1.03794	0.0882	0.0851	0.59545	1.06352	0.0877	0.0857	-0.31021	1.02667	0.0864	0.0848	-1.23409
																1.03896	0.0884	0.0851	0.59565	1.06454	0.088	0.0857	-0.31011	1.0277	0.0866	0.0848	-1.23389
																1.03998	0.0885	0.0851	0.59575	1.06556	0.0883	0.0857	-0.31051	1.02873	0.0868	0.0848	-1.23389
																1.04101	0.0881	0.0851	0.59535	1.06659	0.0886	0.0857	-0.31131	1.02974	0.0869	0.0848	-1.23369
																1.04203	0.0874	0.0852	0.59455	1.06761	0.0889	0.0858	-0.31161	1.03077	0.0871	0.0849	-1.23349
																1.04305	0.0871	0.0852	0.59425	1.06863	0.0891	0.0858	-0.31181	1.0318	0.0873	0.0849	-1.23359
																1.04408	0.0869	0.0852	0.59405	1.06966	0.0893	0.0858	-0.31191	1.03281	0.0875	0.0849	-1.23339
																1.04509	0.0868	0.0852	0.59395	1.07068	0.0894	0.0858	-0.31211	1.03384	0.0877	0.0849	-1.23329
																1.04612	0.0867	0.0853	0.59375	1.07171	0.0896	0.0859	-0.31221	1.03486	0.0878	0.085	-1.23369
																1.04715	0.0866	0.0853	0.59365	1.07272	0.0898	0.0859	-0.31231	1.03588	0.088	0.085	-1.23449
																1.04817	0.0865	0.0853	0.59355	1.07375	0.0901	0.0859	-0.31251	1.03691	0.0882	0.085	-1.23479
																1.04919	0.0864	0.0854	0.59335	1.07478	0.0904	0.0859	-0.31251	1.03793	0.0882	0.0851	-1.23499
																1.05022	0.0864	0.0854	0.59335	1.07579	0.0907	0.0859	-0.31261	1.03895	0.0884	0.0851	-1.23519
																1.05124	0.0863	0.0854	0.59325	1.07682	0.091	0.086	-0.31261	1.03998	0.0885	0.0851	-1.23529
																1.05226	0.0863	0.0854	0.59325	1.07785	0.0912	0.086	-0.31251	1.041	0.0881	0.0851	-1.23539
																1.05329	0.0864	0.0854	0.59335	1.07887	0.0914	0.086	-0.31271	1.04202	0.0874	0.0852	-1.23559
																1.05431	0.0863	0.0855	0.59315	1.07989	0.0915	0.086	-0.31261	1.04305	0.0871	0.0852	-1.23569
																1.05533	0.0864	0.0855	0.59325	1.08091	0.0915	0.0861	-0.31261	1.04407	0.0869	0.0852	-1.23579
																1.05635	0.0864	0.0855	0.59325	1.08194	0.0917	0.0861	-0.31241	1.04509	0.0868	0.0853	-1.23589
																1.05738	0.0866	0.0855	0.59345	1.08297	0.0918	0.0861	-0.31231	1.04611	0.0867	0.0853	-1.23599
																1.0584	0.0868	0.0856	0.59355	1.08398	0.092	0.0861	-0.31211	1.04714	0.0866	0.0853	-1.23599
																1.05942	0.087	0.0856	0.59375	1.08501	0.092	0.0862	-0.31191	1.04817	0.0865	0.0854	-1.23619
																1.06045	0.0872	0.0856	0.59395	1.08604	0.092	0.0862	-0.31181	1.04918	0.0864	0.0854	-1.23619
																1.06148	0.0873	0.0856	0.59405	1.08705	0.0918	0.0862	-0.31171	1.05021	0.0864	0.0855	-1.23629
																1.06249	0.0875	0.0857	0.59415	1.08808	0.0917	0.0862	-0.31151	1.05124	0.0863	0.0855	-1.23629
																1.06352	0.0877	0.0857	0.59435	1.0891	0.0915	0.0862	-0.31121	1.05225	0.0863	0.0856	-1.23629
																1.06454	0.088	0.0857	0.59465	1.09013	0.0914	0.0863	-0.31091	1.05328	0.0864	0.0857	-1.23629
																1.06556	0.0883	0.0857	0.59495	1.09115	0.0912	0.0863	-0.31061	1.0543	0.0863	0.0858	-1.23629
																1.06659	0.0886	0.0857	0.59525	1.09217	0.0909	0.0863	-0.31041	1.05532	0.0864	0.0859	-1.23649
																1.06761	0.0889	0.0858	0.59545	1.0932	0.0906	0.0863	-0.31021	1.05635	0.0864	0.086	-1.23659
																1.06863	0.0891	0.0858	0.59565	1.09423	0.0904	0.0864	-0.31001	1.05737	0.0866	0.0862	-1.23679
																1.06966	0.0893	0.0858	0.59585	1.09524	0.0902	0.0864	-0.30991	1.05839	0.0868	0.0864	-1.23689
																1.07068	0.0894	0.0858	0.59595	1.09627	0.09	0.0864	-0.30981	1.05942	0.087	0.0866	-1.23709
																1.07171	0.0896	0.0859	0.59605	1.09729	0.0898	0.0864	-0.30961	1.06044	0.0872	0.0868	-1.23719
																1.07273	0.0898	0.0859	0.59625	1.09832	0.0896	0.0864	-0.30931	1.06147	0.0873	0.0871	-1.23749
																1.07375	0.0901	0.0859	0.59655	1.09934	0.0894	0.0865	-0.30901	1.06249	0.0875	0.0874	-1.23779
																1.07478	0.0904	0.0859	0.59685	1.10036	0.0893	0.0865	-0.30871	1.06351	0.0877	0.0878	-1.23819
																1.07579	0.0907	0.0859	0.59715	1.10139	0.0892	0.0865	-0.30851	1.06454	0.088	0.0882	-1.23869
																1.07682	0.091	0.086	0.59735	1.10242	0.0891	0.0865	-0.30831	1.06555	0.0883	0.0887	-1.23909
																1.07785	0.0912	0.086	0.59755	1.10343	0.0889	0.0866	-0.30811	1.06658	0.0886	0.0891	-1.23949
																1.07887	0.0914	0.086	0.59775	1.10446	0.0887	0.0866	-0.30801	1.06761	0.0889	0.0897	-1.23969
																1.07989	0.0915	0.086	0.59785	1.10548	0.0886	0.0866	-0.30811	1.06862	0.0891	0.0902	-1.23999
																1.08092	0.0915	0.0861	0.59775	1.10651	0.0884	0.0866	-0.30791	1.06965	0.0893	0.0908	-1.24019
																1.08194	0.0917	0.0861	0.59795	1.10753	0.0883	0.0866	-0.30781	1.07068	0.0894	0.0914	-1.24029
																1.08297	0.0918	0.0861	0.59805	1.10855	0.0882	0.0867	-0.30761	1.0717	0.0896	0.092	-1.24049
																1.08398	0.092	0.0861	0.59825	1.10958	0.0882	0.0867	-0.30771	1.07272	0.0898	0.0926	-1.24059
																1.08501	0.092	0.0862	0.59815	1.11061	0.0881	0.0867	-0.30771	1.07374	0.0901	0.0931	-1.24069
																1.08604	0.092	0.0862	0.59815	1.11162	0.088	0.0867	-0.30791	1.07477	0.0904	0.0937	-1.24079
																1.08705	0.0918	0.0862	0.59795	1.11265	0.088	0.0868	-0.30801	1.07579	0.0907	0.0942	-1.24059
																1.08808	0.0917	0.0862	0.59785	1.11367	0.088	0.0868	-0.30821	1.07681	0.091	0.0946	-1.24039
																1.08911	0.0915	0.0862	0.59765	1.1147	0.088	0.0868	-0.30841	1.07784	0.0912	0.095	-1.24009
																1.09013	0.0914	0.0863	0.59745	1.11572	0.0879	0.0867	-0.30861	1.07887	0.0914	0.0953	-1.23979
																1.09115	0.0912	0.0863	0.59725	1.11674	0.0879	0.0866	-0.30891	1.07988	0.0915	0.0955	-1.23949
																1.09217	0.0909	0.0863	0.59695	1.11777	0.0879	0.0865	-0.30921	1.08091	0.0915	0.0956	-1.23929
																1.0932	0.0906	0.0863	0.59665	1.1188	0.0879	0.0864	-0.30951	1.08193	0.0917	0.0956	-1.23899
																1.09423	0.0904	0.0864	0.59635	1.11981	0.0878	0.0863	-0.30971	1.08296	0.0918	0.0955	-1.23869
																1.09524	0.0902	0.0864	0.59615	1.12084	0.0878	0.0862	-0.30991	1.08398	0.092	0.0954	-1.23819
																1.09627	0.09	0.0864	0.59595	1.12186	0.0878	0.0861	-0.31011	1.085	0.092	0.0951	-1.23789
																1.09729	0.0898	0.0864	0.59575	1.12289	0.0878	0.086	-0.31031	1.08603	0.092	0.0948	-1.23769
																1.09832	0.0896	0.0864	0.59555	1.12392	0.0877	0.0859	-0.31061	1.08705	0.0918	0.0944	-1.23739
																1.09934	0.0894	0.0865	0.59525	1.12493	0.0878	0.0858	-0.31071	1.08807	0.0917	0.094	-1.23709
																1.10036	0.0893	0.0865	0.59515	1.12596	0.0878	0.0857	-0.31081	1.0891	0.0915	0.0935	-1.23679
																1.10139	0.0892	0.0865	0.59505	1.12699	0.0878	0.0856	-0.31091	1.09012	0.0914	0.0929	-1.23649
																1.10242	0.0891	0.0865	0.59495	1.12801	0.0878	0.0855	-0.31121	1.09114	0.0912	0.0924	-1.23629
																1.10343	0.0889	0.0866	0.59465	1.12903	0.0877	0.0854	-0.31141	1.09217	0.0909	0.0919	-1.23609
																1.10446	0.0887	0.0866	0.59445	1.13005	0.0878	0.0853	-0.31151	1.09319	0.0906	0.0913	-1.23589
																1.10549	0.0886	0.0866	0.59435	1.13108	0.0878	0.0853	-0.31171	1.09422	0.0904	0.0908	-1.23569
																1.10651	0.0884	0.0866	0.59415	1.13211	0.0878	0.0852	-0.31181	1.09524	0.0902	0.0903	-1.23549
																1.10753	0.0883	0.0866	0.59405	1.13313	0.0878	0.0851	-0.31201	1.09626	0.09	0.0898	-1.23529
																1.10855	0.0882	0.0867	0.59385	1.13415	0.0878	0.085	-0.31201	1.09729	0.0898	0.0894	-1.23529
																1.10958	0.0882	0.0867	0.59385	1.13518	0.0877	0.0849	-0.31211	1.09831	0.0896	0.089	-1.23539
																1.11061	0.0881	0.0867	0.59375	1.1362	0.0875	0.0848	-0.31221	1.09933	0.0894	0.0886	-1.23529
																1.11162	0.088	0.0867	0.59365	1.13723	0.0874	0.0847	-0.31231	1.10036	0.0893	0.0883	-1.23539
																1.11265	0.088	0.0868	0.59355	1.13825	0.0873	0.0846	-0.31231	1.10138	0.0892	0.088	-1.23539
																1.11367	0.088	0.0868	0.59355	1.13927	0.0873	0.0845	-0.31231	1.10241	0.0891	0.0877	-1.23549
																1.1147	0.088	0.0868	0.59355	1.1403	0.0872	0.0844	-0.31231	1.10343	0.0889	0.0875	-1.23539
																1.11572	0.0879	0.0867	0.59355	1.14132	0.087	0.0843	-0.31221	1.10445	0.0887	0.0874	-1.23549
																1.11674	0.0879	0.0866	0.59365	1.14235	0.087	0.0842	-0.31211	1.10548	0.0886	0.0872	-1.23559
																1.11777	0.0879	0.0865	0.59375	1.14337	0.0869	0.0841	-0.31201	1.1065	0.0884	0.0871	-1.23559
																1.1188	0.0879	0.0864	0.59385	1.14439	0.0869	0.084	-0.31201	1.10752	0.0883	0.087	-1.23559
																1.11981	0.0878	0.0863	0.59385	1.14542	0.0867	0.0839	-0.31191	1.10855	0.0882	0.087	-1.23549
																1.12084	0.0878	0.0862	0.59395	1.14644	0.0865	0.0838	-0.31181	1.10957	0.0882	0.0869	-1.23549
																1.12187	0.0878	0.0861	0.59405	1.14747	0.0864	0.0837	-0.31171	1.1106	0.0881	0.0869	-1.23539
																1.12289	0.0878	0.086	0.59415	1.1485	0.0863	0.0836	-0.31171	1.11162	0.088	0.0869	-1.23529
																1.12392	0.0877	0.0859	0.59415	1.14951	0.0862	0.0835	-0.31151	1.11264	0.088	0.0869	-1.23519
																1.12493	0.0878	0.0858	0.59435	1.15054	0.0861	0.0835	-0.31141	1.11367	0.088	0.0869	-1.23519
																1.12596	0.0878	0.0857	0.59445	1.15156	0.086	0.0834	-0.31131	1.11469	0.088	0.0868	-1.23509
																1.12699	0.0878	0.0856	0.59455	1.15259	0.0858	0.0833	-0.31121	1.11571	0.0879	0.0867	-1.23499
																1.12801	0.0878	0.0855	0.59465	1.15362	0.0857	0.0832	-0.31121	1.11674	0.0879	0.0866	-1.23489
																1.12903	0.0877	0.0854	0.59465	1.15463	0.0856	0.0831	-0.31101	1.11776	0.0879	0.0865	-1.23489
																1.13006	0.0878	0.0853	0.59485	1.15566	0.0854	0.083	-0.31101	1.11879	0.0879	0.0864	-1.23469
																1.13108	0.0878	0.0853	0.59485	1.15669	0.0853	0.0829	-0.31091	1.11981	0.0878	0.0863	-1.23459
																1.13211	0.0878	0.0852	0.59495	1.15771	0.0851	0.0828	-0.31081	1.12083	0.0878	0.0862	-1.23449
																1.13313	0.0878	0.0851	0.59505	1.15874	0.085	0.0827	-0.31071	1.12186	0.0878	0.0861	-1.23439
																1.13415	0.0878	0.085	0.59515	1.15976	0.0849	0.0826	-0.31071	1.12288	0.0878	0.086	-1.23439
																1.13518	0.0877	0.0849	0.59515	1.16078	0.0848	0.0825	-0.31081	1.12391	0.0877	0.0859	-1.23419
																1.1362	0.0875	0.0848	0.59505	1.16181	0.0847	0.0824	-0.31081	1.12493	0.0878	0.0858	-1.23419
																1.13723	0.0874	0.0847	0.59505	1.16283	0.0845	0.0823	-0.31081	1.12595	0.0878	0.0857	-1.23409
																1.13825	0.0873	0.0846	0.59505	1.16386	0.0843	0.0822	-0.31071	1.12698	0.0878	0.0856	-1.23399
																1.13927	0.0873	0.0845	0.59515	1.16488	0.0841	0.0821	-0.31071	1.12801	0.0878	0.0855	-1.23389
																1.1403	0.0872	0.0844	0.59515	1.16591	0.084	0.082	-0.31081	1.12902	0.0877	0.0854	-1.23389
																1.14132	0.087	0.0843	0.59505	1.16693	0.0839	0.0819	-0.31071	1.13005	0.0878	0.0853	-1.23399
																1.14235	0.087	0.0842	0.59515	1.16795	0.0838	0.0818	-0.31071	1.13107	0.0878	0.0853	-1.23399
																1.14338	0.0869	0.0841	0.59515	1.16898	0.0835	0.0818	-0.31061	1.1321	0.0878	0.0852	-1.23399
																1.14439	0.0869	0.084	0.59525	1.17001	0.0834	0.0817	-0.31071	1.13313	0.0878	0.0851	-1.23389
																1.14542	0.0867	0.0839	0.59515	1.17103	0.0833	0.0816	-0.31081	1.13414	0.0878	0.085	-1.23389
																1.14644	0.0865	0.0838	0.59505	1.17206	0.0831	0.0815	-0.31081	1.13517	0.0877	0.0849	-1.23399
																1.14747	0.0864	0.0837	0.59505	1.17307	0.083	0.0814	-0.31081	1.1362	0.0875	0.0848	-1.23389
																1.1485	0.0863	0.0836	0.59505	1.1741	0.0828	0.0813	-0.31081	1.13722	0.0874	0.0847	-1.23389
																1.14951	0.0862	0.0835	0.59505	1.17513	0.0827	0.0812	-0.31091	1.13825	0.0873	0.0846	-1.23379
																1.15054	0.0861	0.0835	0.59495	1.17615	0.0826	0.0811	-0.31091	1.13926	0.0873	0.0845	-1.23389
																1.15156	0.086	0.0834	0.59495	1.17718	0.0825	0.081	-0.31101	1.14029	0.0872	0.0844	-1.23399
																1.15259	0.0858	0.0833	0.59485	1.1782	0.0824	0.0809	-0.31101	1.14132	0.087	0.0843	-1.23399
																1.15362	0.0857	0.0832	0.59485	1.17922	0.0823	0.0808	-0.31101	1.14234	0.087	0.0842	-1.23399
																1.15463	0.0856	0.0831	0.59485	1.18025	0.0822	0.0807	-0.31111	1.14337	0.0869	0.0841	-1.23399
																1.15566	0.0854	0.083	0.59475	1.18127	0.0822	0.0806	-0.31111	1.14439	0.0869	0.084	-1.23409
																1.15669	0.0853	0.0829	0.59475	1.1823	0.0821	0.0805	-0.31121	1.14541	0.0867	0.0839	-1.23409
																1.15771	0.0851	0.0828	0.59465	1.18333	0.0819	0.0804	-0.31121	1.14644	0.0865	0.0838	-1.23419
																1.15874	0.085	0.0827	0.59465	1.18435	0.0816	0.0803	-0.31121	1.14746	0.0864	0.0837	-1.23419
																1.15976	0.0849	0.0826	0.59465	1.18538	0.0815	0.0802	-0.31121	1.14849	0.0863	0.0836	-1.23419
																1.16078	0.0848	0.0825	0.59465	1.18639	0.0813	0.0801	-0.31121	1.14951	0.0862	0.0835	-1.23429
																1.16181	0.0847	0.0824	0.59465	1.18742	0.0812	0.08	-0.31131	1.15053	0.0861	0.0835	-1.23429
																1.16283	0.0845	0.0823	0.59455	1.18845	0.0811	0.08	-0.31141	1.15156	0.086	0.0834	-1.23439
																1.16386	0.0843	0.0822	0.59445	1.18947	0.0811	0.0799	-0.31151	1.15258	0.0858	0.0833	-1.23439
																1.16489	0.0841	0.0821	0.59435	1.1905	0.081	0.0798	-0.31151	1.15361	0.0857	0.0832	-1.23439
																1.16591	0.084	0.082	0.59435	1.19152	0.0809	0.0797	-0.31151	1.15463	0.0856	0.0831	-1.23439
																1.16693	0.0839	0.0819	0.59435	1.19255	0.0808	0.0796	-0.31151	1.15565	0.0854	0.083	-1.23439
																1.16795	0.0838	0.0818	0.59435	1.19357	0.0807	0.0796	-0.31181	1.15668	0.0853	0.0829	-1.23449
																1.16898	0.0835	0.0818	0.59405	1.19459	0.0806	0.0796	-0.31181	1.15771	0.0851	0.0828	-1.23459
																1.17001	0.0834	0.0817	0.59405	1.19562	0.0804	0.0795	-0.31181	1.15873	0.085	0.0827	-1.23469
																1.17103	0.0833	0.0816	0.59405	1.19665	0.0803	0.0795	-0.31191	1.15976	0.0849	0.0826	-1.23469
																1.17206	0.0831	0.0815	0.59395	1.19767	0.0803	0.0794	-0.31191	1.16077	0.0848	0.0825	-1.23469
																1.17308	0.083	0.0814	0.59395	1.1987	0.0803	0.0794	-0.31201	1.1618	0.0847	0.0824	-1.23469
																1.1741	0.0828	0.0813	0.59385	1.19972	0.0803	0.0793	-0.31201	1.16283	0.0845	0.0823	-1.23499
																1.17513	0.0827	0.0812	0.59385	1.20075	0.0801	0.0793	-0.31201	1.16385	0.0843	0.0822	-1.23499
																1.17615	0.0826	0.0811	0.59385	1.20177	0.08	0.0793	-0.31201	1.16488	0.0841	0.0821	-1.23499
																1.17718	0.0825	0.081	0.59385	1.20279	0.08	0.0792	-0.31201	1.1659	0.084	0.082	-1.23509
																1.17821	0.0824	0.0809	0.59385	1.20382	0.0799	0.0792	-0.31201	1.16692	0.0839	0.0819	-1.23509
																1.17922	0.0823	0.0808	0.59385	1.20484	0.0799	0.0791	-0.31201	1.16795	0.0838	0.0818	-1.23519
																1.18025	0.0822	0.0807	0.59385	1.20587	0.0799	0.0791	-0.31191	1.16897	0.0835	0.0818	-1.23519
																1.18127	0.0822	0.0806	0.59395	1.2069	0.0798	0.079	-0.31191	1.17	0.0834	0.0817	-1.23519
																1.1823	0.0821	0.0805	0.59395	1.20792	0.0798	0.079	-0.31201	1.17103	0.0833	0.0816	-1.23519
																1.18333	0.0819	0.0804	0.59385	1.20895	0.0798	0.0789	-0.31221	1.17205	0.0831	0.0815	-1.23519
																1.18435	0.0816	0.0803	0.59365	1.20997	0.0797	0.0789	-0.31221	1.17307	0.083	0.0814	-1.23519
																1.18538	0.0815	0.0802	0.59365	1.21099	0.0796	0.0789	-0.31231	1.17409	0.0828	0.0813	-1.23519
																1.1864	0.0813	0.0801	0.59355	1.21202	0.0795	0.0788	-0.31231	1.17512	0.0827	0.0812	-1.23509
																1.18742	0.0812	0.08	0.59355	1.21304	0.0795	0.0788	-0.31241	1.17615	0.0826	0.0811	-1.23509
																1.18845	0.0811	0.08	0.59345	1.21407	0.0795	0.0787	-0.31231	1.17717	0.0825	0.081	-1.23519
																1.18947	0.0811	0.0799	0.59355	1.2151	0.0795	0.0787	-0.31231	1.1782	0.0824	0.0809	-1.23539
																1.1905	0.081	0.0798	0.59355	1.21612	0.0795	0.0786	-0.31231	1.17922	0.0823	0.0808	-1.23539
																1.19152	0.0809	0.0797	0.59355	1.21715	0.0793	0.0786	-0.31231	1.18024	0.0822	0.0807	-1.23549
																1.19255	0.0808	0.0796	0.59355	1.21817	0.0793	0.0786	-0.31241	1.18127	0.0822	0.0806	-1.23549
																1.19357	0.0807	0.0796	0.59345	1.2192	0.0794	0.0785	-0.31251	1.18229	0.0821	0.0805	-1.23559
																1.19459	0.0806	0.0796	0.59335	1.22022	0.0794	0.0785	-0.31261	1.18332	0.0819	0.0804	-1.23549
																1.19562	0.0804	0.0795	0.59325	1.22124	0.0793	0.0784	-0.31271	1.18435	0.0816	0.0803	-1.23549
																1.19665	0.0803	0.0795	0.59315	1.22227	0.0793	0.0784	-0.31261	1.18537	0.0815	0.0802	-1.23549
																1.19767	0.0803	0.0794	0.59325	1.22329	0.0793	0.0783	-0.31261	1.18639	0.0813	0.0801	-1.23549
																1.1987	0.0803	0.0794	0.59325	1.22432	0.0792	0.0783	-0.31251	1.18741	0.0812	0.08	-1.23559
																1.19972	0.0803	0.0793	0.59335	1.22535	0.0792	0.0782	-0.31271	1.18844	0.0811	0.08	-1.23569
																1.20075	0.0801	0.0793	0.59315	1.22637	0.0792	0.0782	-0.31281	1.18947	0.0811	0.0799	-1.23579
																1.20177	0.08	0.0793	0.59305	1.2274	0.0792	0.0782	-0.31271	1.19049	0.081	0.0798	-1.23589
																1.20279	0.08	0.0792	0.59315	1.22842	0.0793	0.0781	-0.31281	1.19152	0.0809	0.0797	-1.23579
																1.20382	0.0799	0.0792	0.59305	1.22945	0.0792	0.0781	-0.31271	1.19254	0.0808	0.0796	-1.23579
																1.20485	0.0799	0.0791	0.59315	1.23048	0.0792	0.078	-0.31271	1.19356	0.0807	0.0796	-1.23569
																1.20587	0.0799	0.0791	0.59315	1.23149	0.0792	0.078	-0.31271	1.19459	0.0806	0.0796	-1.23589
																1.2069	0.0798	0.079	0.59315	1.23252	0.0792	0.0779	-0.31271	1.19561	0.0804	0.0795	-1.23599
																1.20792	0.0798	0.079	0.59315	1.23355	0.0791	0.0779	-0.31261	1.19664	0.0803	0.0795	-1.23589
																1.20895	0.0798	0.0789	0.59325	1.23457	0.0791	0.0779	-0.31271	1.19767	0.0803	0.0794	-1.23599
																1.20997	0.0797	0.0789	0.59315	1.2356	0.0791	0.0778	-0.31281	1.19869	0.0803	0.0794	-1.23589
																1.21099	0.0796	0.0789	0.59305	1.23662	0.0791	0.0778	-0.31281	1.19972	0.0803	0.0793	-1.23589
																1.21202	0.0795	0.0788	0.59305	1.23765	0.079	0.0777	-0.31281	1.20074	0.0801	0.0793	-1.23589
																1.21304	0.0795	0.0788	0.59305	1.23868	0.0791	0.0777	-0.31271	1.20176	0.08	0.0793	-1.23589
																1.21407	0.0795	0.0787	0.59315	1.2397	0.0791	0.0776	-0.31271	1.20279	0.08	0.0792	-1.23579
																1.2151	0.0795	0.0787	0.59315	1.24073	0.079	0.0776	-0.31261	1.20381	0.0799	0.0792	-1.23589
																1.21612	0.0795	0.0786	0.59325	1.24175	0.079	0.0776	-0.31281	1.20484	0.0799	0.0791	-1.23599
																1.21715	0.0793	0.0786	0.59305	1.24278	0.0789	0.0775	-0.31281	1.20586	0.0799	0.0791	-1.23599
																1.21817	0.0793	0.0786	0.59305	1.24381	0.0789	0.0775	-0.31261	1.20689	0.0798	0.079	-1.23599
																1.2192	0.0794	0.0785	0.59325	1.24482	0.0789	0.0774	-0.31261	1.20792	0.0798	0.079	-1.23589
																1.22022	0.0794	0.0785	0.59325	1.24585	0.0789	0.0774	-0.31261	1.20894	0.0798	0.0789	-1.23589
																1.22124	0.0793	0.0784	0.59325	1.24687	0.0788	0.0773	-0.31261	1.20996	0.0797	0.0789	-1.23579
																1.22227	0.0793	0.0784	0.59325	1.2479	0.0787	0.0773	-0.31251	1.21099	0.0796	0.0789	-1.23599
																1.2233	0.0793	0.0783	0.59335	1.24893	0.0787	0.0772	-0.31261	1.21201	0.0795	0.0788	-1.23599
																1.22432	0.0792	0.0783	0.59325	1.24995	0.0785	0.0772	-0.31251	1.21304	0.0795	0.0788	-1.23579
																1.22535	0.0792	0.0782	0.59335	1.25098	0.0785	0.0772	-0.31251	1.21406	0.0795	0.0787	-1.23579
																1.22637	0.0792	0.0782	0.59335	1.252	0.0785	0.0771	-0.31251	1.21509	0.0795	0.0787	-1.23579
																1.2274	0.0792	0.0782	0.59335	1.25303	0.0785	0.0771	-0.31231	1.21612	0.0795	0.0786	-1.23579
																1.22843	0.0793	0.0781	0.59355	1.25406	0.0785	0.077	-0.31241	1.21714	0.0793	0.0786	-1.23569
																1.22945	0.0792	0.0781	0.59345	1.25508	0.0784	0.077	-0.31231	1.21817	0.0793	0.0786	-1.23579
																1.23048	0.0792	0.078	0.59355	1.25611	0.0783	0.0769	-0.31231	1.21919	0.0794	0.0785	-1.23569
																1.23149	0.0792	0.078	0.59355	1.25713	0.0783	0.0769	-0.31221	1.22021	0.0794	0.0785	-1.23569
																1.23252	0.0792	0.0779	0.59365	1.25816	0.0783	0.0769	-0.31231	1.22124	0.0793	0.0784	-1.23569
																1.23355	0.0791	0.0779	0.59355	1.25919	0.0782	0.0768	-0.31231	1.22226	0.0793	0.0784	-1.23549
																1.23457	0.0791	0.0779	0.59355	1.26021	0.0781	0.0768	-0.31221	1.22329	0.0793	0.0783	-1.23559
																1.2356	0.0791	0.0778	0.59365	1.26124	0.078	0.0767	-0.31221	1.22431	0.0792	0.0783	-1.23549
																1.23662	0.0791	0.0778	0.59365	1.26226	0.078	0.0767	-0.31221	1.22534	0.0792	0.0782	-1.23549
																1.23765	0.079	0.0777	0.59365	1.26329	0.078	0.0766	-0.31211	1.22637	0.0792	0.0782	-1.23539
																1.23868	0.0791	0.0777	0.59375	1.26432	0.0779	0.0766	-0.31201	1.22739	0.0792	0.0782	-1.23549
																1.2397	0.0791	0.0776	0.59385	1.26533	0.0778	0.0766	-0.31211	1.22842	0.0793	0.0781	-1.23549
																1.24073	0.079	0.0776	0.59375	1.26636	0.0777	0.0765	-0.31211	1.22944	0.0792	0.0781	-1.23539
																1.24175	0.079	0.0776	0.59375	1.26739	0.0777	0.0765	-0.31211	1.23047	0.0792	0.078	-1.23539
																1.24278	0.0789	0.0775	0.59375	1.26841	0.0776	0.0764	-0.31211	1.23149	0.0792	0.078	-1.23539
																1.24381	0.0789	0.0775	0.59375	1.26944	0.0775	0.0764	-0.31201	1.23251	0.0792	0.0779	-1.23529
																1.24482	0.0789	0.0774	0.59385	1.27046	0.0774	0.0763	-0.31201	1.23354	0.0791	0.0779	-1.23519
																1.24585	0.0789	0.0774	0.59385	1.27149	0.0773	0.0763	-0.31201	1.23457	0.0791	0.0779	-1.23529
																1.24688	0.0788	0.0773	0.59385	1.27252	0.0773	0.0762	-0.31211	1.23559	0.0791	0.0778	-1.23529
																1.2479	0.0787	0.0773	0.59375	1.27354	0.0773	0.0762	-0.31201	1.23662	0.0791	0.0778	-1.23529
																1.24893	0.0787	0.0772	0.59385	1.27457	0.0773	0.0762	-0.31221	1.23764	0.079	0.0777	-1.23529
																1.24995	0.0785	0.0772	0.59365	1.27559	0.0772	0.0761	-0.31221	1.23867	0.0791	0.0777	-1.23519
																1.25098	0.0785	0.0772	0.59365	1.27662	0.0771	0.0761	-0.31211	1.2397	0.0791	0.0776	-1.23519
																1.25201	0.0785	0.0771	0.59375	1.27765	0.0771	0.076	-0.31211	1.24072	0.079	0.0776	-1.23519
																1.25303	0.0785	0.0771	0.59375	1.27867	0.077	0.076	-0.31201	1.24175	0.079	0.0776	-1.23529
																1.25406	0.0785	0.077	0.59385	1.2797	0.0769	0.0759	-0.31211	1.24277	0.0789	0.0775	-1.23519
																1.25508	0.0784	0.077	0.59375	1.28072	0.0769	0.0759	-0.31211	1.2438	0.0789	0.0775	-1.23539
																1.25611	0.0783	0.0769	0.59375	1.28175	0.0768	0.0759	-0.31211	1.24482	0.0789	0.0774	-1.23539
																1.25713	0.0783	0.0769	0.59375	1.28278	0.0767	0.0758	-0.31211	1.24584	0.0789	0.0774	-1.23529
																1.25816	0.0783	0.0769	0.59375	1.2838	0.0767	0.0758	-0.31211	1.24687	0.0788	0.0773	-1.23529
																1.25919	0.0782	0.0768	0.59375	1.28483	0.0766	0.0757	-0.31221	1.24789	0.0787	0.0773	-1.23519
																1.26021	0.0781	0.0768	0.59365	1.28585	0.0765	0.0757	-0.31221	1.24892	0.0787	0.0772	-1.23529
																1.26124	0.078	0.0767	0.59365	1.28688	0.0764	0.0756	-0.31221	1.24995	0.0785	0.0772	-1.23529
																1.26226	0.078	0.0767	0.59365	1.28791	0.0764	0.0756	-0.31211	1.25097	0.0785	0.0772	-1.23529
																1.26329	0.078	0.0766	0.59375	1.28893	0.0764	0.0756	-0.31221	1.252	0.0785	0.0771	-1.23529
																1.26432	0.0779	0.0766	0.59365	1.28996	0.0763	0.0755	-0.31231	1.25302	0.0785	0.0771	-1.23529
																1.26533	0.0778	0.0766	0.59355	1.29098	0.0763	0.0755	-0.31231	1.25405	0.0785	0.077	-1.23539
																1.26636	0.0777	0.0765	0.59355	1.29201	0.0762	0.0754	-0.31231	1.25508	0.0784	0.077	-1.23539
																1.26739	0.0777	0.0765	0.59355	1.29304	0.0762	0.0754	-0.31231	1.2561	0.0783	0.0769	-1.23539
																1.26841	0.0776	0.0764	0.59355	1.29406	0.0761	0.0753	-0.31241	1.25713	0.0783	0.0769	-1.23529
																1.26944	0.0775	0.0764	0.59345	1.29509	0.0761	0.0753	-0.31241	1.25815	0.0783	0.0769	-1.23539
																1.27046	0.0774	0.0763	0.59345	1.29611	0.0761	0.0752	-0.31251	1.25918	0.0782	0.0768	-1.23549
																1.27149	0.0773	0.0763	0.59335	1.29714	0.076	0.0752	-0.31241	1.26021	0.0781	0.0768	-1.23549
																1.27252	0.0773	0.0762	0.59345	1.29817	0.0759	0.0752	-0.31241	1.26123	0.078	0.0767	-1.23549
																1.27354	0.0773	0.0762	0.59345	1.29919	0.0757	0.0751	-0.31241	1.26226	0.078	0.0767	-1.23549
																1.27457	0.0773	0.0762	0.59345	1.30022	0.0756	0.0751	-0.31241	1.26328	0.078	0.0766	-1.23559
																1.27559	0.0772	0.0761	0.59345	1.30124	0.0756	0.075	-0.31251	1.26431	0.0779	0.0766	-1.23559
																1.27662	0.0771	0.0761	0.59335	1.30227	0.0756	0.075	-0.31241	1.26533	0.0778	0.0766	-1.23569
																1.27765	0.0771	0.076	0.59345	1.3033	0.0755	0.0749	-0.31251	1.26635	0.0777	0.0765	-1.23559
																1.27867	0.077	0.076	0.59335	1.30432	0.0754	0.0749	-0.31251	1.26738	0.0777	0.0765	-1.23559
																1.2797	0.0769	0.0759	0.59335	1.30535	0.0754	0.0749	-0.31251	1.26841	0.0776	0.0764	-1.23559
																1.28072	0.0769	0.0759	0.59335	1.30637	0.0755	0.0748	-0.31261	1.26943	0.0775	0.0764	-1.23559
																1.28175	0.0768	0.0759	0.59325	1.3074	0.0754	0.0748	-0.31261	1.27046	0.0774	0.0763	-1.23569
																1.28278	0.0767	0.0758	0.59325	1.30843	0.0753	0.0747	-0.31261	1.27148	0.0773	0.0763	-1.23559
																1.2838	0.0767	0.0758	0.59325	1.30945	0.0753	0.0747	-0.31261	1.27251	0.0773	0.0762	-1.23569
																1.28483	0.0766	0.0757	0.59325	1.31048	0.0754	0.0746	-0.31271	1.27354	0.0773	0.0762	-1.23569
																1.28585	0.0765	0.0757	0.59315	1.3115	0.0754	0.0746	-0.31271	1.27456	0.0773	0.0762	-1.23569
																1.28688	0.0764	0.0756	0.59315	1.31253	0.0753	0.0746	-0.31271	1.27559	0.0772	0.0761	-1.23579
																1.28791	0.0764	0.0756	0.59315	1.31356	0.0753	0.0745	-0.31271	1.27661	0.0771	0.0761	-1.23579
																1.28893	0.0764	0.0756	0.59315	1.31458	0.0752	0.0745	-0.31271	1.27764	0.0771	0.076	-1.23579
																1.28996	0.0763	0.0755	0.59315	1.31561	0.0751	0.0744	-0.31271	1.27867	0.077	0.076	-1.23579
																1.29098	0.0763	0.0755	0.59315	1.31664	0.0751	0.0744	-0.31271	1.27969	0.0769	0.0759	-1.23589
																1.29201	0.0762	0.0754	0.59315	1.31767	0.075	0.0744	-0.31271	1.28072	0.0769	0.0759	-1.23589
																1.29304	0.0762	0.0754	0.59315	1.31869	0.075	0.0743	-0.31271	1.28174	0.0768	0.0759	-1.23589
																1.29406	0.0761	0.0753	0.59315	1.31972	0.0749	0.0743	-0.31271	1.28277	0.0767	0.0758	-1.23589
																1.29509	0.0761	0.0753	0.59315	1.32075	0.075	0.0743	-0.31261	1.2838	0.0767	0.0758	-1.23589
																1.29611	0.0761	0.0752	0.59325	1.32177	0.0749	0.0743	-0.31271	1.28482	0.0766	0.0757	-1.23589
																1.29714	0.076	0.0752	0.59315	1.3228	0.0749	0.0742	-0.31281	1.28585	0.0765	0.0757	-1.23589
																1.29817	0.0759	0.0752	0.59305	1.32382	0.0749	0.0742	-0.31291	1.28687	0.0764	0.0756	-1.23589
																1.29919	0.0757	0.0751	0.59295	1.32485	0.0749	0.0742	-0.31301	1.2879	0.0764	0.0756	-1.23589
																1.30022	0.0756	0.0751	0.59285	1.32588	0.0748	0.0742	-0.31291	1.28893	0.0764	0.0756	-1.23589
																1.30124	0.0756	0.075	0.59295	1.3269	0.0749	0.0743	-0.31291	1.28995	0.0763	0.0755	-1.23579
																1.30227	0.0756	0.075	0.59295	1.32793	0.0748	0.0743	-0.31291	1.29098	0.0763	0.0755	-1.23589
																1.3033	0.0755	0.0749	0.59295	1.32895	0.0748	0.0743	-0.31301	1.292	0.0762	0.0754	-1.23599
																1.30432	0.0754	0.0749	0.59285	1.32998	0.0747	0.0744	-0.31301	1.29303	0.0762	0.0754	-1.23609
																1.30535	0.0754	0.0749	0.59285	1.33101	0.0746	0.0744	-0.31281	1.29406	0.0761	0.0753	-1.23619
																1.30637	0.0755	0.0748	0.59305	1.33203	0.0746	0.0745	-0.31291	1.29508	0.0761	0.0753	-1.23609
																1.3074	0.0754	0.0748	0.59295	1.33306	0.0747	0.0746	-0.31291	1.29611	0.0761	0.0752	-1.23609
																1.30843	0.0753	0.0747	0.59295	1.33408	0.0747	0.0747	-0.31291	1.29713	0.076	0.0752	-1.23609
																1.30945	0.0753	0.0747	0.59295	1.33511	0.0748	0.0749	-0.31271	1.29816	0.0759	0.0752	-1.23619
																1.31048	0.0754	0.0747	0.59305	1.33615	0.0748	0.0751	-0.31271	1.29919	0.0757	0.0751	-1.23619
																1.3115	0.0754	0.0746	0.59315	1.33717	0.0748	0.0753	-0.31281	1.30021	0.0756	0.0751	-1.23599
																1.31253	0.0753	0.0746	0.59305	1.3382	0.0749	0.0755	-0.31271	1.30124	0.0756	0.075	-1.23609
																1.31356	0.0753	0.0746	0.59305	1.33922	0.075	0.0758	-0.31281	1.30226	0.0756	0.075	-1.23609
																1.31458	0.0752	0.0745	0.59305	1.34025	0.0752	0.0761	-0.31281	1.30329	0.0755	0.0749	-1.23609
																1.31561	0.0751	0.0745	0.59295	1.34128	0.0756	0.0765	-0.31281	1.30432	0.0754	0.0749	-1.23589
																1.31664	0.0751	0.0745	0.59295	1.3423	0.0761	0.0769	-0.31291	1.30534	0.0754	0.0749	-1.23589
																1.31767	0.075	0.0745	0.59285	1.34333	0.0769	0.0774	-0.31281	1.30637	0.0755	0.0748	-1.23599
																1.3187	0.075	0.0744	0.59295	1.34435	0.0776	0.0779	-0.31291	1.30739	0.0754	0.0748	-1.23589
																1.31972	0.0749	0.0744	0.59285	1.34538	0.0781	0.0785	-0.31281	1.30842	0.0753	0.0747	-1.23599
																1.32075	0.075	0.0744	0.59295	1.34641	0.0784	0.0792	-0.31291	1.30945	0.0753	0.0747	-1.23609
																1.32177	0.0749	0.0744	0.59285	1.34743	0.0786	0.08	-0.31281	1.31047	0.0754	0.0746	-1.23599
																1.3228	0.0749	0.0745	0.59275	1.34846	0.0794	0.0808	-0.31281	1.3115	0.0754	0.0746	-1.23609
																1.32383	0.0749	0.0745	0.59275	1.34948	0.0803	0.0817	-0.31281	1.31252	0.0753	0.0746	-1.23609
																1.32485	0.0749	0.0746	0.59265	1.35052	0.0813	0.0826	-0.31291	1.31355	0.0753	0.0745	-1.23619
																1.32588	0.0748	0.0746	0.59255	1.35154	0.0825	0.0836	-0.31291	1.31458	0.0752	0.0745	-1.23599
																1.3269	0.0749	0.0747	0.59255	1.35257	0.0837	0.0847	-0.31301	1.3156	0.0751	0.0745	-1.23619
																1.32793	0.0748	0.0748	0.59235	1.3536	0.085	0.0859	-0.31301	1.31664	0.0751	0.0744	-1.23619
																1.32896	0.0748	0.075	0.59215	1.35462	0.0865	0.0872	-0.31321	1.31766	0.075	0.0744	-1.23619
																1.32998	0.0747	0.0751	0.59195	1.35565	0.0881	0.0885	-0.31331	1.31869	0.075	0.0744	-1.23619
																1.33101	0.0746	0.0753	0.59165	1.35667	0.0898	0.0899	-0.31341	1.31971	0.0749	0.0744	-1.23639
																1.33203	0.0746	0.0755	0.59145	1.3577	0.0914	0.0913	-0.31341	1.32074	0.075	0.0743	-1.23639
																1.33306	0.0747	0.0758	0.59125	1.35873	0.0932	0.0928	-0.31351	1.32177	0.0749	0.0744	-1.23659
																1.33409	0.0747	0.0761	0.59095	1.35975	0.0948	0.0943	-0.31361	1.32279	0.0749	0.0744	-1.23669
																1.33511	0.0748	0.0764	0.59075	1.36079	0.0964	0.0958	-0.31381	1.32382	0.0749	0.0744	-1.23689
																1.33615	0.0748	0.0768	0.59035	1.36181	0.098	0.0974	-0.31401	1.32484	0.0749	0.0744	-1.23719
																1.33717	0.0748	0.0772	0.58995	1.36284	0.0996	0.0989	-0.31411	1.32587	0.0748	0.0745	-1.23739
																1.3382	0.0749	0.0777	0.58955	1.36387	0.1009	0.1005	-0.31431	1.3269	0.0749	0.0746	-1.23759
																1.33922	0.075	0.0783	0.58905	1.36489	0.1024	0.102	-0.31441	1.32792	0.0748	0.0747	-1.23789
																1.34025	0.0752	0.0789	0.58865	1.36592	0.1042	0.1036	-0.31441	1.32895	0.0748	0.0748	-1.23809
																1.34128	0.0756	0.0796	0.58835	1.36694	0.1055	0.105	-0.31431	1.32997	0.0747	0.0749	-1.23849
																1.3423	0.0761	0.0804	0.58805	1.36797	0.1066	0.1064	-0.31401	1.331	0.0746	0.0751	-1.23899
																1.34333	0.0769	0.0812	0.58805	1.369	0.108	0.1078	-0.31381	1.33203	0.0746	0.0753	-1.23939
																1.34435	0.0776	0.0821	0.58785	1.37003	0.1091	0.109	-0.31391	1.33305	0.0747	0.0756	-1.23989
																1.34538	0.0781	0.0831	0.58735	1.37106	0.1104	0.1102	-0.31431	1.33408	0.0747	0.0759	-1.24029
																1.34641	0.0784	0.0841	0.58665	1.37208	0.1117	0.1112	-0.31491	1.3351	0.0748	0.0762	-1.24059
																1.34743	0.0786	0.0853	0.58565	1.37311	0.113	0.1122	-0.31491	1.33614	0.0748	0.0766	-1.24089
																1.34846	0.0794	0.0865	0.58525	1.37413	0.1141	0.113	-0.31491	1.33717	0.0748	0.0771	-1.24099
																1.34948	0.0803	0.0878	0.58485	1.37516	0.1149	0.1136	-0.31481	1.33819	0.0749	0.0776	-1.24119
																1.35052	0.0813	0.0891	0.58455	1.37619	0.1152	0.1142	-0.31461	1.33922	0.075	0.0782	-1.24159
																1.35155	0.0825	0.0905	0.58435	1.37721	0.1156	0.1145	-0.31451	1.34024	0.0752	0.0788	-1.24239
																1.35257	0.0837	0.092	0.58405	1.37825	0.1165	0.1147	-0.31441	1.34127	0.0756	0.0795	-1.24329
																1.3536	0.085	0.0936	0.58375	1.37927	0.1175	0.1148	-0.31421	1.3423	0.0761	0.0803	-1.24359
																1.35462	0.0865	0.0951	0.58375	1.3803	0.1181	0.1147	-0.31391	1.34332	0.0769	0.0812	-1.24389
																1.35565	0.0881	0.0967	0.58375	1.38133	0.1186	0.1145	-0.31361	1.34435	0.0776	0.0821	-1.24409
																1.35668	0.0898	0.0984	0.58375	1.38235	0.1183	0.1141	-0.31341	1.34537	0.0781	0.083	-1.24409
																1.3577	0.0914	0.1	0.58375	1.38338	0.1175	0.1135	-0.31311	1.3464	0.0784	0.0841	-1.24409
																1.35873	0.0932	0.1017	0.58385	1.3844	0.1161	0.1128	-0.31301	1.34743	0.0786	0.0852	-1.24399
																1.35975	0.0948	0.1033	0.58385	1.38543	0.1142	0.112	-0.31291	1.34845	0.0794	0.0863	-1.24369
																1.36079	0.0964	0.1049	0.58385	1.38646	0.1121	0.1111	-0.31291	1.34948	0.0803	0.0875	-1.24319
																1.36181	0.098	0.1065	0.58385	1.38749	0.1099	0.11	-0.31281	1.35051	0.0813	0.0887	-1.24269
																1.36284	0.0996	0.108	0.58395	1.38852	0.1074	0.1089	-0.31311	1.35154	0.0825	0.0899	-1.24209
																1.36387	0.1009	0.1094	0.58385	1.38954	0.1057	0.1076	-0.31311	1.35256	0.0837	0.0911	-1.24129
																1.36489	0.1024	0.1108	0.58395	1.39057	0.1046	0.1063	-0.31291	1.35359	0.085	0.0923	-1.24059
																1.36592	0.1042	0.112	0.58455	1.39159	0.1041	0.1049	-0.31301	1.35462	0.0865	0.0935	-1.23979
																1.36694	0.1055	0.1131	0.58475	1.39262	0.1032	0.1034	-0.31331	1.35564	0.0881	0.0946	-1.23889
																1.36797	0.1066	0.1141	0.58485	1.39366	0.102	0.1019	-0.31331	1.35667	0.0898	0.0958	-1.23789
																1.369	0.108	0.115	0.58535	1.39468	0.1009	0.1004	-0.31341	1.35769	0.0914	0.0968	-1.23709
																1.37003	0.1091	0.1157	0.58575	1.39571	0.0993	0.0988	-0.31331	1.35872	0.0932	0.0978	-1.23599
																1.37106	0.1104	0.1163	0.58645	1.39673	0.0976	0.0973	-0.31301	1.35975	0.0948	0.0987	-1.23449
																1.37208	0.1117	0.1167	0.58735	1.39776	0.0956	0.0957	-0.31271	1.36078	0.0964	0.0995	-1.23339
																1.37311	0.113	0.1169	0.58845	1.39879	0.0931	0.0942	-0.31241	1.36181	0.098	0.1002	-1.23239
																1.37414	0.1141	0.1169	0.58955	1.39982	0.0904	0.0927	-0.31221	1.36283	0.0996	0.1008	-1.23099
																1.37516	0.1149	0.1168	0.59045	1.40085	0.0876	0.0912	-0.31251	1.36386	0.1009	0.1013	-1.22979
																1.37619	0.1152	0.1165	0.59105	1.40187	0.0853	0.0897	-0.31241	1.36489	0.1024	0.1017	-1.22829
																1.37721	0.1156	0.1161	0.59185	1.4029	0.0834	0.0883	-0.31171	1.36591	0.1042	0.102	-1.22679
																1.37825	0.1165	0.1155	0.59335	1.40392	0.0818	0.087	-0.31081	1.36694	0.1055	0.1022	-1.22529
																1.37927	0.1175	0.1147	0.59515	1.40495	0.0805	0.0857	-0.31011	1.36796	0.1066	0.1023	-1.22389
																1.3803	0.1181	0.1137	0.59675	1.40599	0.0796	0.0844	-0.30941	1.36899	0.108	0.1023	-1.22279
																1.38133	0.1186	0.1127	0.59825	1.40701	0.0791	0.0832	-0.30931	1.37002	0.1091	0.1022	-1.22219
																1.38235	0.1183	0.1115	0.59915	1.40804	0.0787	0.0821	-0.30951	1.37105	0.1104	0.102	-1.22149
																1.38338	0.1175	0.1102	0.59965	1.40906	0.0782	0.0811	-0.31021	1.37208	0.1117	0.1018	-1.22039
																1.3844	0.1161	0.1088	0.59965	1.41009	0.0775	0.0801	-0.31131	1.3731	0.113	0.1016	-1.21909
																1.38543	0.1142	0.1073	0.59925	1.41112	0.0767	0.0792	-0.31251	1.37413	0.1141	0.1013	-1.21829
																1.38647	0.1121	0.1057	0.59875	1.41215	0.0759	0.0783	-0.31361	1.37515	0.1149	0.101	-1.21759
																1.38749	0.1099	0.1041	0.59815	1.41318	0.0751	0.0775	-0.31501	1.37618	0.1152	0.1007	-1.21769
																1.38852	0.1074	0.1024	0.59735	1.4142	0.0745	0.0768	-0.31541	1.37721	0.1156	0.1004	-1.21839
																1.38954	0.1057	0.1007	0.59735	1.41523	0.074	0.0761	-0.31521	1.37824	0.1165	0.1002	-1.21969
																1.39057	0.1046	0.099	0.59795	1.41625	0.0734	0.0755	-0.31431	1.37927	0.1175	0.0999	-1.22159
																1.3916	0.1041	0.0973	0.59915	1.41729	0.0731	0.075	-0.31371	1.38029	0.1181	0.0997	-1.22359
																1.39262	0.1032	0.0956	0.59995	1.41832	0.0729	0.0745	-0.31341	1.38132	0.1186	0.0995	-1.22569
																1.39366	0.102	0.0939	0.60045	1.41934	0.0728	0.074	-0.31301	1.38235	0.1183	0.0993	-1.22819
																1.39468	0.1009	0.0922	0.60105	1.42037	0.0726	0.0736	-0.31301	1.38337	0.1175	0.0992	-1.22979
																1.39571	0.0993	0.0907	0.60095	1.42139	0.0726	0.0732	-0.31321	1.3844	0.1161	0.0991	-1.23079
																1.39673	0.0976	0.0891	0.60085	1.42243	0.0725	0.0729	-0.31361	1.38542	0.1142	0.0991	-1.23119
																1.39776	0.0956	0.0876	0.60035	1.42345	0.0724	0.0726	-0.31461	1.38646	0.1121	0.099	-1.23189
																1.39879	0.0931	0.0862	0.59925	1.42448	0.0723	0.0723	-0.31581	1.38748	0.1099	0.0989	-1.23289
																1.39982	0.0904	0.0849	0.59785	1.42551	0.0723	0.0721	-0.31711	1.38851	0.1074	0.0989	-1.23369
																1.40085	0.0876	0.0836	0.59635	1.42653	0.0724	0.0719	-0.31791	1.38954	0.1057	0.0988	-1.23489
																1.40187	0.0853	0.0824	0.59525	1.42757	0.0724	0.0717	-0.31841	1.39056	0.1046	0.0987	-1.23619
																1.4029	0.0834	0.0813	0.59445	1.42859	0.0723	0.0715	-0.31871	1.39159	0.1041	0.0986	-1.23759
																1.40393	0.0818	0.0802	0.59395	1.42962	0.0722	0.0714	-0.31871	1.39261	0.1032	0.0984	-1.23949
																1.40495	0.0805	0.0792	0.59365	1.43065	0.0722	0.0713	-0.31831	1.39365	0.102	0.0982	-1.24149
																1.40599	0.0796	0.0784	0.59355	1.43167	0.0721	0.0711	-0.31761	1.39468	0.1009	0.0979	-1.24359
																1.40701	0.0791	0.0775	0.59395	1.43271	0.072	0.071	-0.31691	1.3957	0.0993	0.0975	-1.24499
																1.40804	0.0787	0.0768	0.59425	1.43373	0.072	0.071	-0.31641	1.39673	0.0976	0.0971	-1.24599
																1.40906	0.0782	0.0761	0.59445	1.43476	0.0719	0.0709	-0.31611	1.39775	0.0956	0.0965	-1.24669
																1.41009	0.0775	0.0755	0.59435	1.43578	0.0719	0.0708	-0.31601	1.39878	0.0931	0.0959	-1.24699
																1.41112	0.0767	0.0749	0.59415	1.43682	0.0718	0.0707	-0.31591	1.39981	0.0904	0.0952	-1.24679
																1.41215	0.0759	0.0744	0.59385	1.43785	0.0718	0.0707	-0.31591	1.40084	0.0876	0.0945	-1.24619
																1.41318	0.0751	0.074	0.59345	1.43887	0.0717	0.0706	-0.31581	1.40187	0.0853	0.0936	-1.24549
																1.4142	0.0745	0.0736	0.59325	1.4399	0.0717	0.0706	-0.31561	1.40289	0.0834	0.0927	-1.24489
																1.41523	0.074	0.0732	0.59315	1.44092	0.0717	0.0705	-0.31561	1.40392	0.0818	0.0918	-1.24449
																1.41626	0.0734	0.0729	0.59285	1.44196	0.0717	0.0705	-0.31541	1.40494	0.0805	0.0908	-1.24419
																1.41729	0.0731	0.0726	0.59285	1.44298	0.0716	0.0704	-0.31511	1.40598	0.0796	0.0897	-1.24389
																1.41832	0.0729	0.0724	0.59285	1.44401	0.0716	0.0704	-0.31471	1.40701	0.0791	0.0886	-1.24359
																1.41934	0.0728	0.0721	0.59305	1.44504	0.0716	0.0703	-0.31451	1.40803	0.0787	0.0875	-1.24319
																1.42037	0.0726	0.0719	0.59305	1.44607	0.0715	0.0703	-0.31411	1.40906	0.0782	0.0864	-1.24269
																1.42139	0.0726	0.0718	0.59315	1.4471	0.0714	0.0703	-0.31391	1.41008	0.0775	0.0853	-1.24239
																1.42243	0.0725	0.0716	0.59325	1.44812	0.0714	0.0702	-0.31371	1.41111	0.0767	0.0842	-1.24179
																1.42346	0.0724	0.0715	0.59325	1.44915	0.0713	0.0702	-0.31351	1.41214	0.0759	0.0831	-1.24119
																1.42448	0.0723	0.0714	0.59325	1.45018	0.0713	0.0702	-0.31331	1.41317	0.0751	0.082	-1.24059
																1.42551	0.0723	0.0713	0.59335	1.45121	0.0712	0.0701	-0.31301	1.4142	0.0745	0.081	-1.24009
																1.42653	0.0724	0.0712	0.59355	1.45224	0.0711	0.0701	-0.31281	1.41522	0.074	0.08	-1.23939
																1.42757	0.0724	0.0711	0.59365	1.45326	0.0711	0.0701	-0.31271	1.41625	0.0734	0.0791	-1.23889
																1.42859	0.0723	0.071	0.59365	1.4543	0.0711	0.07	-0.31271	1.41728	0.0731	0.0782	-1.23849
																1.42962	0.0722	0.071	0.59355	1.45532	0.0711	0.07	-0.31261	1.41831	0.0729	0.0774	-1.23809
																1.43065	0.0722	0.0709	0.59365	1.45635	0.0711	0.07	-0.31251	1.41934	0.0728	0.0767	-1.23769
																1.43167	0.0721	0.0708	0.59365	1.45738	0.071	0.0699	-0.31251	1.42036	0.0726	0.076	-1.23719
																1.43271	0.072	0.0708	0.59355	1.45841	0.071	0.0699	-0.31251	1.42139	0.0726	0.0753	-1.23689
																1.43373	0.072	0.0707	0.59365	1.45944	0.0709	0.0699	-0.31251	1.42242	0.0725	0.0747	-1.23669
																1.43476	0.0719	0.0707	0.59355	1.46046	0.0709	0.0698	-0.31241	1.42345	0.0724	0.0742	-1.23649
																1.43578	0.0719	0.0706	0.59365	1.46149	0.0708	0.0698	-0.31241	1.42447	0.0723	0.0737	-1.23629
																1.43682	0.0718	0.0706	0.59355	1.46252	0.0708	0.0698	-0.31241	1.4255	0.0723	0.0733	-1.23619
																1.43785	0.0718	0.0706	0.59355	1.46355	0.0707	0.0697	-0.31241	1.42653	0.0724	0.0729	-1.23609
																1.43887	0.0717	0.0705	0.59355	1.46458	0.0707	0.0697	-0.31241	1.42756	0.0724	0.0726	-1.23589
																1.4399	0.0717	0.0705	0.59355	1.4656	0.0707	0.0697	-0.31231	1.42859	0.0723	0.0723	-1.23589
																1.44092	0.0717	0.0705	0.59355	1.46664	0.0706	0.0696	-0.31231	1.42961	0.0722	0.072	-1.23579
																1.44196	0.0717	0.0704	0.59365	1.46766	0.0706	0.0696	-0.31231	1.43064	0.0722	0.0718	-1.23579
																1.44299	0.0716	0.0704	0.59355	1.46869	0.0706	0.0696	-0.31231	1.43167	0.0721	0.0716	-1.23569
																1.44401	0.0716	0.0704	0.59355	1.46971	0.0705	0.0695	-0.31221	1.4327	0.072	0.0714	-1.23569
																1.44504	0.0716	0.0703	0.59365	1.47075	0.0705	0.0695	-0.31231	1.43373	0.072	0.0712	-1.23569
																1.44607	0.0715	0.0703	0.59355	1.47178	0.0705	0.0695	-0.31241	1.43475	0.0719	0.0711	-1.23559
																1.4471	0.0714	0.0703	0.59345	1.4728	0.0706	0.0695	-0.31231	1.43578	0.0719	0.071	-1.23559
																1.44812	0.0714	0.0702	0.59355	1.47384	0.0706	0.0694	-0.31241	1.43681	0.0718	0.0709	-1.23559
																1.44915	0.0713	0.0702	0.59345	1.47486	0.0705	0.0694	-0.31241	1.43784	0.0718	0.0708	-1.23559
																1.45018	0.0713	0.0702	0.59345	1.47589	0.0704	0.0694	-0.31241	1.43887	0.0717	0.0707	-1.23559
																1.45121	0.0712	0.0701	0.59345	1.47691	0.0704	0.0693	-0.31251	1.43989	0.0717	0.0707	-1.23569
																1.45224	0.0711	0.0701	0.59335	1.47795	0.0703	0.0693	-0.31251	1.44092	0.0717	0.0706	-1.23569
																1.45326	0.0711	0.0701	0.59335	1.47898	0.0703	0.0693	-0.31241	1.44195	0.0717	0.0706	-1.23569
																1.4543	0.0711	0.07	0.59345	1.48	0.0702	0.0692	-0.31241	1.44298	0.0716	0.0705	-1.23579
																1.45532	0.0711	0.07	0.59345	1.48104	0.0702	0.0692	-0.31241	1.444	0.0716	0.0705	-1.23579
																1.45635	0.0711	0.07	0.59345	1.48206	0.0701	0.0692	-0.31241	1.44503	0.0716	0.0705	-1.23589
																1.45738	0.071	0.0699	0.59345	1.48309	0.0701	0.0691	-0.31241	1.44607	0.0715	0.0705	-1.23599
																1.45841	0.071	0.0699	0.59345	1.48411	0.0701	0.0691	-0.31251	1.44709	0.0714	0.0704	-1.23609
																1.45944	0.0709	0.0699	0.59335	1.48515	0.07	0.0691	-0.31241	1.44812	0.0714	0.0704	-1.23609
																1.46046	0.0709	0.0698	0.59345	1.48618	0.07	0.069	-0.31251	1.44914	0.0713	0.0704	-1.23609
																1.46149	0.0708	0.0698	0.59335	1.4872	0.07	0.069	-0.31251	1.45018	0.0713	0.0704	-1.23609
																1.46252	0.0708	0.0698	0.59335	1.48824	0.0699	0.069	-0.31251	1.4512	0.0712	0.0704	-1.23619
																1.46355	0.0707	0.0697	0.59335	1.48926	0.0699	0.069	-0.31251	1.45223	0.0711	0.0704	-1.23629
																1.46458	0.0707	0.0697	0.59335	1.49029	0.0698	0.0689	-0.31251	1.45326	0.0711	0.0705	-1.23639
																1.4656	0.0707	0.0697	0.59335	1.49132	0.0698	0.0689	-0.31251	1.45429	0.0711	0.0705	-1.23639
																1.46664	0.0706	0.0696	0.59335	1.49235	0.0697	0.0689	-0.31251	1.45532	0.0711	0.0705	-1.23659
																1.46766	0.0706	0.0696	0.59335	1.49338	0.0697	0.0689	-0.31251	1.45634	0.0711	0.0705	-1.23659
																1.46869	0.0706	0.0696	0.59335	1.49441	0.0695	0.0688	-0.31251	1.45737	0.071	0.0705	-1.23679
																1.46972	0.0705	0.0695	0.59335	1.49544	0.0695	0.0688	-0.31251	1.4584	0.071	0.0706	-1.23679
																1.47075	0.0705	0.0695	0.59335	1.49646	0.0695	0.0688	-0.31251	1.45943	0.0709	0.0706	-1.23679
																1.47178	0.0705	0.0695	0.59335	1.49749	0.0695	0.0688	-0.31241	1.46046	0.0709	0.0706	-1.23699
																1.4728	0.0706	0.0695	0.59345	1.49852	0.0695	0.0688	-0.31231	1.46148	0.0708	0.0707	-1.23699
																1.47384	0.0706	0.0694	0.59355	1.49955	0.0695	0.0687	-0.31241	1.46252	0.0708	0.0707	-1.23709
																1.47486	0.0705	0.0694	0.59345	1.50058	0.0694	0.0687	-0.31251	1.46354	0.0707	0.0708	-1.23719
																1.47589	0.0704	0.0694	0.59335	1.50161	0.0693	0.0687	-0.31241	1.46457	0.0707	0.0708	-1.23719
																1.47691	0.0704	0.0693	0.59345	1.50264	0.0693	0.0687	-0.31251	1.4656	0.0707	0.0708	-1.23719
																1.47795	0.0703	0.0693	0.59335	1.50366	0.0694	0.0687	-0.31251	1.46663	0.0706	0.0709	-1.23719
																1.47898	0.0703	0.0693	0.59335	1.5047	0.0695	0.0687	-0.31251	1.46766	0.0706	0.0709	-1.23719
																1.48	0.0702	0.0692	0.59335	1.50572	0.0695	0.0687	-0.31251	1.46868	0.0706	0.071	-1.23729
																1.48104	0.0702	0.0692	0.59335	1.50675	0.0696	0.0687	-0.31261	1.46971	0.0705	0.071	-1.23739
																1.48206	0.0701	0.0692	0.59325	1.50778	0.0696	0.0687	-0.31251	1.47074	0.0705	0.071	-1.23739
																1.48309	0.0701	0.0691	0.59335	1.50881	0.0696	0.0687	-0.31251	1.47177	0.0705	0.071	-1.23739
																1.48412	0.0701	0.0691	0.59335	1.50984	0.0696	0.0687	-0.31261	1.4728	0.0706	0.0711	-1.23739
																1.48515	0.07	0.0691	0.59325	1.51087	0.0696	0.0688	-0.31251	1.47383	0.0706	0.0711	-1.23749
																1.48618	0.07	0.069	0.59335	1.5119	0.0697	0.0688	-0.31251	1.47486	0.0705	0.0711	-1.23739
																1.4872	0.07	0.069	0.59335	1.51292	0.0697	0.0689	-0.31261	1.47588	0.0704	0.0711	-1.23749
																1.48824	0.0699	0.069	0.59325	1.51396	0.0697	0.0689	-0.31261	1.47691	0.0704	0.0711	-1.23739
																1.48926	0.0699	0.0689	0.59335	1.51498	0.0698	0.069	-0.31261	1.47794	0.0703	0.071	-1.23739
																1.49029	0.0698	0.0689	0.59325	1.51601	0.0698	0.0691	-0.31261	1.47897	0.0703	0.071	-1.23739
																1.49132	0.0698	0.0689	0.59325	1.51705	0.0699	0.0692	-0.31271	1.48	0.0702	0.071	-1.23729
																1.49235	0.0697	0.0688	0.59325	1.51807	0.07	0.0693	-0.31271	1.48103	0.0702	0.0709	-1.23719
																1.49338	0.0697	0.0688	0.59325	1.51911	0.07	0.0694	-0.31281	1.48206	0.0701	0.0709	-1.23719
																1.49441	0.0695	0.0688	0.59305	1.52013	0.0702	0.0696	-0.31281	1.48308	0.0701	0.0708	-1.23709
																1.49544	0.0695	0.0687	0.59315	1.52116	0.0703	0.0697	-0.31281	1.48411	0.0701	0.0708	-1.23709
																1.49646	0.0695	0.0687	0.59315	1.52219	0.0704	0.0699	-0.31281	1.48514	0.07	0.0707	-1.23699
																1.49749	0.0695	0.0687	0.59315	1.52322	0.0706	0.0701	-0.31281	1.48617	0.07	0.0706	-1.23709
																1.49852	0.0695	0.0686	0.59325	1.52425	0.0707	0.0703	-0.31271	1.4872	0.07	0.0705	-1.23699
																1.49955	0.0695	0.0686	0.59325	1.52528	0.0709	0.0705	-0.31281	1.48823	0.0699	0.0704	-1.23709
																1.50058	0.0694	0.0686	0.59315	1.52631	0.0709	0.0707	-0.31291	1.48926	0.0699	0.0703	-1.23699
																1.50161	0.0693	0.0685	0.59315	1.52733	0.071	0.0709	-0.31291	1.49028	0.0698	0.0702	-1.23689
																1.50264	0.0693	0.0685	0.59315	1.52837	0.0711	0.0711	-0.31281	1.49132	0.0698	0.0701	-1.23679
																1.50366	0.0694	0.0684	0.59335	1.52939	0.0712	0.0714	-0.31271	1.49234	0.0697	0.0701	-1.23679
																1.5047	0.0695	0.0684	0.59345	1.53043	0.0714	0.0717	-0.31271	1.49337	0.0697	0.07	-1.23669
																1.50572	0.0695	0.0683	0.59355	1.53145	0.0715	0.0719	-0.31261	1.4944	0.0695	0.0699	-1.23669
																1.50675	0.0696	0.0683	0.59365	1.53248	0.0717	0.0722	-0.31261	1.49543	0.0695	0.0698	-1.23679
																1.50779	0.0696	0.0683	0.59365	1.53352	0.0717	0.0725	-0.31261	1.49646	0.0695	0.0697	-1.23669
																1.50881	0.0696	0.0682	0.59375	1.53454	0.0718	0.0727	-0.31261	1.49748	0.0695	0.0696	-1.23659
																1.50984	0.0696	0.0682	0.59375	1.53557	0.0719	0.073	-0.31271	1.49852	0.0695	0.0696	-1.23639
																1.51087	0.0696	0.0681	0.59385	1.5366	0.0719	0.0733	-0.31261	1.49954	0.0695	0.0695	-1.23639
																1.5119	0.0697	0.0681	0.59395	1.53763	0.072	0.0736	-0.31271	1.50057	0.0694	0.0694	-1.23629
																1.51292	0.0697	0.068	0.59405	1.53866	0.0721	0.0738	-0.31271	1.5016	0.0693	0.0694	-1.23629
																1.51396	0.0697	0.068	0.59405	1.53969	0.0722	0.0741	-0.31271	1.50263	0.0693	0.0693	-1.23629
																1.51499	0.0698	0.0679	0.59425	1.54072	0.0723	0.0743	-0.31281	1.50366	0.0694	0.0693	-1.23639
																1.51601	0.0698	0.0679	0.59425	1.54175	0.0724	0.0745	-0.31281	1.50469	0.0695	0.0692	-1.23639
																1.51705	0.0699	0.0678	0.59445	1.54278	0.0724	0.0747	-0.31281	1.50572	0.0695	0.0692	-1.23629
																1.51807	0.07	0.0678	0.59455	1.54381	0.0724	0.0749	-0.31291	1.50674	0.0696	0.0692	-1.23639
																1.51911	0.07	0.0677	0.59465	1.54484	0.0724	0.0751	-0.31291	1.50778	0.0696	0.0692	-1.23649
																1.52013	0.0702	0.0677	0.59485	1.54586	0.0723	0.0752	-0.31291	1.5088	0.0696	0.0692	-1.23649
																1.52116	0.0703	0.0677	0.59495	1.5469	0.0724	0.0753	-0.31301	1.50983	0.0696	0.0693	-1.23649
																1.52219	0.0704	0.0676	0.59515	1.54792	0.0724	0.0754	-0.31301	1.51087	0.0696	0.0693	-1.23649
																1.52322	0.0706	0.0676	0.59535	1.54896	0.0724	0.0755	-0.31311	1.51189	0.0697	0.0693	-1.23649
																1.52425	0.0707	0.0675	0.59555	1.54999	0.0724	0.0755	-0.31311	1.51292	0.0697	0.0694	-1.23669
																1.52528	0.0709	0.0675	0.59575	1.55101	0.0723	0.0755	-0.31331	1.51395	0.0697	0.0695	-1.23659
																1.52631	0.0709	0.0674	0.59585	1.55205	0.0721	0.0755	-0.31341	1.51498	0.0698	0.0696	-1.23659
																1.52733	0.071	0.0674	0.59595	1.55307	0.0719	0.0755	-0.31351	1.516	0.0698	0.0696	-1.23659
																1.52837	0.0711	0.0673	0.59615	1.55411	0.0717	0.0754	-0.31371	1.51704	0.0699	0.0697	-1.23659
																1.52939	0.0712	0.0673	0.59625	1.55513	0.0715	0.0753	-0.31381	1.51807	0.07	0.0698	-1.23659
																1.53043	0.0714	0.0672	0.59655	1.55617	0.0714	0.0751	-0.31391	1.5191	0.07	0.07	-1.23659
																1.53146	0.0715	0.0672	0.59665	1.55719	0.0712	0.0749	-0.31401	1.52013	0.0702	0.0701	-1.23669
																1.53248	0.0717	0.0671	0.59695	1.55822	0.0711	0.0747	-0.31431	1.52115	0.0703	0.0702	-1.23669
																1.53352	0.0717	0.0671	0.59695	1.55926	0.0708	0.0745	-0.31441	1.52219	0.0704	0.0703	-1.23679
																1.53454	0.0718	0.067	0.59715	1.56028	0.0706	0.0743	-0.31461	1.52321	0.0706	0.0705	-1.23679
																1.53557	0.0719	0.067	0.59725	1.56132	0.0705	0.074	-0.31491	1.52424	0.0707	0.0706	-1.23669
																1.5366	0.0719	0.067	0.59725	1.56234	0.0703	0.0737	-0.31511	1.52527	0.0709	0.0708	-1.23669
																1.53763	0.072	0.0669	0.59745	1.56337	0.0701	0.0734	-0.31521	1.5263	0.0709	0.0709	-1.23659
																1.53866	0.0721	0.0669	0.59755	1.5644	0.0699	0.0731	-0.31541	1.52733	0.071	0.071	-1.23669
																1.53969	0.0722	0.0668	0.59775	1.56543	0.0697	0.0727	-0.31551	1.52836	0.0711	0.0712	-1.23669
																1.54072	0.0723	0.0668	0.59785	1.56646	0.0694	0.0724	-0.31561	1.52939	0.0712	0.0713	-1.23669
																1.54175	0.0724	0.0667	0.59805	1.56749	0.0692	0.072	-0.31581	1.53042	0.0714	0.0714	-1.23679
																1.54278	0.0724	0.0667	0.59805	1.56853	0.0691	0.0717	-0.31601	1.53145	0.0715	0.0715	-1.23679
																1.54381	0.0724	0.0666	0.59815	1.56955	0.0689	0.0713	-0.31621	1.53247	0.0717	0.0716	-1.23669
																1.54484	0.0724	0.0666	0.59815	1.57059	0.0686	0.0709	-0.31641	1.53351	0.0717	0.0717	-1.23659
																1.54586	0.0723	0.0665	0.59815	1.57161	0.0685	0.0706	-0.31641	1.53454	0.0718	0.0718	-1.23659
																1.5469	0.0724	0.0665	0.59825	1.57264	0.0683	0.0702	-0.31651	1.53556	0.0719	0.0719	-1.23649
																1.54793	0.0724	0.0664	0.59835	1.57367	0.068	0.0698	-0.31661	1.5366	0.0719	0.072	-1.23649
																1.54896	0.0724	0.0664	0.59835	1.5747	0.0677	0.0695	-0.31661	1.53762	0.072	0.0721	-1.23649
																1.54999	0.0724	0.0664	0.59835	1.57573	0.0676	0.0691	-0.31671	1.53866	0.0721	0.0721	-1.23649
																1.55101	0.0723	0.0663	0.59835	1.57676	0.0675	0.0688	-0.31691	1.53968	0.0722	0.0721	-1.23649
																1.55205	0.0721	0.0663	0.59815	1.5778	0.0674	0.0685	-0.31711	1.54071	0.0723	0.0722	-1.23639
																1.55307	0.0719	0.0662	0.59805	1.57882	0.0673	0.0682	-0.31721	1.54174	0.0724	0.0722	-1.23629
																1.55411	0.0717	0.0662	0.59785	1.57986	0.0672	0.0679	-0.31731	1.54277	0.0724	0.0722	-1.23629
																1.55513	0.0715	0.0661	0.59775	1.58088	0.0671	0.0676	-0.31721	1.54381	0.0724	0.0722	-1.23619
																1.55617	0.0714	0.0661	0.59765	1.58192	0.0671	0.0673	-0.31721	1.54483	0.0724	0.0722	-1.23619
																1.5572	0.0712	0.066	0.59755	1.58294	0.067	0.067	-0.31711	1.54586	0.0723	0.0721	-1.23629
																1.55822	0.0711	0.066	0.59745	1.58397	0.067	0.0668	-0.31721	1.54689	0.0724	0.0721	-1.23639
																1.55926	0.0708	0.0659	0.59725	1.585	0.0669	0.0665	-0.31721	1.54792	0.0724	0.072	-1.23639
																1.56028	0.0706	0.0659	0.59705	1.58603	0.0668	0.0663	-0.31701	1.54895	0.0724	0.072	-1.23649
																1.56132	0.0705	0.0658	0.59705	1.58707	0.0668	0.0661	-0.31691	1.54998	0.0724	0.0719	-1.23649
																1.56234	0.0703	0.0658	0.59685	1.58809	0.0669	0.0659	-0.31681	1.55101	0.0723	0.0718	-1.23649
																1.56337	0.0701	0.0658	0.59665	1.58913	0.067	0.0657	-0.31671	1.55204	0.0721	0.0717	-1.23649
																1.5644	0.0699	0.0657	0.59655	1.59015	0.0671	0.0655	-0.31651	1.55307	0.0719	0.0716	-1.23659
																1.56543	0.0697	0.0657	0.59635	1.59119	0.067	0.0654	-0.31651	1.5541	0.0717	0.0714	-1.23659
																1.56647	0.0694	0.0656	0.59615	1.59221	0.067	0.0652	-0.31631	1.55513	0.0715	0.0713	-1.23649
																1.56749	0.0692	0.0656	0.59595	1.59325	0.0671	0.0651	-0.31611	1.55616	0.0714	0.0712	-1.23649
																1.56853	0.0691	0.0655	0.59595	1.59427	0.0671	0.065	-0.31591	1.55719	0.0712	0.071	-1.23649
																1.56955	0.0689	0.0655	0.59575	1.59531	0.0672	0.0648	-0.31581	1.55821	0.0711	0.0709	-1.23649
																1.57059	0.0686	0.0654	0.59555	1.59634	0.0673	0.0647	-0.31561	1.55925	0.0708	0.0707	-1.23649
																1.57161	0.0685	0.0654	0.59545	1.59737	0.0674	0.0646	-0.31541	1.56028	0.0706	0.0705	-1.23659
																1.57264	0.0683	0.0653	0.59535	1.5984	0.0674	0.0645	-0.31531	1.56131	0.0705	0.0703	-1.23659
																1.57367	0.068	0.0653	0.59505	1.59943	0.0675	0.0644	-0.31531	1.56234	0.0703	0.0701	-1.23649
																1.5747	0.0677	0.0652	0.59485	1.60046	0.0675	0.0643	-0.31501	1.56336	0.0701	0.0699	-1.23649
																1.57574	0.0676	0.0652	0.59475	1.60149	0.0676	0.0643	-0.31481	1.5644	0.0699	0.0697	-1.23669
																1.57676	0.0675	0.0652	0.59465	1.60252	0.0676	0.0642	-0.31461	1.56542	0.0697	0.0695	-1.23659
																1.5778	0.0674	0.0651	0.59465	1.60355	0.0677	0.0641	-0.31441	1.56646	0.0694	0.0693	-1.23659
																1.57882	0.0673	0.0651	0.59455	1.60458	0.0678	0.064	-0.31421	1.56748	0.0692	0.0691	-1.23669
																1.57986	0.0672	0.065	0.59455	1.60561	0.0678	0.064	-0.31401	1.56852	0.0691	0.0689	-1.23689
																1.58088	0.0671	0.065	0.59445	1.60664	0.0677	0.0639	-0.31371	1.56955	0.0689	0.0687	-1.23679
																1.58192	0.0671	0.0649	0.59455	1.60768	0.0676	0.0638	-0.31351	1.57058	0.0686	0.0686	-1.23679
																1.58294	0.067	0.0649	0.59445	1.6087	0.0676	0.0638	-0.31331	1.57161	0.0685	0.0684	-1.23679
																1.58397	0.067	0.0648	0.59455	1.60974	0.0676	0.0637	-0.31311	1.57263	0.0683	0.0682	-1.23679
																1.58501	0.0669	0.0648	0.59445	1.61076	0.0676	0.0637	-0.31301	1.57367	0.068	0.068	-1.23679
																1.58603	0.0668	0.0647	0.59445	1.6118	0.0676	0.0636	-0.31281	1.57469	0.0677	0.0679	-1.23679
																1.58707	0.0668	0.0647	0.59445	1.61282	0.0676	0.0636	-0.31251	1.57573	0.0676	0.0677	-1.23669
																1.58809	0.0669	0.0646	0.59465	1.61386	0.0676	0.0635	-0.31221	1.57675	0.0675	0.0676	-1.23679
																1.58913	0.067	0.0646	0.59475	1.61488	0.0676	0.0635	-0.31191	1.57779	0.0674	0.0675	-1.23669
																1.59015	0.0671	0.0645	0.59495	1.61592	0.0675	0.0634	-0.31191	1.57882	0.0673	0.0674	-1.23679
																1.59119	0.067	0.0645	0.59485	1.61695	0.0675	0.0634	-0.31171	1.57985	0.0672	0.0673	-1.23689
																1.59221	0.067	0.0645	0.59485	1.61798	0.0675	0.0634	-0.31151	1.58088	0.0671	0.0672	-1.23689
																1.59325	0.0671	0.0644	0.59505	1.61901	0.0674	0.0633	-0.31141	1.58191	0.0671	0.0671	-1.23679
																1.59428	0.0671	0.0644	0.59505	1.62004	0.0673	0.0633	-0.31111	1.58294	0.067	0.0671	-1.23679
																1.59531	0.0672	0.0643	0.59525	1.62108	0.0673	0.0633	-0.31091	1.58396	0.067	0.067	-1.23669
																1.59634	0.0673	0.0643	0.59535	1.6221	0.0672	0.0632	-0.31071	1.585	0.0669	0.067	-1.23679
																1.59737	0.0674	0.0642	0.59555	1.62314	0.0671	0.0632	-0.31061	1.58602	0.0668	0.067	-1.23689
																1.5984	0.0674	0.0642	0.59555	1.62416	0.0669	0.0632	-0.31041	1.58706	0.0668	0.067	-1.23679
																1.59943	0.0675	0.0641	0.59575	1.6252	0.0668	0.0632	-0.31031	1.58809	0.0669	0.067	-1.23689
																1.60046	0.0675	0.0641	0.59575	1.62622	0.0668	0.0632	-0.31021	1.58912	0.067	0.0671	-1.23689
																1.60149	0.0676	0.064	0.59595	1.62726	0.0667	0.0632	-0.31011	1.59015	0.0671	0.0671	-1.23679
																1.60252	0.0676	0.064	0.59595	1.62829	0.0665	0.0632	-0.30991	1.59118	0.067	0.0671	-1.23679
																1.60355	0.0677	0.064	0.59605	1.62932	0.0664	0.0632	-0.30971	1.59221	0.067	0.0672	-1.23689
																1.60458	0.0678	0.0639	0.59625	1.63035	0.0662	0.0632	-0.30971	1.59324	0.0671	0.0672	-1.23679
																1.60562	0.0678	0.0639	0.59625	1.63138	0.0659	0.0632	-0.30971	1.59427	0.0671	0.0673	-1.23689
																1.60664	0.0677	0.0638	0.59625	1.63242	0.0657	0.0633	-0.30971	1.5953	0.0672	0.0674	-1.23679
																1.60768	0.0676	0.0638	0.59615	1.63344	0.0655	0.0633	-0.30971	1.59633	0.0673	0.0674	-1.23689
																1.6087	0.0676	0.0637	0.59625	1.63448	0.0653	0.0634	-0.30961	1.59736	0.0674	0.0675	-1.23679
																1.60974	0.0676	0.0637	0.59625	1.6355	0.0652	0.0635	-0.30961	1.59839	0.0674	0.0676	-1.23679
																1.61076	0.0676	0.0637	0.59625	1.63654	0.0652	0.0636	-0.30951	1.59943	0.0675	0.0676	-1.23679
																1.6118	0.0676	0.0636	0.59635	1.63756	0.0651	0.0637	-0.30951	1.60045	0.0675	0.0677	-1.23689
																1.61282	0.0676	0.0636	0.59635	1.6386	0.065	0.0638	-0.30941	1.60149	0.0676	0.0677	-1.23699
																1.61386	0.0676	0.0636	0.59635	1.63963	0.065	0.064	-0.30941	1.60251	0.0676	0.0678	-1.23699
																1.61489	0.0676	0.0635	0.59645	1.64066	0.0648	0.0642	-0.30941	1.60355	0.0677	0.0678	-1.23699
																1.61592	0.0675	0.0635	0.59635	1.6417	0.0648	0.0644	-0.30941	1.60457	0.0678	0.0679	-1.23699
																1.61695	0.0675	0.0635	0.59635	1.64272	0.0648	0.0646	-0.30941	1.60561	0.0678	0.0679	-1.23699
																1.61798	0.0675	0.0634	0.59645	1.64376	0.0648	0.0649	-0.30941	1.60663	0.0677	0.0679	-1.23689
																1.61901	0.0674	0.0634	0.59635	1.64478	0.0649	0.0652	-0.30951	1.60767	0.0676	0.0679	-1.23689
																1.62004	0.0673	0.0634	0.59625	1.64582	0.0649	0.0656	-0.30951	1.6087	0.0676	0.0679	-1.23679
																1.62108	0.0673	0.0634	0.59625	1.64684	0.0651	0.0659	-0.30951	1.60973	0.0676	0.0679	-1.23689
																1.6221	0.0672	0.0634	0.59615	1.64788	0.0653	0.0663	-0.30961	1.61076	0.0676	0.0679	-1.23679
																1.62314	0.0671	0.0634	0.59605	1.64891	0.0656	0.0668	-0.30981	1.61179	0.0676	0.0679	-1.23669
																1.62416	0.0669	0.0634	0.59585	1.64994	0.0659	0.0673	-0.30991	1.61282	0.0676	0.0678	-1.23669
																1.6252	0.0668	0.0634	0.59575	1.65097	0.066	0.0678	-0.30991	1.61385	0.0676	0.0678	-1.23669
																1.62623	0.0668	0.0634	0.59575	1.652	0.0663	0.0684	-0.31001	1.61488	0.0676	0.0677	-1.23659
																1.62726	0.0667	0.0635	0.59555	1.65304	0.0665	0.0691	-0.31021	1.61591	0.0675	0.0677	-1.23659
																1.62829	0.0665	0.0635	0.59535	1.65407	0.0668	0.0698	-0.31031	1.61694	0.0675	0.0676	-1.23659
																1.62932	0.0664	0.0635	0.59525	1.6551	0.067	0.0705	-0.31051	1.61797	0.0675	0.0675	-1.23669
																1.63035	0.0662	0.0636	0.59495	1.65613	0.067	0.0713	-0.31081	1.619	0.0674	0.0674	-1.23669
																1.63138	0.0659	0.0637	0.59455	1.65716	0.0671	0.0721	-0.31111	1.62004	0.0673	0.0673	-1.23659
																1.63242	0.0657	0.0638	0.59425	1.65819	0.0673	0.073	-0.31131	1.62107	0.0673	0.0672	-1.23659
																1.63344	0.0655	0.0639	0.59395	1.65923	0.0674	0.0739	-0.31161	1.6221	0.0672	0.0671	-1.23659
																1.63448	0.0653	0.064	0.59365	1.66025	0.0675	0.0749	-0.31181	1.62313	0.0671	0.067	-1.23659
																1.6355	0.0652	0.0642	0.59335	1.66129	0.0676	0.0759	-0.31191	1.62416	0.0669	0.0669	-1.23669
																1.63654	0.0652	0.0643	0.59325	1.66231	0.0678	0.0769	-0.31211	1.62519	0.0668	0.0668	-1.23679
																1.63757	0.0651	0.0645	0.59295	1.66335	0.0682	0.078	-0.31231	1.62622	0.0668	0.0667	-1.23689
																1.6386	0.065	0.0648	0.59255	1.66438	0.0686	0.0792	-0.31251	1.62725	0.0667	0.0666	-1.23699
																1.63963	0.065	0.065	0.59235	1.66541	0.0691	0.0803	-0.31291	1.62828	0.0665	0.0664	-1.23709
																1.64066	0.0648	0.0653	0.59185	1.66645	0.0697	0.0815	-0.31311	1.62931	0.0664	0.0663	-1.23699
																1.6417	0.0648	0.0656	0.59155	1.66747	0.0701	0.0827	-0.31331	1.63034	0.0662	0.0662	-1.23689
																1.64272	0.0648	0.0659	0.59125	1.66851	0.0706	0.0839	-0.31361	1.63138	0.0659	0.066	-1.23689
																1.64376	0.0648	0.0663	0.59085	1.66954	0.0714	0.0852	-0.31381	1.63241	0.0657	0.0659	-1.23689
																1.64478	0.0649	0.0667	0.59055	1.67057	0.0721	0.0864	-0.31421	1.63344	0.0655	0.0658	-1.23679
																1.64582	0.0649	0.0671	0.59015	1.6716	0.0728	0.0876	-0.31431	1.63447	0.0653	0.0657	-1.23689
																1.64684	0.0651	0.0676	0.58985	1.67264	0.0735	0.0888	-0.31451	1.6355	0.0652	0.0655	-1.23679
																1.64788	0.0653	0.0681	0.58955	1.67366	0.0742	0.09	-0.31471	1.63653	0.0652	0.0654	-1.23669
																1.64891	0.0656	0.0687	0.58925	1.6747	0.075	0.0912	-0.31491	1.63756	0.0651	0.0653	-1.23659
																1.64994	0.0659	0.0693	0.58895	1.67572	0.0758	0.0923	-0.31531	1.63859	0.065	0.0652	-1.23649
																1.65098	0.066	0.07	0.58835	1.67676	0.0765	0.0934	-0.31561	1.63962	0.065	0.0651	-1.23639
																1.652	0.0663	0.0706	0.58805	1.67779	0.0772	0.0945	-0.31611	1.64065	0.0648	0.065	-1.23619
																1.65304	0.0665	0.0714	0.58745	1.67882	0.078	0.0954	-0.31651	1.64169	0.0648	0.0649	-1.23599
																1.65407	0.0668	0.0722	0.58695	1.67986	0.0791	0.0963	-0.31701	1.64272	0.0648	0.0648	-1.23569
																1.6551	0.067	0.073	0.58635	1.68089	0.0804	0.0972	-0.31781	1.64375	0.0648	0.0647	-1.23539
																1.65613	0.067	0.0739	0.58545	1.68192	0.0818	0.0979	-0.31851	1.64478	0.0649	0.0647	-1.23529
																1.65716	0.0671	0.0748	0.58465	1.68295	0.0831	0.0986	-0.31921	1.64581	0.0649	0.0646	-1.23509
																1.65819	0.0673	0.0757	0.58395	1.68399	0.0846	0.0992	-0.32001	1.64684	0.0651	0.0646	-1.23489
																1.65923	0.0674	0.0767	0.58305	1.68501	0.0857	0.0997	-0.32091	1.64787	0.0653	0.0646	-1.23469
																1.66025	0.0675	0.0777	0.58215	1.68605	0.0865	0.1	-0.32181	1.64891	0.0656	0.0646	-1.23469
																1.66129	0.0676	0.0788	0.58115	1.68708	0.0871	0.1003	-0.32261	1.64993	0.0659	0.0646	-1.23479
																1.66232	0.0678	0.0798	0.58035	1.68811	0.0877	0.1005	-0.32331	1.65097	0.066	0.0646	-1.23489
																1.66335	0.0682	0.081	0.57955	1.68914	0.0882	0.1005	-0.32411	1.65199	0.0663	0.0647	-1.23489
																1.66439	0.0686	0.0821	0.57885	1.69018	0.0889	0.1005	-0.32471	1.65303	0.0665	0.0647	-1.23499
																1.66541	0.0691	0.0832	0.57825	1.6912	0.0902	0.1003	-0.32531	1.65406	0.0668	0.0648	-1.23519
																1.66645	0.0697	0.0844	0.57765	1.69224	0.0916	0.1001	-0.32611	1.65509	0.067	0.065	-1.23539
																1.66747	0.0701	0.0856	0.57685	1.69327	0.0928	0.0997	-0.32681	1.65613	0.067	0.0651	-1.23549
																1.66851	0.0706	0.0867	0.57625	1.6943	0.0936	0.0992	-0.32731	1.65715	0.0671	0.0653	-1.23549
																1.66954	0.0714	0.0879	0.57585	1.69534	0.0939	0.0986	-0.32781	1.65819	0.0673	0.0655	-1.23549
																1.67057	0.0721	0.089	0.57545	1.69637	0.0944	0.0979	-0.32831	1.65922	0.0674	0.0657	-1.23539
																1.6716	0.0728	0.0902	0.57495	1.6974	0.0953	0.0972	-0.32881	1.66025	0.0675	0.066	-1.23529
																1.67264	0.0735	0.0913	0.57455	1.69843	0.0963	0.0963	-0.32931	1.66128	0.0676	0.0663	-1.23549
																1.67366	0.0742	0.0924	0.57415	1.69947	0.0966	0.0954	-0.32971	1.66231	0.0678	0.0666	-1.23549
																1.6747	0.075	0.0934	0.57395	1.70049	0.0963	0.0944	-0.33001	1.66334	0.0682	0.067	-1.23539
																1.67573	0.0758	0.0944	0.57375	1.70153	0.0961	0.0933	-0.33041	1.66438	0.0686	0.0674	-1.23529
																1.67676	0.0765	0.0954	0.57345	1.70256	0.0968	0.0922	-0.33081	1.6654	0.0691	0.0678	-1.23529
																1.6778	0.0772	0.0963	0.57325	1.70359	0.0982	0.091	-0.33091	1.66644	0.0697	0.0683	-1.23539
																1.67882	0.078	0.0971	0.57325	1.70462	0.0991	0.0898	-0.33071	1.66747	0.0701	0.0689	-1.23549
																1.67986	0.0791	0.0979	0.57355	1.70566	0.0992	0.0885	-0.33031	1.6685	0.0706	0.0694	-1.23559
																1.68089	0.0804	0.0986	0.57415	1.70668	0.0989	0.0872	-0.32961	1.66954	0.0714	0.0701	-1.23569
																1.68192	0.0818	0.0992	0.57495	1.70772	0.0984	0.0859	-0.32901	1.67056	0.0721	0.0707	-1.23589
																1.68295	0.0831	0.0997	0.57575	1.70875	0.0987	0.0846	-0.32811	1.6716	0.0728	0.0714	-1.23619
																1.68399	0.0846	0.1002	0.57675	1.70978	0.0989	0.0833	-0.32751	1.67263	0.0735	0.0722	-1.23649
																1.68501	0.0857	0.1005	0.57755	1.71082	0.0986	0.0819	-0.32701	1.67366	0.0742	0.073	-1.23649
																1.68605	0.0865	0.1008	0.57805	1.71185	0.0974	0.0806	-0.32671	1.67469	0.075	0.0739	-1.23629
																1.68708	0.0871	0.1009	0.57855	1.71289	0.0965	0.0793	-0.32631	1.67572	0.0758	0.0748	-1.23599
																1.68811	0.0877	0.101	0.57905	1.71391	0.0957	0.078	-0.32581	1.67675	0.0765	0.0757	-1.23589
																1.68914	0.0882	0.101	0.57955	1.71495	0.0946	0.0768	-0.32511	1.67779	0.0772	0.0767	-1.23559
																1.69018	0.0889	0.1008	0.58045	1.71598	0.0935	0.0756	-0.32361	1.67881	0.078	0.0778	-1.23569
																1.69121	0.0902	0.1006	0.58195	1.71701	0.092	0.0744	-0.32201	1.67985	0.0791	0.0789	-1.23609
																1.69224	0.0916	0.1003	0.58365	1.71804	0.0908	0.0732	-0.32041	1.68088	0.0804	0.08	-1.23679
																1.69328	0.0928	0.0999	0.58525	1.71908	0.09	0.0721	-0.31911	1.68191	0.0818	0.0811	-1.23739
																1.6943	0.0936	0.0994	0.58655	1.72011	0.0891	0.0711	-0.31821	1.68295	0.0831	0.0823	-1.23809
																1.69534	0.0939	0.0988	0.58745	1.72114	0.0874	0.0701	-0.31701	1.68398	0.0846	0.0835	-1.23849
																1.69637	0.0944	0.0981	0.58865	1.72217	0.0849	0.0691	-0.31541	1.68501	0.0857	0.0847	-1.23839
																1.6974	0.0953	0.0973	0.59035	1.72321	0.0823	0.0682	-0.31351	1.68604	0.0865	0.0859	-1.23809
																1.69843	0.0963	0.0965	0.59215	1.72423	0.0795	0.0673	-0.31231	1.68708	0.0871	0.0872	-1.23789
																1.69947	0.0966	0.0956	0.59335	1.72527	0.0771	0.0665	-0.31161	1.6881	0.0877	0.0884	-1.23799
																1.70049	0.0963	0.0946	0.59405	1.7263	0.0745	0.0657	-0.31071	1.68914	0.0882	0.0896	-1.23859
																1.70153	0.0961	0.0936	0.59485	1.72734	0.0725	0.065	-0.30891	1.69017	0.0889	0.0907	-1.23889
																1.70256	0.0968	0.0925	0.59665	1.72837	0.071	0.0643	-0.30631	1.6912	0.0902	0.0919	-1.23869
																1.70359	0.0982	0.0914	0.59915	1.7294	0.0694	0.0637	-0.30421	1.69223	0.0916	0.093	-1.23829
																1.70462	0.0991	0.0902	0.60125	1.73044	0.068	0.0631	-0.30281	1.69327	0.0928	0.094	-1.23849
																1.70566	0.0992	0.089	0.60255	1.73147	0.0667	0.0625	-0.30181	1.69429	0.0936	0.0949	-1.23909
																1.70669	0.0989	0.0878	0.60345	1.7325	0.0654	0.062	-0.30101	1.69533	0.0939	0.0958	-1.23959
																1.70772	0.0984	0.0865	0.60425	1.73353	0.0643	0.0616	-0.29941	1.69636	0.0944	0.0966	-1.23899
																1.70876	0.0987	0.0853	0.60575	1.73457	0.0632	0.0611	-0.29791	1.69739	0.0953	0.0973	-1.23759
																1.70978	0.0989	0.084	0.60725	1.7356	0.0623	0.0607	-0.29681	1.69843	0.0963	0.0979	-1.23649
																1.71082	0.0986	0.0827	0.60825	1.73663	0.0616	0.0604	-0.29671	1.69946	0.0966	0.0984	-1.23619
																1.71185	0.0974	0.0815	0.60825	1.73766	0.0609	0.06	-0.29631	1.70049	0.0963	0.0987	-1.23609
																1.71289	0.0965	0.0802	0.60865	1.7387	0.0606	0.0597	-0.29581	1.70152	0.0961	0.099	-1.23599
																1.71391	0.0957	0.079	0.60905	1.73973	0.0604	0.0595	-0.29571	1.70256	0.0968	0.0991	-1.23509
																1.71495	0.0946	0.0778	0.60915	1.74076	0.0601	0.0592	-0.29561	1.70358	0.0982	0.0991	-1.23409
																1.71598	0.0935	0.0766	0.60925	1.74179	0.06	0.059	-0.29591	1.70462	0.0991	0.0989	-1.23349
																1.71701	0.092	0.0755	0.60885	1.74283	0.0598	0.0588	-0.29591	1.70565	0.0992	0.0987	-1.23369
																1.71804	0.0908	0.0743	0.60885	1.74386	0.0596	0.0586	-0.29561	1.70668	0.0989	0.0983	-1.23359
																1.71908	0.09	0.0733	0.60905	1.74489	0.0594	0.0584	-0.29551	1.70771	0.0984	0.0977	-1.23319
																1.72011	0.0891	0.0722	0.60925	1.74592	0.0592	0.0583	-0.29621	1.70875	0.0987	0.0971	-1.23309
																1.72114	0.0874	0.0712	0.60855	1.74696	0.0592	0.0581	-0.29771	1.70977	0.0989	0.0963	-1.23289
																1.72217	0.0849	0.0702	0.60705	1.74799	0.0591	0.058	-0.29941	1.71081	0.0986	0.0954	-1.23299
																1.72321	0.0823	0.0693	0.60535	1.74902	0.0591	0.0579	-0.30131	1.71184	0.0974	0.0944	-1.23279
																1.72424	0.0795	0.0684	0.60345	1.75006	0.059	0.0578	-0.30291	1.71288	0.0965	0.0934	-1.23219
																1.72527	0.0771	0.0676	0.60185	1.75109	0.059	0.0577	-0.30471	1.71391	0.0957	0.0922	-1.23169
																1.72631	0.0745	0.0668	0.60005	1.75213	0.059	0.0576	-0.30601	1.71494	0.0946	0.091	-1.23199
																1.72734	0.0725	0.066	0.59885	1.75316	0.0589	0.0575	-0.30681	1.71598	0.0935	0.0897	-1.23299
																1.72837	0.071	0.0653	0.59805	1.75419	0.0586	0.0574	-0.30781	1.717	0.092	0.0883	-1.23419
																1.7294	0.0694	0.0646	0.59715	1.75522	0.0585	0.0573	-0.30861	1.71804	0.0908	0.0869	-1.23559
																1.73044	0.068	0.064	0.59635	1.75626	0.0585	0.0572	-0.30931	1.71907	0.09	0.0855	-1.23659
																1.73147	0.0667	0.0634	0.59565	1.75729	0.0585	0.0572	-0.31011	1.72011	0.0891	0.0841	-1.23789
																1.7325	0.0654	0.0629	0.59485	1.75832	0.0584	0.0571	-0.31081	1.72113	0.0874	0.0827	-1.23859
																1.73353	0.0643	0.0624	0.59425	1.75935	0.0583	0.0571	-0.31141	1.72217	0.0849	0.0812	-1.23889
																1.73457	0.0632	0.0619	0.59365	1.76039	0.0582	0.057	-0.31191	1.7232	0.0823	0.0798	-1.23929
																1.7356	0.0623	0.0615	0.59315	1.76142	0.0581	0.057	-0.31231	1.72423	0.0795	0.0784	-1.23959
																1.73663	0.0616	0.061	0.59295	1.76246	0.0581	0.0569	-0.31261	1.72526	0.0771	0.077	-1.23979
																1.73766	0.0609	0.0607	0.59255	1.76348	0.0581	0.0569	-0.31261	1.7263	0.0745	0.0757	-1.24009
																1.7387	0.0606	0.0603	0.59265	1.76452	0.0581	0.0568	-0.31261	1.72733	0.0725	0.0744	-1.24029
																1.73973	0.0604	0.06	0.59275	1.76555	0.0581	0.0568	-0.31261	1.72836	0.071	0.0732	-1.24049
																1.74076	0.0601	0.0597	0.59275	1.76659	0.0581	0.0567	-0.31251	1.72939	0.0694	0.072	-1.24059
																1.74179	0.06	0.0594	0.59295	1.76762	0.058	0.0567	-0.31251	1.73043	0.068	0.0709	-1.24059
																1.74283	0.0598	0.0592	0.59295	1.76865	0.0579	0.0567	-0.31251	1.73146	0.0667	0.0698	-1.24059
																1.74386	0.0596	0.059	0.59295	1.76968	0.0577	0.0566	-0.31251	1.73249	0.0654	0.0688	-1.24019
																1.74489	0.0594	0.0588	0.59295	1.77072	0.0577	0.0566	-0.31261	1.73353	0.0643	0.0679	-1.23989
																1.74593	0.0592	0.0586	0.59295	1.77175	0.0576	0.0566	-0.31241	1.73456	0.0632	0.067	-1.23959
																1.74696	0.0592	0.0584	0.59315	1.77279	0.0576	0.0566	-0.31241	1.7356	0.0623	0.0662	-1.23929
																1.748	0.0591	0.0582	0.59325	1.77382	0.0576	0.0566	-0.31231	1.73662	0.0616	0.0655	-1.23899
																1.74902	0.0591	0.0581	0.59335	1.77485	0.0576	0.0565	-0.31231	1.73766	0.0609	0.0648	-1.23879
																1.75006	0.059	0.0579	0.59345	1.77589	0.0575	0.0565	-0.31221	1.73869	0.0606	0.0641	-1.23869
																1.75109	0.059	0.0578	0.59355	1.77692	0.0573	0.0565	-0.31211	1.73973	0.0604	0.0636	-1.23859
																1.75213	0.059	0.0577	0.59365	1.77796	0.0573	0.0565	-0.31211	1.74075	0.0601	0.063	-1.23829
																1.75316	0.0589	0.0576	0.59365	1.77899	0.0572	0.0565	-0.31231	1.74179	0.06	0.0626	-1.23809
																1.75419	0.0586	0.0575	0.59345	1.78003	0.0572	0.0565	-0.31231	1.74282	0.0598	0.0621	-1.23789
																1.75522	0.0585	0.0574	0.59345	1.78105	0.0571	0.0565	-0.31221	1.74386	0.0596	0.0617	-1.23779
																1.75626	0.0585	0.0573	0.59355	1.78209	0.0571	0.0565	-0.31221	1.74488	0.0594	0.0614	-1.23759
																1.75729	0.0585	0.0572	0.59365	1.78312	0.057	0.0565	-0.31221	1.74592	0.0592	0.0611	-1.23739
																1.75832	0.0584	0.0572	0.59355	1.78416	0.057	0.0565	-0.31231	1.74695	0.0592	0.0608	-1.23739
																1.75935	0.0583	0.0571	0.59355	1.78519	0.0569	0.0565	-0.31231	1.74799	0.0591	0.0605	-1.23749
																1.76039	0.0582	0.057	0.59355	1.78623	0.0568	0.0565	-0.31241	1.74901	0.0591	0.0603	-1.23749
																1.76142	0.0581	0.057	0.59345	1.78725	0.0567	0.0566	-0.31231	1.75005	0.059	0.0601	-1.23729
																1.76246	0.0581	0.0569	0.59355	1.78829	0.0567	0.0566	-0.31231	1.75108	0.059	0.0599	-1.23719
																1.76348	0.0581	0.0568	0.59365	1.78932	0.0567	0.0566	-0.31221	1.75212	0.059	0.0597	-1.23719
																1.76452	0.0581	0.0568	0.59365	1.79036	0.0566	0.0567	-0.31221	1.75315	0.0589	0.0596	-1.23719
																1.76555	0.0581	0.0567	0.59375	1.79139	0.0566	0.0567	-0.31211	1.75418	0.0586	0.0594	-1.23709
																1.76659	0.0581	0.0567	0.59375	1.79243	0.0566	0.0567	-0.31221	1.75522	0.0585	0.0593	-1.23709
																1.76762	0.058	0.0566	0.59375	1.79346	0.0566	0.0568	-0.31231	1.75625	0.0585	0.0591	-1.23699
																1.76865	0.0579	0.0566	0.59365	1.79449	0.0566	0.0569	-0.31241	1.75729	0.0585	0.059	-1.23689
																1.76969	0.0577	0.0565	0.59355	1.79552	0.0565	0.0569	-0.31241	1.75831	0.0584	0.0589	-1.23679
																1.77072	0.0577	0.0565	0.59355	1.79656	0.0565	0.057	-0.31251	1.75935	0.0583	0.0588	-1.23669
																1.77176	0.0576	0.0564	0.59355	1.79759	0.0565	0.0571	-0.31251	1.76038	0.0582	0.0586	-1.23659
																1.77279	0.0576	0.0564	0.59355	1.79863	0.0566	0.0571	-0.31251	1.76142	0.0581	0.0585	-1.23659
																1.77383	0.0576	0.0563	0.59365	1.79966	0.0569	0.0572	-0.31241	1.76245	0.0581	0.0584	-1.23649
																1.77485	0.0576	0.0563	0.59365	1.8007	0.0572	0.0573	-0.31251	1.76348	0.0581	0.0583	-1.23659
																1.77589	0.0575	0.0562	0.59365	1.80173	0.0572	0.0574	-0.31271	1.76451	0.0581	0.0582	-1.23649
																1.77692	0.0573	0.0562	0.59345	1.80276	0.057	0.0575	-0.31271	1.76555	0.0581	0.0581	-1.23649
																1.77796	0.0573	0.0561	0.59355	1.80379	0.0568	0.0576	-0.31281	1.76658	0.0581	0.058	-1.23639
																1.77899	0.0572	0.0561	0.59345	1.80483	0.0567	0.0577	-0.31281	1.76762	0.058	0.0579	-1.23629
																1.78003	0.0572	0.056	0.59355	1.80586	0.0567	0.0577	-0.31291	1.76864	0.0579	0.0577	-1.23619
																1.78105	0.0571	0.056	0.59345	1.8069	0.0569	0.0578	-0.31291	1.76968	0.0577	0.0576	-1.23619
																1.78209	0.0571	0.0559	0.59355	1.80793	0.057	0.0579	-0.31301	1.77071	0.0577	0.0575	-1.23629
																1.78312	0.057	0.0558	0.59355	1.80897	0.057	0.058	-0.31301	1.77175	0.0576	0.0574	-1.23629
																1.78416	0.057	0.0558	0.59355	1.81	0.0569	0.0581	-0.31311	1.77278	0.0576	0.0573	-1.23629
																1.78519	0.0569	0.0557	0.59355	1.81104	0.0567	0.0582	-0.31321	1.77382	0.0576	0.0572	-1.23619
																1.78623	0.0568	0.0556	0.59355	1.81207	0.0567	0.0583	-0.31341	1.77484	0.0576	0.0571	-1.23619
																1.78725	0.0567	0.0556	0.59345	1.8131	0.0566	0.0583	-0.31341	1.77588	0.0575	0.057	-1.23609
																1.78829	0.0567	0.0555	0.59355	1.81414	0.0566	0.0584	-0.31341	1.77691	0.0573	0.0569	-1.23619
																1.78932	0.0567	0.0554	0.59365	1.81517	0.0566	0.0585	-0.31361	1.77795	0.0573	0.0569	-1.23609
																1.79036	0.0566	0.0554	0.59355	1.81621	0.0566	0.0585	-0.31361	1.77898	0.0572	0.0568	-1.23609
																1.79139	0.0566	0.0553	0.59365	1.81724	0.0567	0.0586	-0.31361	1.78002	0.0572	0.0567	-1.23609
																1.79243	0.0566	0.0552	0.59375	1.81828	0.0567	0.0586	-0.31371	1.78105	0.0571	0.0566	-1.23619
																1.79346	0.0566	0.0552	0.59375	1.81931	0.0565	0.0586	-0.31381	1.78208	0.0571	0.0565	-1.23609
																1.79449	0.0566	0.0551	0.59385	1.82035	0.0565	0.0587	-0.31391	1.78312	0.057	0.0565	-1.23609
																1.79552	0.0565	0.055	0.59385	1.82138	0.0566	0.0587	-0.31401	1.78415	0.057	0.0564	-1.23619
																1.79656	0.0565	0.055	0.59385	1.82242	0.0567	0.0587	-0.31411	1.78519	0.0569	0.0563	-1.23609
																1.79759	0.0565	0.0549	0.59395	1.82344	0.0567	0.0586	-0.31401	1.78622	0.0568	0.0562	-1.23609
																1.79863	0.0566	0.0548	0.59415	1.82448	0.0567	0.0586	-0.31381	1.78725	0.0567	0.0562	-1.23609
																1.79966	0.0569	0.0548	0.59445	1.82551	0.0567	0.0586	-0.31361	1.78828	0.0567	0.0561	-1.23609
																1.8007	0.0572	0.0547	0.59485	1.82655	0.0568	0.0585	-0.31371	1.78932	0.0567	0.0561	-1.23619
																1.80173	0.0572	0.0546	0.59495	1.82758	0.0569	0.0585	-0.31401	1.79035	0.0566	0.0561	-1.23619
																1.80276	0.057	0.0546	0.59475	1.82862	0.0569	0.0584	-0.31431	1.79139	0.0566	0.056	-1.23619
																1.8038	0.0568	0.0545	0.59465	1.82965	0.0568	0.0583	-0.31451	1.79242	0.0566	0.056	-1.23609
																1.80483	0.0567	0.0545	0.59455	1.83069	0.0566	0.0582	-0.31451	1.79346	0.0566	0.056	-1.23589
																1.80587	0.0567	0.0544	0.59465	1.83172	0.0564	0.0581	-0.31441	1.79448	0.0566	0.056	-1.23559
																1.8069	0.0569	0.0543	0.59495	1.83276	0.0563	0.058	-0.31441	1.79552	0.0565	0.056	-1.23569
																1.80794	0.057	0.0543	0.59505	1.83379	0.0562	0.0578	-0.31451	1.79655	0.0565	0.056	-1.23589
																1.80897	0.057	0.0542	0.59515	1.83483	0.056	0.0577	-0.31471	1.79759	0.0565	0.056	-1.23619
																1.81001	0.0569	0.0541	0.59515	1.83586	0.0559	0.0575	-0.31501	1.79862	0.0566	0.056	-1.23639
																1.81104	0.0567	0.0541	0.59495	1.8369	0.0559	0.0573	-0.31511	1.79966	0.0569	0.0561	-1.23639
																1.81207	0.0567	0.054	0.59505	1.83793	0.0559	0.0572	-0.31521	1.80069	0.0572	0.0561	-1.23629
																1.8131	0.0566	0.0539	0.59505	1.83896	0.0559	0.057	-0.31531	1.80173	0.0572	0.0562	-1.23629
																1.81414	0.0566	0.0539	0.59505	1.83999	0.0558	0.0568	-0.31541	1.80275	0.057	0.0562	-1.23639
																1.81517	0.0566	0.0538	0.59515	1.84103	0.0557	0.0566	-0.31541	1.80379	0.0568	0.0563	-1.23659
																1.81621	0.0566	0.0537	0.59525	1.84206	0.0557	0.0564	-0.31541	1.80482	0.0567	0.0564	-1.23689
																1.81724	0.0567	0.0537	0.59535	1.8431	0.0556	0.0562	-0.31541	1.80586	0.0567	0.0564	-1.23699
																1.81828	0.0567	0.0536	0.59545	1.84413	0.0556	0.056	-0.31561	1.80689	0.0569	0.0565	-1.23719
																1.81931	0.0565	0.0535	0.59535	1.84517	0.0556	0.0558	-0.31571	1.80793	0.057	0.0566	-1.23739
																1.82035	0.0565	0.0535	0.59535	1.8462	0.0555	0.0556	-0.31561	1.80896	0.057	0.0567	-1.23749
																1.82138	0.0566	0.0534	0.59555	1.84724	0.0555	0.0554	-0.31551	1.81	0.0569	0.0568	-1.23759
																1.82242	0.0567	0.0533	0.59575	1.84827	0.0555	0.0551	-0.31541	1.81103	0.0567	0.0569	-1.23759
																1.82344	0.0567	0.0533	0.59575	1.84931	0.0555	0.0549	-0.31541	1.81206	0.0567	0.057	-1.23769
																1.82448	0.0567	0.0532	0.59585	1.85034	0.0555	0.0547	-0.31541	1.81309	0.0566	0.0571	-1.23809
																1.82551	0.0567	0.0532	0.59585	1.85138	0.0554	0.0545	-0.31521	1.81413	0.0566	0.0573	-1.23819
																1.82655	0.0568	0.0531	0.59605	1.85241	0.0554	0.0543	-0.31511	1.81516	0.0566	0.0574	-1.23819
																1.82758	0.0569	0.053	0.59625	1.85345	0.0553	0.0541	-0.31501	1.8162	0.0566	0.0575	-1.23819
																1.82862	0.0569	0.053	0.59625	1.85448	0.0554	0.0539	-0.31501	1.81723	0.0567	0.0576	-1.23829
																1.82965	0.0568	0.0529	0.59625	1.85552	0.0554	0.0537	-0.31511	1.81827	0.0567	0.0577	-1.23839
																1.83069	0.0566	0.0528	0.59615	1.85655	0.0553	0.0535	-0.31521	1.8193	0.0565	0.0579	-1.23849
																1.83172	0.0564	0.0528	0.59595	1.85759	0.0553	0.0533	-0.31521	1.82034	0.0565	0.058	-1.23849
																1.83276	0.0563	0.0527	0.59595	1.85862	0.0554	0.0532	-0.31511	1.82137	0.0566	0.0581	-1.23849
																1.83379	0.0562	0.0526	0.59595	1.85966	0.0554	0.053	-0.31521	1.82241	0.0567	0.0582	-1.23849
																1.83483	0.056	0.0526	0.59575	1.86069	0.0553	0.0529	-0.31511	1.82344	0.0567	0.0583	-1.23869
																1.83586	0.0559	0.0525	0.59575	1.86173	0.0553	0.0527	-0.31491	1.82447	0.0567	0.0584	-1.23889
																1.8369	0.0559	0.0524	0.59585	1.86276	0.0553	0.0526	-0.31481	1.82551	0.0567	0.0585	-1.23909
																1.83793	0.0559	0.0524	0.59585	1.8638	0.0553	0.0525	-0.31461	1.82654	0.0568	0.0586	-1.23919
																1.83896	0.0559	0.0523	0.59595	1.86483	0.0554	0.0524	-0.31451	1.82758	0.0569	0.0587	-1.23929
																1.83999	0.0558	0.0522	0.59595	1.86587	0.0553	0.0523	-0.31441	1.82861	0.0569	0.0587	-1.23949
																1.84103	0.0557	0.0522	0.59585	1.8669	0.0553	0.0522	-0.31421	1.82965	0.0568	0.0588	-1.23959
																1.84206	0.0557	0.0521	0.59595	1.86794	0.0552	0.0521	-0.31411	1.83068	0.0566	0.0588	-1.23949
																1.8431	0.0556	0.0521	0.59585	1.86897	0.0553	0.0521	-0.31391	1.83172	0.0564	0.0588	-1.23939
																1.84413	0.0556	0.052	0.59595	1.87001	0.0553	0.052	-0.31371	1.83275	0.0563	0.0588	-1.23929
																1.84517	0.0556	0.0519	0.59605	1.87104	0.0554	0.052	-0.31361	1.83379	0.0562	0.0588	-1.23929
																1.8462	0.0555	0.0519	0.59595	1.87208	0.0554	0.052	-0.31341	1.83482	0.056	0.0588	-1.23929
																1.84724	0.0555	0.0518	0.59605	1.87311	0.0554	0.052	-0.31311	1.83586	0.0559	0.0588	-1.23919
																1.84827	0.0555	0.0517	0.59615	1.87415	0.0555	0.052	-0.31291	1.83689	0.0559	0.0587	-1.23909
																1.84931	0.0555	0.0517	0.59615	1.87518	0.0555	0.0521	-0.31271	1.83793	0.0559	0.0586	-1.23889
																1.85034	0.0555	0.0516	0.59625	1.87622	0.0556	0.0521	-0.31261	1.83895	0.0559	0.0585	-1.23879
																1.85138	0.0554	0.0516	0.59615	1.87725	0.0556	0.0522	-0.31241	1.83999	0.0558	0.0584	-1.23869
																1.85241	0.0554	0.0515	0.59625	1.87829	0.0557	0.0523	-0.31231	1.84102	0.0557	0.0583	-1.23849
																1.85345	0.0553	0.0514	0.59625	1.87932	0.0557	0.0524	-0.31201	1.84206	0.0557	0.0582	-1.23819
																1.85448	0.0554	0.0514	0.59635	1.88036	0.0558	0.0526	-0.31181	1.84309	0.0556	0.058	-1.23799
																1.85552	0.0554	0.0513	0.59645	1.88139	0.0559	0.0527	-0.31171	1.84413	0.0556	0.0578	-1.23779
																1.85655	0.0553	0.0513	0.59635	1.88243	0.056	0.0529	-0.31151	1.84516	0.0556	0.0577	-1.23759
																1.85759	0.0553	0.0512	0.59645	1.88346	0.0558	0.0532	-0.31131	1.8462	0.0555	0.0575	-1.23739
																1.85862	0.0554	0.0512	0.59655	1.88451	0.0559	0.0534	-0.31111	1.84723	0.0555	0.0573	-1.23719
																1.85966	0.0554	0.0511	0.59665	1.88554	0.056	0.0537	-0.31111	1.84827	0.0555	0.057	-1.23689
																1.86069	0.0553	0.0511	0.59655	1.88658	0.0561	0.054	-0.31091	1.8493	0.0555	0.0568	-1.23659
																1.86173	0.0553	0.051	0.59665	1.88761	0.0562	0.0543	-0.31081	1.85034	0.0555	0.0566	-1.23639
																1.86276	0.0553	0.051	0.59665	1.88865	0.0563	0.0547	-0.31071	1.85137	0.0554	0.0563	-1.23619
																1.8638	0.0553	0.051	0.59665	1.88968	0.0563	0.0551	-0.31051	1.85241	0.0554	0.0561	-1.23579
																1.86483	0.0554	0.0509	0.59685	1.89072	0.0564	0.0556	-0.31051	1.85344	0.0553	0.0558	-1.23549
																1.86587	0.0553	0.0509	0.59675	1.89175	0.0565	0.056	-0.31041	1.85448	0.0554	0.0556	-1.23539
																1.8669	0.0553	0.0509	0.59675	1.89279	0.0566	0.0566	-0.31041	1.85551	0.0554	0.0553	-1.23509
																1.86794	0.0552	0.0509	0.59665	1.89382	0.0568	0.0571	-0.31031	1.85655	0.0553	0.055	-1.23489
																1.86897	0.0553	0.0509	0.59675	1.89486	0.0569	0.0577	-0.31021	1.85758	0.0553	0.0548	-1.23459
																1.87001	0.0553	0.0509	0.59675	1.89589	0.0571	0.0584	-0.31011	1.85862	0.0554	0.0545	-1.23429
																1.87104	0.0554	0.0509	0.59685	1.89693	0.0573	0.0591	-0.31011	1.85965	0.0554	0.0542	-1.23419
																1.87208	0.0554	0.0509	0.59685	1.89796	0.0574	0.0598	-0.31011	1.86069	0.0553	0.054	-1.23389
																1.87311	0.0554	0.051	0.59675	1.899	0.0577	0.0606	-0.31001	1.86172	0.0553	0.0537	-1.23379
																1.87415	0.0555	0.051	0.59685	1.90004	0.0578	0.0615	-0.31011	1.86276	0.0553	0.0535	-1.23349
																1.87518	0.0555	0.0511	0.59675	1.90108	0.058	0.0624	-0.31001	1.86379	0.0553	0.0532	-1.23329
																1.87622	0.0556	0.0512	0.59675	1.90211	0.0584	0.0633	-0.31011	1.86483	0.0554	0.053	-1.23309
																1.87725	0.0556	0.0513	0.59665	1.90315	0.059	0.0644	-0.31011	1.86586	0.0553	0.0528	-1.23289
																1.87829	0.0557	0.0514	0.59665	1.90418	0.0598	0.0655	-0.31021	1.8669	0.0553	0.0525	-1.23269
																1.87932	0.0557	0.0515	0.59655	1.90522	0.0606	0.0666	-0.31031	1.86793	0.0552	0.0523	-1.23249
																1.88036	0.0558	0.0517	0.59645	1.90625	0.0616	0.0679	-0.31031	1.86897	0.0553	0.0521	-1.23239
																1.88139	0.0559	0.0519	0.59635	1.90729	0.063	0.0692	-0.31041	1.87	0.0553	0.0519	-1.23209
																1.88243	0.056	0.0521	0.59625	1.90832	0.0646	0.0706	-0.31091	1.87104	0.0554	0.0518	-1.23199
																1.88346	0.0558	0.0524	0.59575	1.90936	0.0662	0.072	-0.31101	1.87207	0.0554	0.0516	-1.23189
																1.88451	0.0559	0.0527	0.59555	1.91039	0.0679	0.0736	-0.31121	1.87311	0.0554	0.0514	-1.23179
																1.88554	0.056	0.0531	0.59525	1.91143	0.0701	0.0752	-0.31141	1.87414	0.0555	0.0513	-1.23159
																1.88658	0.0561	0.0534	0.59505	1.91247	0.0724	0.077	-0.31161	1.87518	0.0555	0.0512	-1.23149
																1.88761	0.0562	0.0539	0.59465	1.9135	0.0752	0.0788	-0.31191	1.87621	0.0556	0.051	-1.23139
																1.88865	0.0563	0.0544	0.59425	1.91454	0.0781	0.0807	-0.31231	1.87725	0.0556	0.0509	-1.23159
																1.88968	0.0563	0.0549	0.59375	1.91557	0.0814	0.0828	-0.31271	1.87828	0.0557	0.0509	-1.23149
																1.89072	0.0564	0.0555	0.59325	1.91661	0.0849	0.0849	-0.31301	1.87932	0.0557	0.0508	-1.23149
																1.89175	0.0565	0.0562	0.59265	1.91764	0.0891	0.0871	-0.31351	1.88035	0.0558	0.0507	-1.23149
																1.89279	0.0566	0.0569	0.59205	1.91868	0.0932	0.0895	-0.31381	1.88139	0.0559	0.0507	-1.23149
																1.89382	0.0568	0.0577	0.59145	1.91971	0.0961	0.092	-0.31431	1.88242	0.056	0.0507	-1.23159
																1.89486	0.0569	0.0586	0.59065	1.92076	0.0994	0.0945	-0.31481	1.88346	0.0558	0.0507	-1.23179
																1.89589	0.0571	0.0596	0.58985	1.92179	0.1024	0.0972	-0.31531	1.8845	0.0559	0.0507	-1.23189
																1.89693	0.0573	0.0607	0.58895	1.92283	0.1059	0.1	-0.31591	1.88554	0.056	0.0508	-1.23209
																1.89796	0.0574	0.0618	0.58795	1.92386	0.1091	0.103	-0.31641	1.88657	0.0561	0.0509	-1.23229
																1.899	0.0577	0.0631	0.58695	1.9249	0.112	0.106	-0.31721	1.88761	0.0562	0.051	-1.23239
																1.90004	0.0578	0.0644	0.58575	1.92593	0.1152	0.1092	-0.31791	1.88864	0.0563	0.0512	-1.23279
																1.90108	0.058	0.0659	0.58445	1.92697	0.1182	0.1125	-0.31841	1.88968	0.0563	0.0514	-1.23309
																1.90211	0.0584	0.0675	0.58325	1.928	0.1211	0.1159	-0.31891	1.89071	0.0564	0.0516	-1.23339
																1.90315	0.059	0.0692	0.58215	1.92905	0.1243	0.1194	-0.31921	1.89175	0.0565	0.0519	-1.23389
																1.90418	0.0598	0.071	0.58115	1.93008	0.1265	0.123	-0.31951	1.89278	0.0566	0.0522	-1.23429
																1.90522	0.0606	0.0729	0.58005	1.93112	0.129	0.1267	-0.31981	1.89382	0.0568	0.0525	-1.23499
																1.90625	0.0616	0.075	0.57895	1.93215	0.1314	0.1305	-0.31971	1.89485	0.0569	0.053	-1.23559
																1.90729	0.063	0.0772	0.57815	1.93319	0.1368	0.1344	-0.31951	1.89589	0.0571	0.0535	-1.23619
																1.90832	0.0646	0.0796	0.57735	1.93422	0.1428	0.1384	-0.31931	1.89692	0.0573	0.054	-1.23659
																1.90936	0.0662	0.0821	0.57645	1.93527	0.1489	0.1425	-0.31921	1.89796	0.0574	0.0546	-1.23689
																1.91039	0.0679	0.0847	0.57555	1.9363	0.1553	0.1466	-0.31861	1.89899	0.0577	0.0553	-1.23739
																1.91144	0.0701	0.0875	0.57495	1.93734	0.16	0.1508	-0.31811	1.90003	0.0578	0.0561	-1.23769
																1.91247	0.0724	0.0904	0.57435	1.93837	0.1644	0.155	-0.31711	1.90107	0.058	0.0569	-1.23779
																1.91351	0.0752	0.0935	0.57405	1.93941	0.1673	0.1592	-0.31611	1.9021	0.0584	0.0579	-1.23779
																1.91454	0.0781	0.0967	0.57375	1.94044	0.1721	0.1634	-0.31491	1.90314	0.059	0.0589	-1.23789
																1.91558	0.0814	0.1001	0.57365	1.94149	0.1766	0.1677	-0.31351	1.90417	0.0598	0.06	-1.23799
																1.91661	0.0849	0.1036	0.57365	1.94252	0.1804	0.1719	-0.31151	1.90521	0.0606	0.0613	-1.23779
																1.91765	0.0891	0.1072	0.57425	1.94356	0.1834	0.1761	-0.30981	1.90624	0.0616	0.0626	-1.23749
																1.91868	0.0932	0.111	0.57455	1.94459	0.1856	0.1802	-0.30941	1.90728	0.063	0.0641	-1.23699
																1.91972	0.0961	0.1149	0.57355	1.94563	0.1855	0.1843	-0.30861	1.90831	0.0646	0.0657	-1.23639
																1.92076	0.0994	0.119	0.57275	1.94666	0.1856	0.1882	-0.30831	1.90935	0.0662	0.0674	-1.23559
																1.92179	0.1024	0.1231	0.57165	1.9477	0.1867	0.1921	-0.30761	1.91038	0.0679	0.0692	-1.23469
																1.92283	0.1059	0.1274	0.57085	1.94874	0.1893	0.1958	-0.30741	1.91143	0.0701	0.0712	-1.23329
																1.92386	0.1091	0.1317	0.56975	1.94977	0.1949	0.1994	-0.30751	1.91246	0.0724	0.0732	-1.23209
																1.9249	0.112	0.1361	0.56825	1.95081	0.2013	0.2028	-0.30751	1.9135	0.0752	0.0755	-1.23219
																1.92593	0.1152	0.1407	0.56685	1.95184	0.2066	0.2061	-0.30781	1.91453	0.0781	0.0778	-1.23199
																1.92697	0.1182	0.1452	0.56535	1.95289	0.2117	0.2091	-0.30831	1.91557	0.0814	0.0803	-1.23229
																1.928	0.1211	0.1499	0.56355	1.95392	0.2148	0.2119	-0.30861	1.9166	0.0849	0.0829	-1.23219
																1.92905	0.1243	0.1545	0.56215	1.95496	0.2144	0.2145	-0.31001	1.91764	0.0891	0.0857	-1.23249
																1.93008	0.1265	0.1592	0.55965	1.95599	0.2117	0.2168	-0.31121	1.91867	0.0932	0.0886	-1.23319
																1.93112	0.129	0.1639	0.55745	1.95703	0.2088	0.2189	-0.31261	1.91971	0.0961	0.0916	-1.23369
																1.93215	0.1314	0.1686	0.55515	1.95807	0.2081	0.2207	-0.31111	1.92075	0.0994	0.0947	-1.23449
																1.93319	0.1368	0.1732	0.55595	1.95911	0.2102	0.2222	-0.30911	1.92179	0.1024	0.098	-1.23549
																1.93422	0.1428	0.1778	0.55735	1.96014	0.2136	0.2234	-0.30711	1.92282	0.1059	0.1014	-1.23619
																1.93527	0.1489	0.1824	0.55885	1.96118	0.2163	0.2243	-0.30481	1.92386	0.1091	0.1049	-1.23809
																1.9363	0.1553	0.1868	0.56085	1.96221	0.2174	0.2248	-0.30431	1.92489	0.112	0.1085	-1.23969
																1.93734	0.16	0.1912	0.56115	1.96326	0.2154	0.2251	-0.30411	1.92593	0.1152	0.1122	-1.24139
																1.93837	0.1644	0.1954	0.56135	1.96429	0.2109	0.225	-0.30541	1.92696	0.1182	0.116	-1.24019
																1.93941	0.1673	0.1995	0.56015	1.96533	0.2043	0.2246	-0.30481	1.928	0.1211	0.1199	-1.23829
																1.94044	0.1721	0.2034	0.56105	1.96636	0.1954	0.2239	-0.30461	1.92904	0.1243	0.1238	-1.23639
																1.94149	0.1766	0.2072	0.56175	1.9674	0.1882	0.2228	-0.30501	1.93008	0.1265	0.1279	-1.23419
																1.94252	0.1804	0.2108	0.56195	1.96844	0.1815	0.2214	-0.30621	1.93111	0.129	0.132	-1.23369
																1.94356	0.1834	0.2141	0.56165	1.96948	0.1753	0.2197	-0.30811	1.93215	0.1314	0.1361	-1.23349
																1.94459	0.1856	0.2172	0.56075	1.97051	0.172	0.2177	-0.31231	1.93318	0.1368	0.1403	-1.23469
																1.94563	0.1855	0.2201	0.55775	1.97155	0.1685	0.2154	-0.31611	1.93422	0.1428	0.1444	-1.23399
																1.94666	0.1856	0.2227	0.55525	1.97259	0.1668	0.2129	-0.31891	1.93526	0.1489	0.1486	-1.23339
																1.94771	0.1867	0.2251	0.55395	1.97362	0.1656	0.21	-0.32001	1.9363	0.1553	0.1528	-1.23349
																1.94874	0.1893	0.2272	0.55445	1.97466	0.1657	0.2069	-0.31801	1.93733	0.16	0.157	-1.23439
																1.94978	0.1949	0.229	0.55825	1.97569	0.1655	0.2035	-0.31501	1.93837	0.1644	0.1612	-1.23579
																1.95081	0.2013	0.2304	0.56325	1.97674	0.1641	0.1999	-0.31301	1.9394	0.1673	0.1653	-1.23949
																1.95185	0.2066	0.2316	0.56735	1.97777	0.1634	0.1961	-0.31091	1.94044	0.1721	0.1694	-1.24279
																1.95289	0.2117	0.2324	0.57165	1.97881	0.1626	0.1921	-0.31061	1.94148	0.1766	0.1733	-1.24499
																1.95392	0.2148	0.233	0.57415	1.97984	0.1615	0.1879	-0.31361	1.94251	0.1804	0.1772	-1.24549
																1.95496	0.2144	0.2332	0.57355	1.98089	0.1608	0.1836	-0.31861	1.94355	0.1834	0.1811	-1.24279
																1.95599	0.2117	0.233	0.57105	1.98192	0.1602	0.1792	-0.32361	1.94458	0.1856	0.1847	-1.23909
																1.95703	0.2088	0.2326	0.56855	1.98296	0.1573	0.1746	-0.32611	1.94562	0.1855	0.1883	-1.23629
																1.95807	0.2081	0.2318	0.56865	1.98399	0.1545	0.1699	-0.32551	1.94665	0.1856	0.1917	-1.23349
																1.95911	0.2102	0.2307	0.57185	1.98504	0.153	0.1652	-0.32331	1.9477	0.1867	0.195	-1.23239
																1.96014	0.2136	0.2293	0.57665	1.98607	0.1526	0.1604	-0.32151	1.94873	0.1893	0.1981	-1.23449
																1.96118	0.2163	0.2276	0.58105	1.98711	0.1509	0.1556	-0.32091	1.94977	0.1949	0.201	-1.23869
																1.96221	0.2174	0.2255	0.58425	1.98814	0.1477	0.1507	-0.32321	1.9508	0.2013	0.2037	-1.24289
																1.96326	0.2154	0.2232	0.58455	1.98919	0.1445	0.1459	-0.32761	1.95184	0.2066	0.2062	-1.24449
																1.96429	0.2109	0.2206	0.58265	1.99022	0.1425	0.1411	-0.33381	1.95288	0.2117	0.2085	-1.24299
																1.96533	0.2043	0.2178	0.57885	1.99126	0.1388	0.1363	-0.34201	1.95392	0.2148	0.2105	-1.23999
																1.96636	0.1954	0.2147	0.57305	1.9923	0.1349	0.1316	-0.34811	1.95495	0.2144	0.2122	-1.23729
																1.9674	0.1882	0.2113	0.56925	1.99333	0.1307	0.1269	-0.35341	1.95599	0.2117	0.2137	-1.23589
																1.96844	0.1815	0.2077	0.56615	1.99437	0.1284	0.1223	-0.35791	1.95702	0.2088	0.215	-1.23729
																1.96948	0.1753	0.204	0.56365	1.9954	0.1248	0.1179	-0.35921	1.95807	0.2081	0.2159	-1.24089
																1.97051	0.172	0.2	0.56435	1.99645	0.1173	0.1135	-0.36041	1.9591	0.2102	0.2165	-1.24619
																1.97155	0.1685	0.1959	0.56495	1.99748	0.1134	0.1092	-0.35961	1.96014	0.2136	0.2169	-1.25359
																1.97259	0.1668	0.1916	0.56755	1.99852	0.1101	0.1051	-0.35791	1.96117	0.2163	0.2169	-1.25889
																1.97363	0.1656	0.1872	0.57075	1.99956	0.1079	0.1011	-0.35471	1.96221	0.2174	0.2166	-1.26349
																1.97466	0.1657	0.1826	0.57545	2.0006	0.1066	0.0973	-0.35151	1.96325	0.2154	0.216	-1.26719
																1.9757	0.1655	0.178	0.57985	2.00163	0.1035	0.0935	-0.34931	1.96429	0.2109	0.2151	-1.26779
																1.97674	0.1641	0.1733	0.58315	2.00268	0.0994	0.09	-0.34621	1.96532	0.2043	0.2138	-1.26829
																1.97777	0.1634	0.1686	0.58715	2.00371	0.0964	0.0866	-0.34301	1.96636	0.1954	0.2123	-1.26669
																1.97881	0.1626	0.1638	0.59115	2.00475	0.0941	0.0833	-0.33991	1.96739	0.1882	0.2104	-1.26439
																1.97984	0.1615	0.1589	0.59495	2.00578	0.0905	0.0802	-0.33631	1.96843	0.1815	0.2083	-1.26059
																1.98089	0.1608	0.1541	0.59905	2.00683	0.0861	0.0772	-0.33251	1.96947	0.1753	0.2058	-1.25689
																1.98192	0.1602	0.1493	0.60325	2.00786	0.0812	0.0744	-0.33081	1.9705	0.172	0.2031	-1.25419
																1.98296	0.1573	0.1445	0.60515	2.0089	0.0762	0.0718	-0.32891	1.97154	0.1685	0.2001	-1.25059
																1.98399	0.1545	0.1398	0.60705	2.00994	0.0719	0.0693	-0.32571	1.97258	0.1668	0.1968	-1.24699
																1.98504	0.153	0.1351	0.61025	2.01097	0.0679	0.0669	-0.32131	1.97362	0.1656	0.1933	-1.24359
																1.98607	0.1526	0.1305	0.61445	2.01201	0.0648	0.0647	-0.31821	1.97465	0.1657	0.1896	-1.23969
																1.98711	0.1509	0.1259	0.61735	2.01305	0.0628	0.0627	-0.31651	1.97569	0.1655	0.1857	-1.23559
																1.98814	0.1477	0.1215	0.61855	2.01409	0.0613	0.0607	-0.31491	1.97673	0.1641	0.1816	-1.23379
																1.98919	0.1445	0.1171	0.61975	2.01512	0.0603	0.0589	-0.31211	1.97777	0.1634	0.1773	-1.23179
																1.99022	0.1425	0.1129	0.62195	2.01617	0.0596	0.0572	-0.31101	1.9788	0.1626	0.1729	-1.22859
																1.99126	0.1388	0.1088	0.62235	2.0172	0.0591	0.0557	-0.31021	1.97984	0.1615	0.1684	-1.22429
																1.9923	0.1349	0.1048	0.62245	2.01824	0.0587	0.0542	-0.30971	1.98088	0.1608	0.1638	-1.22139
																1.99334	0.1307	0.1009	0.62215	2.01928	0.0584	0.0529	-0.30741	1.98192	0.1602	0.1591	-1.21999
																1.99437	0.1284	0.0972	0.62355	2.02032	0.0581	0.0516	-0.30661	1.98295	0.1573	0.1544	-1.21869
																1.99541	0.1248	0.0936	0.62355	2.02135	0.0578	0.0505	-0.30971	1.98399	0.1545	0.1496	-1.21629
																1.99645	0.1173	0.0902	0.61945	2.0224	0.0575	0.0494	-0.30931	1.98503	0.153	0.1449	-1.21579
																1.99748	0.1134	0.0869	0.61885	2.02343	0.0573	0.0485	-0.30851	1.98607	0.1526	0.1402	-1.21559
																1.99852	0.1101	0.0837	0.61875	2.02447	0.0571	0.0476	-0.30671	1.9871	0.1509	0.1356	-1.21589
																1.99956	0.1079	0.0807	0.61955	2.02551	0.0569	0.0468	-0.30421	1.98814	0.1477	0.131	-1.21439
																2.0006	0.1066	0.0779	0.62105	2.02654	0.0568	0.046	-0.30351	1.98918	0.1445	0.1265	-1.21439
																2.00163	0.1035	0.0752	0.62065	2.02759	0.0567	0.0454	-0.30411	1.99021	0.1425	0.1221	-1.21849
																2.00268	0.0994	0.0726	0.61915	2.02862	0.0565	0.0447	-0.30371	1.99125	0.1388	0.1179	-1.21909
																2.00371	0.0964	0.0702	0.61855	2.02966	0.0563	0.0442	-0.30271	1.99229	0.1349	0.1138	-1.21939
																2.00475	0.0941	0.0679	0.61855	2.0307	0.0561	0.0437	-0.30321	1.99333	0.1307	0.1099	-1.21879
																2.00578	0.0905	0.0657	0.61715	2.03174	0.056	0.0432	-0.30461	1.99436	0.1284	0.1061	-1.21739
																2.00683	0.0861	0.0637	0.61475	2.03277	0.0558	0.0428	-0.30671	1.9954	0.1248	0.1025	-1.21809
																2.00786	0.0812	0.0618	0.61175	2.03382	0.0557	0.0424	-0.30911	1.99644	0.1173	0.0991	-1.21989
																2.0089	0.0762	0.06	0.60855	2.03485	0.0556	0.042	-0.31091	1.99748	0.1134	0.0958	-1.22089
																2.00994	0.0719	0.0583	0.60595	2.03589	0.0555	0.0417	-0.31251	1.99851	0.1101	0.0928	-1.22129
																2.01098	0.0679	0.0568	0.60345	2.03693	0.0554	0.0414	-0.31341	1.99956	0.1079	0.09	-1.22319
																2.01201	0.0648	0.0553	0.60185	2.03797	0.0552	0.0411	-0.31341	2.00059	0.1066	0.0873	-1.22609
																2.01305	0.0628	0.054	0.60115	2.03901	0.0551	0.0409	-0.31291	2.00163	0.1035	0.0849	-1.22969
																2.01409	0.0613	0.0528	0.60085	2.04004	0.055	0.0407	-0.31211	2.00267	0.0994	0.0826	-1.23349
																2.01512	0.0603	0.0516	0.60105	2.04108	0.0549	0.0405	-0.31111	2.00371	0.0964	0.0806	-1.23669
																2.01617	0.0596	0.0505	0.60145	2.04212	0.0549	0.0403	-0.31011	2.00474	0.0941	0.0787	-1.23979
																2.0172	0.0591	0.0496	0.60185	2.04316	0.0548	0.0401	-0.30901	2.00578	0.0905	0.077	-1.24209
																2.01824	0.0587	0.0486	0.60245	2.0442	0.0543	0.04	-0.30801	2.00682	0.0861	0.0755	-1.24339
																2.01928	0.0584	0.0478	0.60295	2.04524	0.0535	0.0398	-0.30701	2.00785	0.0812	0.0742	-1.24419
																2.02032	0.0581	0.047	0.60345	2.04627	0.0529	0.0397	-0.30621	2.00889	0.0762	0.073	-1.24469
																2.02135	0.0578	0.0463	0.60385	2.04732	0.0525	0.0395	-0.30541	2.00993	0.0719	0.0719	-1.24499
																2.0224	0.0575	0.0457	0.60415	2.04835	0.0521	0.0394	-0.30471	2.01097	0.0679	0.071	-1.24509
																2.02343	0.0573	0.0451	0.60455	2.0494	0.0518	0.0393	-0.30401	2.012	0.0648	0.0702	-1.24519
																2.02447	0.0571	0.0445	0.60495	2.05043	0.0515	0.0392	-0.30341	2.01305	0.0628	0.0695	-1.24519
																2.02551	0.0569	0.044	0.60525	2.05147	0.0512	0.0391	-0.30271	2.01408	0.0613	0.0688	-1.24519
																2.02655	0.0568	0.0436	0.60555	2.05251	0.0509	0.039	-0.30221	2.01512	0.0603	0.0683	-1.24529
																2.02759	0.0567	0.0432	0.60585	2.05354	0.0506	0.0389	-0.30171	2.01616	0.0596	0.0679	-1.24529
																2.02862	0.0565	0.0428	0.60605	2.05459	0.0503	0.0388	-0.30141	2.0172	0.0591	0.0675	-1.24529
																2.02966	0.0563	0.0424	0.60625	2.05562	0.0501	0.0388	-0.30111	2.01823	0.0587	0.0672	-1.24529
																2.0307	0.0561	0.0421	0.60635	2.05667	0.0499	0.0387	-0.30071	2.01928	0.0584	0.0669	-1.24529
																2.03174	0.056	0.0418	0.60655	2.0577	0.0496	0.0386	-0.30051	2.02031	0.0581	0.0666	-1.24509
																2.03277	0.0558	0.0416	0.60655	2.05874	0.0494	0.0385	-0.30021	2.02135	0.0578	0.0664	-1.24489
																2.03382	0.0557	0.0413	0.60675	2.05978	0.0492	0.0385	-0.29991	2.02239	0.0575	0.0661	-1.24479
																2.03485	0.0556	0.0411	0.60685	2.06082	0.049	0.0384	-0.29971	2.02342	0.0573	0.0659	-1.24469
																2.03589	0.0555	0.0409	0.60695	2.06186	0.0487	0.0383	-0.29951	2.02446	0.0571	0.0657	-1.24459
																2.03693	0.0554	0.0407	0.60705	2.0629	0.0485	0.0383	-0.29941	2.0255	0.0569	0.0655	-1.24429
																2.03797	0.0552	0.0405	0.60705	2.06394	0.0483	0.0382	-0.29931	2.02654	0.0568	0.0652	-1.24399
																2.03901	0.0551	0.0404	0.60705	2.06497	0.0482	0.0381	-0.29921	2.02758	0.0567	0.0649	-1.24369
																2.04005	0.055	0.0402	0.60715	2.06601	0.0479	0.0381	-0.29911	2.02862	0.0565	0.0646	-1.24329
																2.04108	0.0549	0.0401	0.60715	2.06705	0.0478	0.038	-0.29891	2.02965	0.0563	0.0643	-1.24289
																2.04212	0.0549	0.0399	0.60735	2.06809	0.0476	0.0379	-0.29881	2.0307	0.0561	0.064	-1.24239
																2.04316	0.0548	0.0398	0.60735	2.06913	0.0474	0.0379	-0.29921	2.03173	0.056	0.0636	-1.24199
																2.0442	0.0543	0.0397	0.60695	2.07017	0.0472	0.0378	-0.29981	2.03277	0.0558	0.0631	-1.24149
																2.04524	0.0535	0.0396	0.60625	2.07121	0.0471	0.0378	-0.30031	2.03381	0.0557	0.0627	-1.24089
																2.04627	0.0529	0.0395	0.60575	2.07225	0.047	0.0377	-0.30051	2.03485	0.0556	0.0622	-1.24029
																2.04732	0.0525	0.0394	0.60545	2.07329	0.0468	0.0377	-0.30081	2.03588	0.0555	0.0617	-1.23959
																2.04835	0.0521	0.0393	0.60515	2.07433	0.0466	0.0376	-0.30101	2.03692	0.0554	0.0611	-1.23899
																2.0494	0.0518	0.0392	0.60495	2.07537	0.0464	0.0376	-0.30121	2.03796	0.0552	0.0605	-1.23869
																2.05043	0.0515	0.0391	0.60475	2.0764	0.0463	0.0375	-0.30141	2.039	0.0551	0.0599	-1.23879
																2.05147	0.0512	0.039	0.60455	2.07745	0.0461	0.0375	-0.30161	2.04004	0.055	0.0592	-1.23859
																2.05251	0.0509	0.0389	0.60435	2.07848	0.0459	0.0374	-0.30181	2.04107	0.0549	0.0585	-1.23819
																2.05355	0.0506	0.0389	0.60405	2.07953	0.0458	0.0374	-0.30201	2.04212	0.0549	0.0578	-1.23789
																2.05459	0.0503	0.0388	0.60385	2.08056	0.0456	0.0374	-0.30221	2.04315	0.0548	0.0571	-1.23739
																2.05562	0.0501	0.0387	0.60375	2.0816	0.0454	0.0374	-0.30231	2.0442	0.0543	0.0563	-1.23689
																2.05667	0.0499	0.0386	0.60365	2.08264	0.0453	0.0373	-0.30251	2.04523	0.0535	0.0556	-1.23649
																2.0577	0.0496	0.0386	0.60335	2.08368	0.0451	0.0373	-0.30261	2.04627	0.0529	0.0548	-1.23599
																2.05874	0.0494	0.0385	0.60325	2.08472	0.045	0.0373	-0.30281	2.04731	0.0525	0.054	-1.23559
																2.05978	0.0492	0.0384	0.60315	2.08576	0.045	0.0373	-0.30291	2.04835	0.0521	0.0533	-1.23519
																2.06082	0.049	0.0384	0.60295	2.0868	0.0449	0.0373	-0.30311	2.04939	0.0518	0.0525	-1.23469
																2.06186	0.0487	0.0383	0.60275	2.08783	0.0447	0.0373	-0.30331	2.05042	0.0515	0.0517	-1.23419
																2.0629	0.0485	0.0382	0.60265	2.08888	0.0446	0.0373	-0.30341	2.05146	0.0512	0.051	-1.23379
																2.06394	0.0483	0.0381	0.60255	2.08991	0.0444	0.0374	-0.30341	2.0525	0.0509	0.0502	-1.23339
																2.06498	0.0482	0.0381	0.60245	2.09096	0.0443	0.0374	-0.30371	2.05354	0.0506	0.0495	-1.23299
																2.06601	0.0479	0.038	0.60225	2.09199	0.0442	0.0375	-0.30371	2.05458	0.0503	0.0488	-1.23259
																2.06705	0.0478	0.0379	0.60225	2.09304	0.0441	0.0375	-0.30381	2.05562	0.0501	0.0481	-1.23239
																2.06809	0.0476	0.0379	0.60205	2.09407	0.0439	0.0376	-0.30401	2.05666	0.0499	0.0474	-1.23199
																2.06913	0.0474	0.0378	0.60195	2.09512	0.0438	0.0377	-0.30411	2.0577	0.0496	0.0467	-1.23179
																2.07017	0.0472	0.0378	0.60175	2.09616	0.0437	0.0378	-0.30421	2.05873	0.0494	0.0461	-1.23139
																2.07121	0.0471	0.0377	0.60175	2.09719	0.0436	0.0379	-0.30421	2.05978	0.0492	0.0455	-1.23119
																2.07225	0.047	0.0376	0.60175	2.09824	0.0434	0.0381	-0.30441	2.06081	0.049	0.0449	-1.23089
																2.07329	0.0468	0.0376	0.60155	2.09927	0.0433	0.0382	-0.30451	2.06185	0.0487	0.0444	-1.23079
																2.07433	0.0466	0.0375	0.60145	2.10032	0.0432	0.0384	-0.30471	2.06289	0.0485	0.0438	-1.23059
																2.07537	0.0464	0.0374	0.60135	2.10135	0.0431	0.0386	-0.30471	2.06393	0.0483	0.0434	-1.23049
																2.07641	0.0463	0.0374	0.60125	2.1024	0.043	0.0388	-0.30491	2.06497	0.0482	0.0429	-1.23029
																2.07745	0.0461	0.0373	0.60115	2.10343	0.0429	0.039	-0.30501	2.066	0.0479	0.0424	-1.23009
																2.07848	0.0459	0.0373	0.60095	2.10448	0.0428	0.0393	-0.30511	2.06705	0.0478	0.042	-1.23009
																2.07953	0.0458	0.0372	0.60095	2.10551	0.0427	0.0396	-0.30531	2.06808	0.0476	0.0417	-1.23009
																2.08056	0.0456	0.0371	0.60085	2.10655	0.0426	0.0399	-0.30551	2.06913	0.0474	0.0413	-1.23009
																2.0816	0.0454	0.0371	0.60065	2.10759	0.0426	0.0403	-0.30551	2.07016	0.0472	0.041	-1.22999
																2.08264	0.0453	0.037	0.60065	2.10863	0.0425	0.0407	-0.30571	2.07121	0.0471	0.0407	-1.23009
																2.08368	0.0451	0.037	0.60045	2.10967	0.0424	0.0411	-0.30581	2.07224	0.047	0.0404	-1.23019
																2.08472	0.045	0.0369	0.60045	2.11071	0.0422	0.0416	-0.30581	2.07328	0.0468	0.0402	-1.23019
																2.08576	0.045	0.0369	0.60045	2.11176	0.0422	0.0421	-0.30591	2.07432	0.0466	0.04	-1.23029
																2.0868	0.0449	0.0368	0.60045	2.11279	0.0421	0.0426	-0.30611	2.07536	0.0464	0.0398	-1.23049
																2.08784	0.0447	0.0368	0.60025	2.11384	0.042	0.0432	-0.30621	2.0764	0.0463	0.0396	-1.23049
																2.08888	0.0446	0.0367	0.60025	2.11487	0.0419	0.0438	-0.30651	2.07744	0.0461	0.0395	-1.23069
																2.08991	0.0444	0.0367	0.60005	2.11591	0.0419	0.0444	-0.30661	2.07848	0.0459	0.0394	-1.23089
																2.09096	0.0443	0.0366	0.60005	2.11695	0.0418	0.0451	-0.30681	2.07952	0.0458	0.0393	-1.23089
																2.09199	0.0442	0.0366	0.59995	2.11799	0.0418	0.0459	-0.30691	2.08056	0.0456	0.0392	-1.23099
																2.09304	0.0441	0.0365	0.59995	2.11904	0.0418	0.0467	-0.30721	2.08159	0.0454	0.0392	-1.23129
																2.09407	0.0439	0.0365	0.59975	2.12007	0.0418	0.0475	-0.30741	2.08264	0.0453	0.0391	-1.23149
																2.09512	0.0438	0.0365	0.59965	2.12112	0.0417	0.0484	-0.30761	2.08367	0.0451	0.0391	-1.23179
																2.09616	0.0437	0.0365	0.59955	2.12215	0.0417	0.0493	-0.30781	2.08471	0.045	0.0392	-1.23199
																2.0972	0.0436	0.0364	0.59955	2.1232	0.0417	0.0503	-0.30821	2.08575	0.045	0.0392	-1.23219
																2.09824	0.0434	0.0364	0.59935	2.12423	0.0417	0.0513	-0.30841	2.08679	0.0449	0.0392	-1.23249
																2.09927	0.0433	0.0364	0.59925	2.12527	0.0418	0.0524	-0.30871	2.08783	0.0447	0.0393	-1.23279
																2.10032	0.0432	0.0364	0.59915	2.12632	0.042	0.0536	-0.30901	2.08887	0.0446	0.0394	-1.23309
																2.10135	0.0431	0.0364	0.59905	2.12735	0.0421	0.0547	-0.30931	2.08991	0.0444	0.0395	-1.23339
																2.1024	0.043	0.0364	0.59895	2.1284	0.0427	0.056	-0.30961	2.09095	0.0443	0.0396	-1.23369
																2.10343	0.0429	0.0365	0.59875	2.12943	0.0435	0.0573	-0.31001	2.09199	0.0442	0.0397	-1.23409
																2.10448	0.0428	0.0365	0.59865	2.13048	0.0442	0.0586	-0.31041	2.09303	0.0441	0.0399	-1.23439
																2.10551	0.0427	0.0365	0.59855	2.13152	0.045	0.06	-0.31081	2.09407	0.0439	0.04	-1.23469
																2.10656	0.0426	0.0366	0.59835	2.13256	0.0457	0.0614	-0.31121	2.09511	0.0438	0.0402	-1.23509
																2.10759	0.0426	0.0367	0.59825	2.1336	0.046	0.0629	-0.31171	2.09615	0.0437	0.0404	-1.23539
																2.10863	0.0425	0.0367	0.59815	2.13463	0.0463	0.0644	-0.31221	2.09719	0.0436	0.0406	-1.23579
																2.10967	0.0424	0.0368	0.59795	2.13568	0.0466	0.066	-0.31291	2.09823	0.0434	0.0408	-1.23609
																2.11071	0.0422	0.037	0.59755	2.13672	0.0474	0.0676	-0.31341	2.09927	0.0433	0.041	-1.23649
																2.11176	0.0422	0.0371	0.59745	2.13776	0.0482	0.0693	-0.31401	2.10031	0.0432	0.0412	-1.23679
																2.11279	0.0421	0.0372	0.59725	2.1388	0.0491	0.071	-0.31471	2.10135	0.0431	0.0415	-1.23709
																2.11384	0.042	0.0374	0.59695	2.13985	0.0506	0.0727	-0.31541	2.10239	0.043	0.0417	-1.23749
																2.11487	0.0419	0.0376	0.59665	2.14088	0.0524	0.0745	-0.31601	2.10343	0.0429	0.042	-1.23779
																2.11592	0.0419	0.0378	0.59645	2.14192	0.055	0.0763	-0.31681	2.10447	0.0428	0.0422	-1.23829
																2.11695	0.0418	0.038	0.59615	2.14296	0.0569	0.0781	-0.31761	2.1055	0.0427	0.0425	-1.23859
																2.11799	0.0418	0.0383	0.59585	2.144	0.0579	0.0799	-0.31841	2.10655	0.0426	0.0427	-1.23889
																2.11904	0.0418	0.0386	0.59555	2.14505	0.0588	0.0818	-0.31921	2.10758	0.0426	0.043	-1.23929
																2.12007	0.0418	0.0389	0.59525	2.14608	0.0602	0.0837	-0.32021	2.10863	0.0425	0.0433	-1.23969
																2.12112	0.0417	0.0393	0.59475	2.14713	0.0621	0.0855	-0.32111	2.10966	0.0424	0.0435	-1.23989
																2.12215	0.0417	0.0396	0.59445	2.14817	0.0642	0.0874	-0.32211	2.11071	0.0422	0.0438	-1.24029
																2.1232	0.0417	0.0401	0.59395	2.14921	0.0663	0.0893	-0.32311	2.11175	0.0422	0.0441	-1.24059
																2.12423	0.0417	0.0405	0.59355	2.15025	0.0693	0.0912	-0.32411	2.11279	0.0421	0.0443	-1.24089
																2.12528	0.0418	0.041	0.59315	2.15129	0.0731	0.0931	-0.32511	2.11383	0.042	0.0446	-1.24109
																2.12632	0.042	0.0416	0.59275	2.15233	0.0766	0.095	-0.32611	2.11486	0.0419	0.0449	-1.24149
																2.12735	0.0421	0.0421	0.59235	2.15337	0.0795	0.0969	-0.32681	2.11591	0.0419	0.0451	-1.24179
																2.1284	0.0427	0.0428	0.59225	2.15441	0.082	0.0988	-0.32731	2.11694	0.0418	0.0454	-1.24209
																2.12943	0.0435	0.0434	0.59245	2.15545	0.0848	0.1006	-0.32791	2.11799	0.0418	0.0457	-1.24239
																2.13048	0.0442	0.0441	0.59245	2.1565	0.0883	0.1024	-0.32851	2.11903	0.0418	0.046	-1.24269
																2.13152	0.045	0.0449	0.59245	2.15753	0.0924	0.1042	-0.32921	2.12007	0.0418	0.0462	-1.24279
																2.13256	0.0457	0.0457	0.59235	2.15857	0.0962	0.1059	-0.33041	2.12111	0.0417	0.0465	-1.24309
																2.1336	0.046	0.0466	0.59175	2.15962	0.1001	0.1076	-0.33161	2.12215	0.0417	0.0468	-1.24289
																2.13464	0.0463	0.0475	0.59115	2.16065	0.1033	0.1093	-0.33291	2.12319	0.0417	0.0471	-1.24249
																2.13568	0.0466	0.0485	0.59045	2.1617	0.1057	0.1109	-0.33371	2.12422	0.0417	0.0474	-1.24229
																2.13672	0.0474	0.0496	0.59015	2.16274	0.108	0.1124	-0.33461	2.12527	0.0418	0.0478	-1.24199
																2.13776	0.0482	0.0507	0.58985	2.16379	0.1104	0.1139	-0.33541	2.12631	0.042	0.0481	-1.24179
																2.1388	0.0491	0.0518	0.58965	2.16482	0.113	0.1153	-0.33561	2.12735	0.0421	0.0485	-1.24209
																2.13985	0.0506	0.053	0.58995	2.16586	0.1163	0.1167	-0.33561	2.12839	0.0427	0.0489	-1.24249
																2.14088	0.0524	0.0543	0.59045	2.16691	0.12	0.118	-0.33481	2.12943	0.0435	0.0493	-1.24289
																2.14193	0.055	0.0557	0.59165	2.16794	0.1243	0.1192	-0.33471	2.13047	0.0442	0.0498	-1.24289
																2.14296	0.0569	0.0571	0.59215	2.16899	0.1275	0.1203	-0.33551	2.13151	0.045	0.0503	-1.24289
																2.144	0.0579	0.0585	0.59175	2.17003	0.1307	0.1214	-0.33651	2.13255	0.0457	0.0508	-1.24289
																2.14505	0.0588	0.0601	0.59105	2.17107	0.1339	0.1223	-0.33701	2.13359	0.046	0.0514	-1.24239
																2.14608	0.0602	0.0617	0.59085	2.17211	0.1363	0.1232	-0.33691	2.13463	0.0463	0.0521	-1.24169
																2.14713	0.0621	0.0633	0.59115	2.17315	0.1381	0.124	-0.33671	2.13567	0.0466	0.0528	-1.24029
																2.14817	0.0642	0.065	0.59155	2.17419	0.1406	0.1247	-0.33651	2.13672	0.0474	0.0536	-1.23959
																2.14921	0.0663	0.0668	0.59185	2.17523	0.1415	0.1253	-0.33541	2.13775	0.0482	0.0544	-1.23999
																2.15025	0.0693	0.0686	0.59305	2.17628	0.1429	0.1258	-0.33351	2.1388	0.0491	0.0553	-1.24049
																2.15129	0.0731	0.0705	0.59495	2.17732	0.1443	0.1262	-0.33191	2.13984	0.0506	0.0563	-1.24069
																2.15233	0.0766	0.0724	0.59655	2.17836	0.1459	0.1265	-0.33091	2.14087	0.0524	0.0574	-1.24049
																2.15337	0.0795	0.0744	0.59745	2.1794	0.1482	0.1267	-0.33031	2.14192	0.055	0.0586	-1.24009
																2.15441	0.082	0.0765	0.59785	2.18044	0.1515	0.1268	-0.32931	2.14295	0.0569	0.0598	-1.23989
																2.15545	0.0848	0.0785	0.59865	2.18148	0.1527	0.1268	-0.32761	2.144	0.0579	0.0612	-1.23889
																2.1565	0.0883	0.0806	0.60005	2.18252	0.1546	0.1267	-0.32531	2.14504	0.0588	0.0626	-1.23719
																2.15753	0.0924	0.0828	0.60195	2.18357	0.1564	0.1264	-0.32321	2.14608	0.0602	0.0642	-1.23589
																2.15858	0.0962	0.0849	0.60365	2.18461	0.1586	0.1261	-0.32101	2.14712	0.0621	0.0659	-1.23529
																2.15962	0.1001	0.0871	0.60535	2.18565	0.1587	0.1257	-0.31951	2.14816	0.0642	0.0676	-1.23519
																2.16065	0.1033	0.0893	0.60635	2.18669	0.1579	0.1252	-0.31871	2.1492	0.0663	0.0695	-1.23479
																2.1617	0.1057	0.0916	0.60645	2.18773	0.1575	0.1245	-0.31791	2.15024	0.0693	0.0715	-1.23389
																2.16274	0.108	0.0938	0.60655	2.18878	0.1568	0.1238	-0.31701	2.15129	0.0731	0.0736	-1.23239
																2.16379	0.1104	0.096	0.60675	2.18981	0.1552	0.123	-0.31581	2.15232	0.0766	0.0758	-1.23129
																2.16482	0.113	0.0982	0.60715	2.19086	0.1517	0.1221	-0.31391	2.15337	0.0795	0.0781	-1.23019
																2.16587	0.1163	0.1004	0.60825	2.1919	0.1487	0.1211	-0.31151	2.1544	0.082	0.0805	-1.22979
																2.16691	0.12	0.1026	0.60975	2.19295	0.1453	0.12	-0.30841	2.15545	0.0848	0.0829	-1.23029
																2.16794	0.1243	0.1048	0.61185	2.19398	0.1428	0.1188	-0.30631	2.15649	0.0883	0.0855	-1.23089
																2.16899	0.1275	0.107	0.61285	2.19502	0.138	0.1175	-0.30421	2.15752	0.0924	0.0881	-1.23139
																2.17003	0.1307	0.1091	0.61395	2.19607	0.134	0.1161	-0.30191	2.15857	0.0962	0.0908	-1.23169
																2.17107	0.1339	0.1111	0.61515	2.19711	0.1312	0.1147	-0.30041	2.15961	0.1001	0.0936	-1.23129
																2.17211	0.1363	0.1131	0.61555	2.19815	0.13	0.1132	-0.29941	2.16065	0.1033	0.0964	-1.23049
																2.17316	0.1381	0.115	0.61545	2.19919	0.1301	0.1116	-0.29761	2.16169	0.1057	0.0993	-1.22899
																2.17419	0.1406	0.1169	0.61605	2.20024	0.1304	0.11	-0.29731	2.16274	0.108	0.1022	-1.22859
																2.17523	0.1415	0.1187	0.61515	2.20128	0.1291	0.1083	-0.29641	2.16378	0.1104	0.1051	-1.22809
																2.17628	0.1429	0.1204	0.61485	2.20231	0.1272	0.1065	-0.29541	2.16481	0.113	0.108	-1.22749
																2.17732	0.1443	0.122	0.61465	2.20336	0.1231	0.1047	-0.29411	2.16586	0.1163	0.1109	-1.22759
																2.17836	0.1459	0.1236	0.61465	2.2044	0.1177	0.1028	-0.29201	2.1669	0.12	0.1138	-1.22819
																2.1794	0.1482	0.125	0.61555	2.20545	0.113	0.1009	-0.28881	2.16794	0.1243	0.1166	-1.22799
																2.18045	0.1515	0.1263	0.61755	2.20649	0.1083	0.099	-0.28761	2.16898	0.1275	0.1194	-1.22919
																2.18148	0.1527	0.1276	0.61745	2.20753	0.1051	0.097	-0.28561	2.17003	0.1307	0.1221	-1.22969
																2.18252	0.1546	0.1287	0.61825	2.20857	0.1027	0.095	-0.28351	2.17106	0.1339	0.1247	-1.23009
																2.18357	0.1564	0.1296	0.61915	2.20961	0.0999	0.093	-0.28101	2.1721	0.1363	0.1272	-1.23009
																2.18461	0.1586	0.1305	0.62045	2.21066	0.0953	0.0909	-0.28051	2.17315	0.1381	0.1296	-1.22919
																2.18565	0.1587	0.1312	0.61985	2.2117	0.0917	0.0889	-0.28081	2.17418	0.1406	0.1319	-1.22709
																2.18669	0.1579	0.1318	0.61845	2.21274	0.0884	0.0868	-0.28051	2.17523	0.1415	0.134	-1.22689
																2.18774	0.1575	0.1323	0.61755	2.21378	0.0842	0.0848	-0.28051	2.17627	0.1429	0.1359	-1.22579
																2.18878	0.1568	0.1326	0.61655	2.21482	0.0787	0.0827	-0.28131	2.17732	0.1443	0.1377	-1.22449
																2.18981	0.1552	0.1328	0.61475	2.21587	0.073	0.0806	-0.28391	2.17835	0.1459	0.1393	-1.22259
																2.19086	0.1517	0.1328	0.61125	2.21691	0.0683	0.0786	-0.28591	2.17939	0.1482	0.1407	-1.22259
																2.1919	0.1487	0.1327	0.60835	2.21795	0.0644	0.0765	-0.28821	2.18044	0.1515	0.1419	-1.22319
																2.19295	0.1453	0.1325	0.60515	2.21899	0.0609	0.0745	-0.28951	2.18147	0.1527	0.1429	-1.22319
																2.19398	0.1428	0.1321	0.60305	2.22004	0.0586	0.0725	-0.29301	2.18252	0.1546	0.1437	-1.22329
																2.19503	0.138	0.1316	0.59875	2.22108	0.0565	0.0706	-0.29561	2.18356	0.1564	0.1442	-1.22409
																2.19607	0.134	0.131	0.59535	2.22212	0.0547	0.0686	-0.29701	2.18461	0.1586	0.1445	-1.22649
																2.19711	0.1312	0.1302	0.59335	2.22316	0.0527	0.0667	-0.29671	2.18564	0.1587	0.1446	-1.22819
																2.19815	0.13	0.1293	0.59305	2.2242	0.0502	0.0648	-0.29501	2.18668	0.1579	0.1444	-1.23009
																2.19919	0.1301	0.1282	0.59425	2.22525	0.0479	0.063	-0.29311	2.18773	0.1575	0.144	-1.23089
																2.20024	0.1304	0.1271	0.59565	2.22629	0.0455	0.0612	-0.29271	2.18877	0.1568	0.1434	-1.23379
																2.20128	0.1291	0.1258	0.59565	2.22733	0.0436	0.0595	-0.29281	2.18981	0.1552	0.1426	-1.23569
																2.20232	0.1272	0.1244	0.59515	2.22838	0.0418	0.0578	-0.29511	2.19085	0.1517	0.1415	-1.23629
																2.20336	0.1231	0.1229	0.59255	2.22942	0.0399	0.0561	-0.29861	2.1919	0.1487	0.1402	-1.23509
																2.2044	0.1177	0.1213	0.58875	2.23046	0.0384	0.0545	-0.30141	2.19294	0.1453	0.1387	-1.23249
																2.20545	0.113	0.1196	0.58575	2.2315	0.0371	0.0529	-0.30421	2.19397	0.1428	0.137	-1.22949
																2.20649	0.1083	0.1178	0.58285	2.23255	0.0358	0.0514	-0.30541	2.19502	0.138	0.1351	-1.22799
																2.20753	0.1051	0.1159	0.58155	2.23359	0.0348	0.05	-0.30581	2.19606	0.134	0.133	-1.22709
																2.20857	0.1027	0.114	0.58105	2.23463	0.0337	0.0485	-0.30661	2.19711	0.1312	0.1308	-1.22819
																2.20961	0.0999	0.1119	0.58035	2.23568	0.0323	0.0472	-0.30911	2.19814	0.13	0.1284	-1.23059
																2.21066	0.0953	0.1098	0.57785	2.23671	0.0314	0.0459	-0.31071	2.19919	0.1301	0.1259	-1.23219
																2.2117	0.0917	0.1077	0.57635	2.23776	0.0307	0.0446	-0.31191	2.20023	0.1304	0.1232	-1.23379
																2.21274	0.0884	0.1055	0.57525	2.2388	0.0303	0.0435	-0.31411	2.20127	0.1291	0.1204	-1.23379
																2.21378	0.0842	0.1032	0.57335	2.23984	0.0299	0.0423	-0.31751	2.20231	0.1272	0.1176	-1.23309
																2.21483	0.0787	0.1009	0.57015	2.24089	0.0295	0.0412	-0.32111	2.20335	0.1231	0.1146	-1.23269
																2.21587	0.073	0.0986	0.56675	2.24193	0.0293	0.0402	-0.32381	2.2044	0.1177	0.1116	-1.23419
																2.21691	0.0683	0.0963	0.56435	2.24298	0.029	0.0392	-0.32561	2.20544	0.113	0.1085	-1.23459
																2.21795	0.0644	0.0939	0.56285	2.24402	0.0288	0.0382	-0.32711	2.20648	0.1083	0.1054	-1.23489
																2.21899	0.0609	0.0916	0.56165	2.24506	0.0286	0.0373	-0.32741	2.20752	0.1051	0.1022	-1.23599
																2.22004	0.0586	0.0892	0.56175	2.2461	0.0284	0.0365	-0.32761	2.20856	0.1027	0.0991	-1.23859
																2.22108	0.0565	0.0868	0.56205	2.24714	0.0283	0.0357	-0.32741	2.20961	0.0999	0.0959	-1.24129
																2.22212	0.0547	0.0845	0.56255	2.24819	0.0281	0.0349	-0.32751	2.21065	0.0953	0.0928	-1.24319
																2.22316	0.0527	0.0821	0.56295	2.24923	0.028	0.0342	-0.32811	2.2117	0.0917	0.0896	-1.24429
																2.2242	0.0502	0.0798	0.56275	2.25028	0.0278	0.0335	-0.32861	2.21273	0.0884	0.0866	-1.24519
																2.22525	0.0479	0.0775	0.56275	2.25132	0.0278	0.0329	-0.32921	2.21377	0.0842	0.0835	-1.24489
																2.22629	0.0455	0.0753	0.56255	2.25236	0.0277	0.0323	-0.32941	2.21482	0.0787	0.0806	-1.24449
																2.22734	0.0436	0.0731	0.56285	2.25341	0.0275	0.0317	-0.32951	2.21586	0.073	0.0776	-1.24389
																2.22838	0.0418	0.0709	0.56325	2.25445	0.0274	0.0312	-0.32971	2.21691	0.0683	0.0748	-1.24359
																2.22942	0.0399	0.0687	0.56355	2.25549	0.0273	0.0307	-0.32961	2.21794	0.0644	0.072	-1.24389
																2.23046	0.0384	0.0666	0.56415	2.25653	0.0271	0.0302	-0.32931	2.21899	0.0609	0.0694	-1.24409
																2.2315	0.0371	0.0646	0.56485	2.25757	0.027	0.0298	-0.32911	2.22003	0.0586	0.0668	-1.24449
																2.23255	0.0358	0.0626	0.56555	2.25862	0.0269	0.0294	-0.32871	2.22107	0.0565	0.0643	-1.24449
																2.23359	0.0348	0.0607	0.56645	2.25966	0.0269	0.029	-0.32831	2.22212	0.0547	0.0619	-1.24459
																2.23463	0.0337	0.0588	0.56725	2.26071	0.0268	0.0286	-0.32841	2.22315	0.0527	0.0596	-1.24479
																2.23568	0.0323	0.057	0.56765	2.26175	0.0267	0.0283	-0.32801	2.2242	0.0502	0.0574	-1.24469
																2.23671	0.0314	0.0552	0.56855	2.26279	0.0266	0.028	-0.32741	2.22524	0.0479	0.0553	-1.24449
																2.23776	0.0307	0.0535	0.56955	2.26384	0.0265	0.0277	-0.32671	2.22628	0.0455	0.0533	-1.24439
																2.2388	0.0303	0.0519	0.57075	2.26488	0.0264	0.0274	-0.32591	2.22733	0.0436	0.0514	-1.24409
																2.23985	0.0299	0.0503	0.57195	2.26593	0.0263	0.0272	-0.32521	2.22837	0.0418	0.0497	-1.24399
																2.24089	0.0295	0.0488	0.57305	2.26697	0.0263	0.0269	-0.32441	2.22942	0.0399	0.048	-1.24419
																2.24193	0.0293	0.0473	0.57435	2.26801	0.0262	0.0267	-0.32371	2.23045	0.0384	0.0464	-1.24399
																2.24298	0.029	0.0459	0.57545	2.26905	0.0262	0.0265	-0.32291	2.2315	0.0371	0.0449	-1.24379
																2.24402	0.0288	0.0446	0.57655	2.27009	0.0261	0.0263	-0.32221	2.23254	0.0358	0.0435	-1.24319
																2.24506	0.0286	0.0433	0.57765	2.27114	0.0261	0.0261	-0.32161	2.23358	0.0348	0.0422	-1.24279
																2.2461	0.0284	0.0421	0.57865	2.27218	0.026	0.0259	-0.32091	2.23463	0.0337	0.041	-1.24239
																2.24714	0.0283	0.041	0.57965	2.27323	0.0259	0.0258	-0.32031	2.23567	0.0323	0.0398	-1.24189
																2.24819	0.0281	0.0399	0.58055	2.27427	0.0258	0.0256	-0.31971	2.23671	0.0314	0.0387	-1.24149
																2.24923	0.028	0.0389	0.58145	2.27531	0.0257	0.0255	-0.31921	2.23775	0.0307	0.0378	-1.24109
																2.25028	0.0278	0.0379	0.58225	2.27636	0.0257	0.0254	-0.31861	2.23879	0.0303	0.0368	-1.24069
																2.25132	0.0278	0.037	0.58315	2.2774	0.0256	0.0252	-0.31811	2.23984	0.0299	0.036	-1.24039
																2.25236	0.0277	0.0361	0.58395	2.27845	0.0255	0.0251	-0.31771	2.24088	0.0295	0.0352	-1.23999
																2.25341	0.0275	0.0352	0.58465	2.27949	0.0254	0.025	-0.31731	2.24193	0.0293	0.0345	-1.23969
																2.25445	0.0274	0.0345	0.58525	2.28053	0.0254	0.0249	-0.31691	2.24297	0.029	0.0338	-1.23939
																2.25549	0.0273	0.0337	0.58595	2.28158	0.0253	0.0248	-0.31661	2.24401	0.0288	0.0332	-1.23929
																2.25653	0.0271	0.033	0.58645	2.28262	0.0253	0.0247	-0.31631	2.24505	0.0286	0.0326	-1.23889
																2.25758	0.027	0.0324	0.58695	2.28367	0.0252	0.0246	-0.31601	2.24609	0.0284	0.0321	-1.23869
																2.25862	0.0269	0.0318	0.58745	2.28471	0.0252	0.0245	-0.31561	2.24714	0.0283	0.0316	-1.23859
																2.25966	0.0269	0.0312	0.58805	2.28575	0.0251	0.0244	-0.31531	2.24818	0.0281	0.0311	-1.23839
																2.26071	0.0268	0.0307	0.58845	2.2868	0.0251	0.0243	-0.31511	2.24923	0.028	0.0307	-1.23829
																2.26175	0.0267	0.0302	0.58885	2.28784	0.025	0.0243	-0.31491	2.25027	0.0278	0.0304	-1.23819
																2.2628	0.0266	0.0297	0.58925	2.28889	0.0249	0.0242	-0.31471	2.25131	0.0278	0.03	-1.23809
																2.26384	0.0265	0.0293	0.58955	2.28993	0.0248	0.0241	-0.31451	2.25236	0.0277	0.0297	-1.23799
																2.26488	0.0264	0.0289	0.58985	2.29097	0.0248	0.024	-0.31441	2.2534	0.0275	0.0294	-1.23779
																2.26593	0.0263	0.0285	0.59015	2.29202	0.0248	0.024	-0.31411	2.25445	0.0274	0.0291	-1.23779
																2.26697	0.0263	0.0282	0.59045	2.29306	0.0248	0.0239	-0.31401	2.25548	0.0273	0.0289	-1.23769
																2.26802	0.0262	0.0278	0.59075	2.29411	0.0248	0.0238	-0.31381	2.25652	0.0271	0.0286	-1.23769
																2.26905	0.0262	0.0275	0.59105	2.29515	0.0247	0.0238	-0.31371	2.25757	0.027	0.0284	-1.23759
																2.27009	0.0261	0.0272	0.59125	2.29619	0.0247	0.0237	-0.31351	2.25861	0.0269	0.0282	-1.23759
																2.27114	0.0261	0.027	0.59145	2.29724	0.0246	0.0237	-0.31341	2.25966	0.0269	0.028	-1.23759
																2.27218	0.026	0.0267	0.59165	2.29828	0.0246	0.0236	-0.31341	2.2607	0.0268	0.0279	-1.23739
																2.27323	0.0259	0.0265	0.59175	2.29933	0.0245	0.0236	-0.31331	2.26174	0.0267	0.0277	-1.23739
																2.27427	0.0258	0.0263	0.59185	2.30037	0.0244	0.0235	-0.31331	2.26279	0.0266	0.0276	-1.23729
																2.27531	0.0257	0.0261	0.59195	2.30141	0.0243	0.0235	-0.31321	2.26383	0.0265	0.0274	-1.23729
																2.27636	0.0257	0.0259	0.59215	2.30246	0.0242	0.0234	-0.31311	2.26488	0.0264	0.0273	-1.23719
																2.2774	0.0256	0.0257	0.59225	2.3035	0.0241	0.0234	-0.31311	2.26592	0.0263	0.0272	-1.23719
																2.27845	0.0255	0.0255	0.59235	2.30455	0.0241	0.0233	-0.31311	2.26696	0.0263	0.027	-1.23719
																2.27949	0.0254	0.0254	0.59235	2.30559	0.024	0.0233	-0.31301	2.26801	0.0262	0.0269	-1.23719
																2.28053	0.0254	0.0252	0.59255	2.30663	0.0239	0.0232	-0.31301	2.26904	0.0262	0.0268	-1.23719
																2.28158	0.0253	0.0251	0.59255	2.30768	0.0238	0.0232	-0.31291	2.27009	0.0261	0.0267	-1.23709
																2.28262	0.0253	0.0249	0.59275	2.30872	0.0237	0.0232	-0.31291	2.27113	0.0261	0.0266	-1.23709
																2.28367	0.0252	0.0248	0.59275	2.30977	0.0237	0.0232	-0.31281	2.27218	0.026	0.0265	-1.23709
																2.28471	0.0252	0.0247	0.59285	2.31081	0.0237	0.0231	-0.31281	2.27322	0.0259	0.0264	-1.23719
																2.28575	0.0251	0.0246	0.59285	2.31185	0.0236	0.0231	-0.31271	2.27426	0.0258	0.0263	-1.23709
																2.2868	0.0251	0.0245	0.59295	2.3129	0.0236	0.0231	-0.31281	2.27531	0.0257	0.0262	-1.23709
																2.28784	0.025	0.0244	0.59295	2.31395	0.0236	0.0231	-0.31281	2.27635	0.0257	0.0261	-1.23699
																2.28889	0.0249	0.0243	0.59295	2.31499	0.0235	0.0231	-0.31281	2.2774	0.0256	0.026	-1.23699
																2.28993	0.0248	0.0242	0.59295	2.31604	0.0235	0.0231	-0.31271	2.27844	0.0255	0.0259	-1.23689
																2.29097	0.0248	0.0241	0.59305	2.31708	0.0234	0.0231	-0.31271	2.27948	0.0254	0.0259	-1.23689
																2.29202	0.0248	0.024	0.59315	2.31813	0.0234	0.0231	-0.31261	2.28053	0.0254	0.0258	-1.23679
																2.29306	0.0248	0.0239	0.59325	2.31917	0.0234	0.0231	-0.31251	2.28157	0.0253	0.0257	-1.23689
																2.29411	0.0248	0.0238	0.59335	2.32021	0.0233	0.0231	-0.31261	2.28262	0.0253	0.0256	-1.23689
																2.29515	0.0247	0.0238	0.59325	2.32126	0.0232	0.0231	-0.31251	2.28366	0.0252	0.0255	-1.23689
																2.29619	0.0247	0.0237	0.59335	2.3223	0.0231	0.0231	-0.31261	2.2847	0.0252	0.0254	-1.23679
																2.29724	0.0246	0.0236	0.59335	2.32335	0.023	0.0231	-0.31251	2.28575	0.0251	0.0253	-1.23669
																2.29828	0.0246	0.0235	0.59345	2.32439	0.023	0.0232	-0.31261	2.28679	0.0251	0.0252	-1.23659
																2.29933	0.0245	0.0235	0.59335	2.32543	0.023	0.0232	-0.31261	2.28784	0.025	0.0252	-1.23649
																2.30037	0.0244	0.0234	0.59335	2.32648	0.023	0.0232	-0.31271	2.28888	0.0249	0.0251	-1.23649
																2.30141	0.0243	0.0233	0.59335	2.32753	0.0229	0.0233	-0.31271	2.28992	0.0248	0.025	-1.23639
																2.30246	0.0242	0.0233	0.59325	2.32858	0.0229	0.0233	-0.31281	2.29097	0.0248	0.0249	-1.23639
																2.3035	0.0241	0.0232	0.59325	2.32962	0.0229	0.0234	-0.31271	2.29201	0.0248	0.0248	-1.23629
																2.30455	0.0241	0.0231	0.59335	2.33066	0.0229	0.0235	-0.31281	2.29306	0.0248	0.0247	-1.23629
																2.30559	0.024	0.0231	0.59325	2.33171	0.0229	0.0235	-0.31281	2.2941	0.0248	0.0246	-1.23629
																2.30663	0.0239	0.023	0.59325	2.33275	0.0231	0.0236	-0.31291	2.29514	0.0247	0.0245	-1.23639
																2.30768	0.0238	0.0229	0.59325	2.3338	0.0231	0.0237	-0.31301	2.29619	0.0247	0.0244	-1.23639
																2.30872	0.0237	0.0229	0.59315	2.33484	0.0232	0.0238	-0.31301	2.29723	0.0246	0.0243	-1.23639
																2.30977	0.0237	0.0228	0.59325	2.33588	0.0232	0.0239	-0.31291	2.29828	0.0246	0.0242	-1.23629
																2.31081	0.0237	0.0228	0.59325	2.33694	0.0233	0.024	-0.31301	2.29932	0.0245	0.0241	-1.23629
																2.31185	0.0236	0.0227	0.59325	2.33798	0.0232	0.0241	-0.31301	2.30036	0.0244	0.024	-1.23629
																2.3129	0.0236	0.0227	0.59325	2.33902	0.0233	0.0242	-0.31301	2.30141	0.0243	0.024	-1.23629
																2.31395	0.0236	0.0226	0.59335	2.34007	0.0233	0.0243	-0.31311	2.30245	0.0242	0.0239	-1.23629
																2.315	0.0235	0.0226	0.59325	2.34111	0.0234	0.0244	-0.31311	2.3035	0.0241	0.0238	-1.23619
																2.31604	0.0235	0.0225	0.59335	2.34216	0.0235	0.0246	-0.31321	2.30454	0.0241	0.0237	-1.23609
																2.31708	0.0234	0.0225	0.59325	2.3432	0.0236	0.0247	-0.31321	2.30558	0.024	0.0236	-1.23619
																2.31813	0.0234	0.0224	0.59335	2.34424	0.0238	0.0248	-0.31321	2.30663	0.0239	0.0235	-1.23609
																2.31917	0.0234	0.0224	0.59335	2.3453	0.0239	0.025	-0.31331	2.30767	0.0238	0.0234	-1.23599
																2.32022	0.0233	0.0224	0.59325	2.34634	0.024	0.0251	-0.31341	2.30872	0.0237	0.0233	-1.23599
																2.32126	0.0232	0.0223	0.59325	2.34739	0.0241	0.0253	-0.31351	2.30976	0.0237	0.0232	-1.23589
																2.3223	0.0231	0.0223	0.59315	2.34843	0.0243	0.0254	-0.31361	2.3108	0.0237	0.0231	-1.23599
																2.32335	0.023	0.0223	0.59305	2.34947	0.0245	0.0256	-0.31371	2.31185	0.0236	0.0231	-1.23589
																2.32439	0.023	0.0222	0.59315	2.35052	0.0247	0.0258	-0.31371	2.31289	0.0236	0.023	-1.23579
																2.32544	0.023	0.0222	0.59315	2.35156	0.0249	0.026	-0.31371	2.31394	0.0236	0.0229	-1.23589
																2.32648	0.023	0.0222	0.59315	2.35261	0.0251	0.0261	-0.31391	2.31499	0.0235	0.0228	-1.23589
																2.32753	0.0229	0.0222	0.59305	2.35366	0.0252	0.0263	-0.31391	2.31603	0.0235	0.0227	-1.23589
																2.32858	0.0229	0.0222	0.59305	2.3547	0.0254	0.0265	-0.31401	2.31708	0.0234	0.0227	-1.23599
																2.32962	0.0229	0.0221	0.59315	2.35575	0.0256	0.0267	-0.31411	2.31812	0.0234	0.0226	-1.23589
																2.33066	0.0229	0.0221	0.59315	2.35679	0.0257	0.0268	-0.31411	2.31916	0.0234	0.0225	-1.23589
																2.33171	0.0229	0.0221	0.59315	2.35783	0.0259	0.027	-0.31401	2.32021	0.0233	0.0225	-1.23579
																2.33275	0.0231	0.0221	0.59335	2.35889	0.0261	0.0272	-0.31411	2.32125	0.0232	0.0224	-1.23589
																2.3338	0.0231	0.0221	0.59335	2.35993	0.0263	0.0274	-0.31411	2.3223	0.0231	0.0223	-1.23589
																2.33484	0.0232	0.0221	0.59345	2.36098	0.0265	0.0276	-0.31421	2.32334	0.023	0.0223	-1.23579
																2.33588	0.0232	0.0221	0.59345	2.36202	0.0267	0.0277	-0.31421	2.32438	0.023	0.0222	-1.23579
																2.33694	0.0233	0.0222	0.59345	2.36306	0.027	0.0279	-0.31441	2.32543	0.023	0.0222	-1.23579
																2.33798	0.0232	0.0222	0.59335	2.36412	0.0272	0.0281	-0.31441	2.32647	0.023	0.0221	-1.23559
																2.33903	0.0233	0.0222	0.59345	2.36516	0.0275	0.0283	-0.31451	2.32753	0.0229	0.0221	-1.23559
																2.34007	0.0233	0.0222	0.59345	2.3662	0.0278	0.0284	-0.31451	2.32857	0.0229	0.0221	-1.23549
																2.34111	0.0234	0.0223	0.59345	2.36725	0.0281	0.0286	-0.31461	2.32961	0.0229	0.022	-1.23549
																2.34216	0.0235	0.0223	0.59355	2.36829	0.0284	0.0287	-0.31461	2.33066	0.0229	0.022	-1.23539
																2.3432	0.0236	0.0224	0.59355	2.36935	0.0286	0.0289	-0.31451	2.3317	0.0229	0.022	-1.23549
																2.34425	0.0238	0.0224	0.59375	2.37039	0.0287	0.029	-0.31461	2.33275	0.0231	0.022	-1.23549
																2.3453	0.0239	0.0225	0.59375	2.37143	0.0289	0.0292	-0.31461	2.33379	0.0231	0.022	-1.23549
																2.34634	0.024	0.0225	0.59385	2.37248	0.0291	0.0293	-0.31471	2.33483	0.0232	0.022	-1.23539
																2.34739	0.0241	0.0226	0.59385	2.37352	0.0294	0.0294	-0.31461	2.33588	0.0232	0.022	-1.23539
																2.34843	0.0243	0.0227	0.59395	2.37457	0.0296	0.0295	-0.31461	2.33693	0.0233	0.022	-1.23539
																2.34947	0.0245	0.0228	0.59405	2.37562	0.0299	0.0296	-0.31461	2.33797	0.0232	0.022	-1.23529
																2.35052	0.0247	0.0229	0.59415	2.37666	0.0301	0.0297	-0.31461	2.33902	0.0233	0.0221	-1.23519
																2.35156	0.0249	0.023	0.59425	2.37771	0.0304	0.0298	-0.31451	2.34006	0.0233	0.0221	-1.23519
																2.35262	0.0251	0.0231	0.59435	2.37876	0.0307	0.0299	-0.31461	2.34111	0.0234	0.0221	-1.23519
