# Supplementary material for: Strain regulation retards natural operation decay of perovskite solar cells
Source: Nature. 2024 Oct 14;635(8040):882–9. doi: 10.1038/s41586-024-08161-x (PMC11602722; doi:10.1038/s41586-024-08161-x)
Supplement: Supplementary file 9 — Source Data Extended Data Fig. 4 [file 41586_2024_8161_MOESM9_ESM.xlsx]

## Sheet: Sheet1
Extended Data Fig. 4b						Extended Data Fig. 4c					Extended Data Fig. 4d
0	0.1	0.3	0.5	0.7		0.1	0.3	0.5	0.7		0.1	0.3	0.5	0.7
23.54	24.32	25.03	25.7	24.51		17.81	18.29	18.45	18.13		18.06	18.13	18.41	16.96
24.04	25.12	25.11	25.87	25.73		18.29	19.35	19.02	17.95		19.02	18.97	19.15	17.86
24.13	24.41	25.22	26.32	24.9		18.52	18.36	18.69	17.8		18.67	18.68	19.33	17.82
23.68	25.32	25.81	26.04	25.3		19.07	18.88	19.47	17.54		18.41	18.26	18.92	17.04
24.32	25.22	25.3	25.8	24.99		18.1	18.6	18.59	17.34		18.35	18.38	18.42	17.25
23.65	24.64	25.87	25.94	25.33		18.89	18.93	19.13	17.63		18.57	18.62	18.99	17.48
24.5	24.92	25.58	26.08	25.74		18.49	19.19	19.12	17.73		18.49	18.61	18.75	17.39
24.31	24.38	25.54	26.23	24.89		18.93	18.85	19.05	17.83		18.89	18.91	18.66	17.87
23.95	25.42	25.39	26.35	25.02		18.25	18.7	18.92	17.19		18.31	18.41	18.93	17.12
24.08	24.96	25.77	25.8	24.84		18.05	19.05	19.16	17.46		18.63	18.53	19.14	17.31
