# Supplementary material for: Strain regulation retards natural operation decay of perovskite solar cells
Source: Nature. 2024 Oct 14;635(8040):882–9. doi: 10.1038/s41586-024-08161-x (PMC11602722; doi:10.1038/s41586-024-08161-x)
Supplement: Supplementary file 10 — Source Data Extended Data Fig. 5 [file 41586_2024_8161_MOESM10_ESM.xlsx]

## Sheet: Sheet1
Extended Data Fig. 5a							Extended Data Fig. 5c			Extended Data Fig. 5d
PbI2 powder		PbI2-DMF single crystal		PhSe-plumbate powder
5.00095	17	5.00095	12.7546	5.00095	42.8571		-0.5	0.04591		330.003	0.17624
5.02132	12	5.02132	8.0779	5.02132	42.8571		-0.49975	0.04551		330.009	0.1366
5.04169	9	5.04169	12.7546	5.04169	30.3571		-0.49951	0.04511		330.014	0.13864
5.06207	14	5.06207	17.0061	5.06207	23.2143		-0.49926	0.04471		330.02	0.14068
5.08244	14	5.08244	14.4552	5.08244	57.1429		-0.49902	0.04431		330.026	0.14188
5.10281	14	5.10281	14.8803	5.10281	25		-0.49877	0.04483		330.031	0.14307
5.12318	22	5.12318	15.7307	5.12318	51.7857		-0.49853	0.04535		330.037	0.15566
5.14356	15	5.14356	12.7546	5.14356	46.4286		-0.49828	0.04491		330.042	0.15472
5.16393	12	5.16393	8.0779	5.16393	39.2857		-0.49804	0.04448		330.048	0.11999
5.1843	11	5.1843	12.7546	5.1843	19.6429		-0.49779	0.04399		330.053	0.06272
5.20467	12	5.20467	17.0061	5.20467	41.0714		-0.49755	0.04349		330.059	0.00602
5.22505	14	5.22505	14.4552	5.22505	30.3571		-0.4973	0.04395		330.064	-0.05068
5.24542	15	5.24542	14.8803	5.24542	23.2143		-0.49706	0.04441		330.07	-0.10794
5.26579	12	5.26579	12.7546	5.26579	26.7857		-0.49682	0.04488		330.076	-0.16521
5.28616	13	5.28616	8.0779	5.28616	46.4286		-0.49657	0.04536		330.081	-0.20501
5.30654	11	5.30654	12.7546	5.30654	44.6429		-0.49633	0.04488		330.087	-0.23129
5.32691	9	5.32691	17.0061	5.32691	44.6429		-0.49608	0.0444		330.092	-0.22378
5.34728	13	5.34728	12.7546	5.34728	32.1429		-0.49584	0.04502		330.098	-0.19373
5.36765	17	5.36765	8.0779	5.36765	33.9286		-0.49559	0.04563		330.103	-0.15918
5.38802	12	5.38802	12.7546	5.38802	33.9286		-0.49535	0.04568		330.109	-0.12463
5.4084	9	5.4084	12.7546	5.4084	26.7857		-0.4951	0.04572		330.114	-0.08867
5.42877	14	5.42877	8.0779	5.42877	42.8571		-0.49486	0.04495		330.12	-0.05271
5.44914	14	5.44914	12.7546	5.44914	42.8571		-0.49461	0.04419		330.126	-0.03171
5.46951	14	5.46951	17.0061	5.46951	30.3571		-0.49437	0.04399		330.131	-0.01071
5.48989	22	5.48989	14.4552	5.48989	23.2143		-0.49412	0.04379		330.137	0.03535
5.51026	15	5.51026	14.8803	5.51026	57.1429		-0.49388	0.04497		330.142	0.08142
5.53063	12	5.53063	15.7307	5.53063	25		-0.49364	0.04615		330.148	0.11537
5.551	11	5.551	12.7546	5.551	51.7857		-0.49339	0.04562		330.153	0.11778
5.57138	12	5.57138	8.0779	5.57138	46.4286		-0.49315	0.04509		330.159	0.08386
5.59175	14	5.59175	12.7546	5.59175	39.2857		-0.4929	0.04413		330.164	0.04994
5.61212	15	5.61212	12.7546	5.61212	19.6429		-0.49266	0.04317		330.17	0.0377
5.63249	12	5.63249	8.0779	5.63249	41.0714		-0.49241	0.04393		330.176	0.02546
5.65287	17	5.65287	12.7546	5.65287	30.3571		-0.49217	0.04468		330.181	0.01323
5.67324	12	5.67324	17.0061	5.67324	23.2143		-0.49192	0.0451		330.187	0.000991825
5.69361	9	5.69361	14.4552	5.69361	26.7857		-0.49168	0.04551		330.192	0.01241
5.71398	14	5.71398	12.7546	5.71398	46.4286		-0.49143	0.04592		330.198	0.02384
5.73436	14	5.73436	8.0779	5.73436	44.6429		-0.49119	0.04633		330.203	0.03526
5.75473	14	5.75473	12.7546	5.75473	44.6429		-0.49094	0.04566		330.209	0.04668
5.7751	17	5.7751	17.0061	5.7751	32.1429		-0.4907	0.045		330.214	0.02588
5.79547	12	5.79547	12.7546	5.79547	33.9286		-0.49046	0.04528		330.22	0.00508
5.81585	9	5.81585	8.0779	5.81585	33.9286		-0.49021	0.04557		330.226	-0.01573
5.83622	14	5.83622	12.7546	5.83622	26.7857		-0.48997	0.04501		330.231	-0.03653
5.85659	17	5.85659	17.0061	5.85659	42.8571		-0.48972	0.04445		330.237	-0.05902
5.87696	12	5.87696	14.4552	5.87696	42.8571		-0.48948	0.04485		330.242	-0.08151
5.89733	9	5.89733	14.8803	5.89733	30.3571		-0.48923	0.04524		330.248	-0.10401
5.91771	14	5.91771	15.7307	5.91771	23.2143		-0.48899	0.04593		330.253	-0.1265
5.93808	14	5.93808	12.7546	5.93808	57.1429		-0.48874	0.04663		330.259	-0.11716
5.95845	14	5.95845	12.7546	5.95845	25		-0.4885	0.04638		330.264	-0.10783
5.97882	22	5.97882	8.0779	5.97882	51.7857		-0.48825	0.04612		330.27	-0.10779
5.9992	15	5.9992	12.7546	5.9992	46.4286		-0.48801	0.04554		330.275	-0.13929
6.01957	12	6.01957	17.0061	6.01957	39.2857		-0.48777	0.04497		330.281	-0.19333
6.03994	11	6.03994	14.4552	6.03994	19.6429		-0.48752	0.04439		330.287	-0.24737
6.06031	12	6.06031	14.8803	6.06031	41.0714		-0.48728	0.04382		330.292	-0.26704
6.08069	14	6.08069	15.7307	6.08069	42.8571		-0.48703	0.04451		330.298	-0.25517
6.10106	15	6.10106	12.7546	6.10106	23.2143		-0.48679	0.0452		330.303	-0.21884
6.12143	12	6.12143	10.6288	6.12143	42.8571		-0.48654	0.04494		330.309	-0.1825
6.1418	13	6.1418	9.77851	6.1418	42.8571		-0.4863	0.04469		330.314	-0.14504
6.16218	11	6.16218	11.9043	6.16218	30.3571		-0.48605	0.04387		330.32	-0.10757
6.18255	9	6.18255	16.581	6.18255	23.2143		-0.48581	0.04305		330.325	-0.05546
6.20292	13	6.20292	8.0779	6.20292	57.1429		-0.48556	0.04433		330.331	-0.01688
6.22329	13	6.22329	13.1797	6.22329	25		-0.48532	0.04561		330.337	-0.01208
6.24367	16	6.24367	12.7546	6.24367	51.7857		-0.48507	0.04515		330.342	-0.02982
6.26404	8	6.26404	8.0779	6.26404	46.4286		-0.48483	0.0447		330.348	-0.06221
6.28441	6	6.28441	12.7546	6.28441	39.2857		-0.48459	0.04558		330.353	-0.09459
6.30478	17	6.30478	17.0061	6.30478	19.6429		-0.48434	0.04646		330.359	-0.10135
6.32516	12	6.32516	14.4552	6.32516	41.0714		-0.4841	0.04555		330.364	-0.1081
6.34553	9	6.34553	14.8803	6.34553	30.3571		-0.48385	0.04463		330.37	-0.10641
6.3659	14	6.3659	15.7307	6.3659	23.2143		-0.48361	0.04429		330.375	-0.10471
6.38627	14	6.38627	12.7546	6.38627	26.7857		-0.48336	0.04395		330.381	-0.10302
6.40664	14	6.40664	12.7546	6.40664	46.4286		-0.48312	0.04395		330.387	-0.10133
6.42702	22	6.42702	8.0779	6.42702	44.6429		-0.48287	0.04396		330.392	-0.09228
6.44739	15	6.44739	12.7546	6.44739	44.6429		-0.48263	0.04396		330.398	-0.08324
6.46776	12	6.46776	17.0061	6.46776	32.1429		-0.48238	0.04397		330.403	-0.07278
6.48813	11	6.48813	14.4552	6.48813	33.9286		-0.48214	0.04444		330.409	-0.06233
6.50851	12	6.50851	14.8803	6.50851	33.9286		-0.48189	0.04491		330.414	-0.03751
6.52888	14	6.52888	15.7307	6.52888	26.7857		-0.48165	0.0448		330.42	0.00984
6.54925	15	6.54925	12.7546	6.54925	41.0714		-0.48141	0.0447		330.425	0.04451
6.56962	12	6.56962	12.7546	6.56962	46.4286		-0.48116	0.04491		330.431	0.07918
6.59	13	6.59	8.0779	6.59	44.6429		-0.48092	0.04511		330.437	0.10907
6.61037	11	6.61037	12.7546	6.61037	44.6429		-0.48067	0.04474		330.442	0.13896
6.63074	9	6.63074	17.0061	6.63074	32.1429		-0.48043	0.04438		330.448	0.16884
6.65111	13	6.65111	14.4552	6.65111	33.9286		-0.48018	0.04472		330.453	0.19873
6.67149	13	6.67149	14.8803	6.67149	44.6429		-0.47994	0.04507		330.459	0.20327
6.69186	16	6.69186	12.7546	6.69186	32.1429		-0.47969	0.04599		330.464	0.20781
6.71223	8	6.71223	8.0779	6.71223	44.6429		-0.47945	0.04691		330.47	0.21319
6.7326	6	6.7326	12.7546	6.7326	44.6429		-0.4792	0.04631		330.475	0.21857
6.75298	17	6.75298	17.0061	6.75298	32.1429		-0.47896	0.04571		330.481	0.23673
6.77335	16	6.77335	14.4552	6.77335	33.9286		-0.47871	0.04644		330.487	0.26842
6.79372	9	6.79372	14.8803	6.79372	33.9286		-0.47847	0.04717		330.492	0.31108
6.81409	10	6.81409	15.7307	6.81409	44.6429		-0.47823	0.04675		330.498	0.36727
6.83447	17	6.83447	12.7546	6.83447	44.6429		-0.47798	0.04633		330.503	0.42007
6.85484	12	6.85484	10.6288	6.85484	32.1429		-0.47774	0.04591		330.509	0.45936
6.87521	9	6.87521	9.77851	6.87521	33.9286		-0.47749	0.04549		330.514	0.48625
6.89558	14	6.89558	11.9043	6.89558	26.7857		-0.47725	0.04513		330.52	0.49963
6.91595	14	6.91595	12.7546	6.91595	41.0714		-0.477	0.04477		330.525	0.49329
6.93633	14	6.93633	8.0779	6.93633	71.4286		-0.47676	0.04498		330.531	0.46442
6.9567	22	6.9567	12.7546	6.9567	39.2857		-0.47651	0.04519		330.537	0.4009
6.97707	15	6.97707	8.0779	6.97707	66.0714		-0.47627	0.04508		330.542	0.32387
6.99744	12	6.99744	12.7546	6.99744	76.7857		-0.47602	0.04497		330.548	0.24092
7.01782	11	7.01782	17.0061	7.01782	89.2857		-0.47578	0.04486		330.553	0.15797
7.03819	12	7.03819	14.4552	7.03819	85.7143		-0.47554	0.04475		330.559	0.08854
7.05856	14	7.05856	14.8803	7.05856	80.3571		-0.47529	0.04504		330.564	0.04165
7.07893	15	7.07893	15.7307	7.07893	71.4286		-0.47505	0.04532		330.57	0.02004
7.09931	12	7.09931	12.7546	7.09931	57.1429		-0.4748	0.04561		330.575	-0.00156
7.11968	17	7.11968	10.6288	7.11968	50		-0.47456	0.04589		330.581	-0.02175
7.14005	12	7.14005	12.7546	7.14005	41.0714		-0.47431	0.04554		330.586	-0.04194
7.16042	9	7.16042	8.0779	7.16042	35.7143		-0.47407	0.04518		330.592	-0.03341
7.1808	14	7.1808	12.7546	7.1808	39.2857		-0.47382	0.04577		330.598	-0.02487
7.20117	14	7.20117	17.0061	7.20117	26.7857		-0.47358	0.04637		330.603	-0.01634
7.22154	17	7.22154	14.4552	7.22154	19.6429		-0.47333	0.04612		330.609	-0.0078
7.24191	12	7.24191	14.8803	7.24191	37.5		-0.47309	0.04587		330.614	0.02552
7.26229	9	7.26229	15.7307	7.26229	41.0714		-0.47284	0.0462		330.62	0.05884
7.28266	14	7.28266	12.7546	7.28266	37.5		-0.4726	0.04652		330.625	0.09216
7.30303	14	7.30303	10.6288	7.30303	23.2143		-0.47236	0.04597		330.631	0.12548
7.3234	14	7.3234	12.7546	7.3234	50		-0.47211	0.04543		330.636	0.11374
7.34378	22	7.34378	8.0779	7.34378	44.6429		-0.47187	0.04545		330.642	0.10199
7.36415	15	7.36415	12.7546	7.36415	32.1429		-0.47162	0.04548		330.648	0.09025
7.38452	17	7.38452	17.0061	7.38452	33.9286		-0.47138	0.04562		330.653	0.07851
7.40489	12	7.40489	14.4552	7.40489	33.9286		-0.47113	0.04577		330.659	0.05722
7.42527	9	7.42527	14.8803	7.42527	26.7857		-0.47089	0.04591		330.664	0.03594
7.44564	14	7.44564	15.7307	7.44564	41.0714		-0.47064	0.04605		330.67	0.01465
7.46601	14	7.46601	12.7546	7.46601	23.2143		-0.4704	0.04585		330.675	-0.00663
7.48638	14	7.48638	10.6288	7.48638	23.2143		-0.47015	0.04565		330.681	-0.000876275
7.50675	17	7.50675	9.77851	7.50675	21.4286		-0.46991	0.04602		330.686	0.00488
7.52713	12	7.52713	11.9043	7.52713	16.0714		-0.46966	0.04638		330.692	0.01063
7.5475	9	7.5475	16.581	7.5475	33.9286		-0.46942	0.04622		330.698	0.01639
7.56787	14	7.56787	8.0779	7.56787	21.4286		-0.46918	0.04606		330.703	0.00975
7.58824	14	7.58824	13.1797	7.58824	25		-0.46893	0.04495		330.709	0.00311
7.60862	14	7.60862	8.0779	7.60862	23.2143		-0.46869	0.04384		330.714	-0.00353
7.62899	22	7.62899	11.054	7.62899	26.7857		-0.46844	0.04421		330.72	-0.01017
7.64936	15	7.64936	13.6049	7.64936	23.2143		-0.4682	0.04459		330.725	0.01023
7.66973	12	7.66973	14.4552	7.66973	21.4286		-0.46795	0.04496		330.731	0.03063
7.69011	11	7.69011	8.0779	7.69011	16.0714		-0.46771	0.04534		330.736	0.05103
7.71048	12	7.71048	14.8803	7.71048	33.9286		-0.46746	0.04486		330.742	0.07143
7.73085	14	7.73085	10.6288	7.73085	21.4286		-0.46722	0.04438		330.748	0.10233
7.75122	15	7.75122	12.3294	7.75122	23.2143		-0.46697	0.04485		330.753	0.13324
7.7716	17	7.7716	14.4552	7.7716	21.4286		-0.46673	0.04533		330.759	0.16414
7.79197	12	7.79197	13.1797	7.79197	16.0714		-0.46648	0.04491		330.764	0.19504
7.81234	9	7.81234	13.1797	7.81234	33.9286		-0.46624	0.04449		330.77	0.18088
7.83271	14	7.83271	14.8803	7.83271	21.4286		-0.466	0.04502		330.775	0.16672
7.85309	17	7.85309	11.4791	7.85309	25		-0.46575	0.04555		330.781	0.15256
7.87346	12	7.87346	11.4791	7.87346	23.2143		-0.46551	0.04635		330.786	0.1384
7.89383	9	7.89383	14.4552	7.89383	26.7857		-0.46526	0.04715		330.792	0.10509
7.9142	14	7.9142	11.9043	7.9142	25		-0.46502	0.04623		330.798	0.07178
7.93458	14	7.93458	17.4313	7.93458	32.1429		-0.46477	0.04531		330.803	0.03846
7.95495	14	7.95495	12.7546	7.95495	26.7857		-0.46453	0.04581		330.809	0.00515
7.97532	22	7.97532	8.0779	7.97532	19.6429		-0.46428	0.04631		330.814	-0.00112
7.99569	15	7.99569	12.7546	7.99569	37.5		-0.46404	0.04586		330.82	-0.0074
8.01606	12	8.01606	17.0061	8.01606	41.0714		-0.46379	0.04541		330.825	-0.01367
8.03644	11	8.03644	14.4552	8.03644	37.5		-0.46355	0.04572		330.831	-0.01995
8.05681	12	8.05681	14.8803	8.05681	23.2143		-0.46331	0.04603		330.836	-0.0685
8.07718	14	8.07718	15.7307	8.07718	50		-0.46306	0.04634		330.842	-0.11706
8.09755	15	8.09755	12.7546	8.09755	23.2143		-0.46282	0.04665		330.848	-0.16393
8.11793	12	8.11793	10.6288	8.11793	21.4286		-0.46257	0.0459		330.853	-0.21079
8.1383	13	8.1383	9.77851	8.1383	16.0714		-0.46233	0.04515		330.859	-0.20978
8.15867	11	8.15867	11.9043	8.15867	33.9286		-0.46208	0.04497		330.864	-0.18173
8.17904	9	8.17904	16.581	8.17904	21.4286		-0.46184	0.04593		330.87	-0.16889
8.19942	13	8.19942	8.0779	8.19942	25		-0.46159	0.04674		330.875	-0.15604
8.21979	13	8.21979	13.1797	8.21979	23.2143		-0.46135	0.04564		330.881	-0.14545
8.24016	16	8.24016	8.0779	8.24016	26.7857		-0.4611	0.04404		330.886	-0.13487
8.26053	8	8.26053	11.054	8.26053	25		-0.46086	0.04435		330.892	-0.12428
8.28091	6	8.28091	13.6049	8.28091	25		-0.46061	0.04612		330.897	-0.11369
8.30128	17	8.30128	14.4552	8.30128	30.3571		-0.46037	0.04789		330.903	-0.13014
8.32165	16	8.32165	8.0779	8.32165	21.4286		-0.46013	0.0473		330.909	-0.14658
8.34202	9	8.34202	9.77851	8.34202	23.2143		-0.45988	0.04672		330.914	-0.16303
8.3624	10	8.3624	15.7307	8.3624	21.4286		-0.45964	0.04635		330.92	-0.17948
8.38277	16	8.38277	15.3055	8.38277	16.0714		-0.45939	0.04597		330.925	-0.16206
8.40314	14	8.40314	8.50306	8.40314	33.9286		-0.45915	0.0456		330.931	-0.14463
8.42351	15	8.42351	15.3055	8.42351	21.4286		-0.4589	0.04523		330.936	-0.1272
8.44389	20	8.44389	12.3294	8.44389	21.4286		-0.45866	0.04475		330.942	-0.10978
8.46426	6	8.46426	9.77851	8.46426	23.2143		-0.45841	0.04427		330.947	-0.09404
8.48463	17	8.48463	11.9043	8.48463	21.4286		-0.45817	0.04475		330.953	-0.07831
8.505	12	8.505	11.4791	8.505	21.4286		-0.45792	0.04522		330.959	-0.06426
8.52537	9	8.52537	9.77851	8.52537	23.2143		-0.45768	0.04602		330.964	-0.05021
8.54575	14	8.54575	13.1797	8.54575	21.4286		-0.45743	0.04682		330.97	-0.05926
8.56612	14	8.56612	7.65275	8.56612	16.0714		-0.45719	0.04629		330.975	-0.09535
8.58649	14	8.58649	10.6288	8.58649	33.9286		-0.45695	0.04575		330.981	-0.14045
8.60686	22	8.60686	10.6288	8.60686	21.4286		-0.4567	0.04547		330.986	-0.18555
8.62724	15	8.62724	10.6288	8.62724	25		-0.45646	0.04519		330.992	-0.19573
8.64761	12	8.64761	11.9043	8.64761	23.2143		-0.45621	0.04491		330.997	-0.16084
8.66798	11	8.66798	11.9043	8.66798	26.7857		-0.45597	0.04462		331.003	-0.07638
8.68835	12	8.68835	17.0061	8.68835	25		-0.45572	0.04529		331.009	0.03511
8.70873	14	8.70873	8.50306	8.70873	21.4286		-0.45548	0.04595		331.014	0.14066
8.7291	15	8.7291	11.054	8.7291	23.2143		-0.45523	0.04528		331.02	0.24621
8.74947	12	8.74947	14.4552	8.74947	21.4286		-0.45499	0.04462		331.025	0.31288
8.76984	13	8.76984	13.1797	8.76984	16.0714		-0.45474	0.04427		331.031	0.35253
8.79022	11	8.79022	10.2037	8.79022	33.9286		-0.4545	0.04392		331.036	0.39104
8.81059	9	8.81059	8.92821	8.81059	21.4286		-0.45425	0.04414		331.042	0.40251
8.83096	13	8.83096	17.8564	8.83096	23.2143		-0.45401	0.04437		331.047	0.40047
8.85133	13	8.85133	11.054	8.85133	21.4286		-0.45377	0.04531		331.053	0.39843
8.87171	16	8.87171	12.3294	8.87171	16.0714		-0.45352	0.04626		331.059	0.37949
8.89208	8	8.89208	14.4552	8.89208	33.9286		-0.45328	0.04626		331.064	0.36055
8.91245	6	8.91245	14.8803	8.91245	21.4286		-0.45303	0.04511		331.07	0.31457
8.93282	17	8.93282	12.3294	8.93282	25		-0.45279	0.04438		331.075	0.26859
8.9532	16	8.9532	10.2037	8.9532	23.2143		-0.45254	0.04555		331.081	0.20852
8.97357	17	8.97357	10.2037	8.97357	26.7857		-0.4523	0.04672		331.086	0.14846
8.99394	12	8.99394	15.7307	8.99394	25		-0.45205	0.04599		331.092	0.11882
9.01431	9	9.01431	16.581	9.01431	32.1429		-0.45181	0.04447		331.097	0.13424
9.03468	14	9.03468	27.2098	9.03468	21.4286		-0.45156	0.04408		331.103	0.1798
9.05506	14	9.05506	57.3956	9.05506	23.2143		-0.45132	0.04465		331.109	0.2524
9.07543	14	9.07543	107.139	9.07543	21.4286		-0.45107	0.04522		331.114	0.32782
9.0958	22	9.0958	125.845	9.0958	16.0714		-0.45083	0.04497		331.12	0.3762
9.11617	15	9.11617	161.133	9.11617	33.9286		-0.45059	0.04472		331.125	0.38177
9.13655	12	9.13655	123.294	9.13655	21.4286		-0.45034	0.04504		331.131	0.38733
9.15692	11	9.15692	120.743	9.15692	21.4286		-0.4501	0.04536		331.136	0.39121
9.17729	17	9.17729	214.277	9.17729	23.2143		-0.44985	0.04478		331.142	0.39509
9.19766	12	9.19766	186.217	9.19766	21.4286		-0.44961	0.0442		331.147	0.35954
9.21804	9	9.21804	76.9527	9.21804	16.0714		-0.44936	0.04534		331.153	0.32399
9.23841	14	9.23841	29.3355	9.23841	33.9286		-0.44912	0.04648		331.159	0.28844
9.25878	14	9.25878	19.9822	9.25878	21.4286		-0.44887	0.04594		331.164	0.25289
9.27915	14	9.27915	19.1319	9.27915	25		-0.44863	0.0454		331.17	0.21903
9.29953	22	9.29953	15.3055	9.29953	23.2143		-0.44838	0.04486		331.175	0.18517
9.3199	15	9.3199	17.4313	9.3199	21.4286		-0.44814	0.04431		331.181	0.15131
9.34027	12	9.34027	14.4552	9.34027	23.2143		-0.4479	0.04381		331.186	0.11744
9.36064	11	9.36064	17.4313	9.36064	21.4286		-0.44765	0.0433		331.192	0.10629
9.38102	12	9.38102	14.03	9.38102	16.0714		-0.44741	0.04451		331.197	0.09514
9.40139	17	9.40139	16.581	9.40139	33.9286		-0.44716	0.04572		331.203	0.10933
9.42176	12	9.42176	14.4552	9.42176	21.4286		-0.44692	0.04552		331.208	0.12353
9.44213	9	9.44213	16.1558	9.44213	25		-0.44667	0.04532		331.214	0.14279
9.46251	14	9.46251	18.2816	9.46251	23.2143		-0.44643	0.04512		331.22	0.13502
9.48288	14	9.48288	18.7067	9.48288	26.7857		-0.44618	0.04493		331.225	0.08837
9.50325	14	9.50325	17.0061	9.50325	25		-0.44594	0.04449		331.231	0.04173
9.52362	22	9.52362	18.7067	9.52362	21.4286		-0.44569	0.04406		331.236	-0.01336
9.54399	15	9.54399	12.3294	9.54399	23.2143		-0.44545	0.04419		331.242	-0.06845
9.56437	12	9.56437	13.6049	9.56437	21.4286		-0.4452	0.04433		331.247	-0.11171
9.58474	11	9.58474	25.9343	9.58474	16.0714		-0.44496	0.04475		331.253	-0.12793
9.60511	12	9.60511	74.4017	9.60511	33.9286		-0.44472	0.04517		331.258	-0.15091
9.62548	17	9.62548	224.906	9.62548	21.4286		-0.44447	0.04502		331.264	-0.1739
9.64586	12	9.64586	298.032	9.64586	25		-0.44423	0.04487		331.27	-0.19519
9.66623	9	9.66623	177.289	9.66623	23.2143		-0.44398	0.04517		331.275	-0.21648
9.6866	14	9.6866	62.0723	9.6866	26.7857		-0.44374	0.04547		331.281	-0.21947
9.70697	14	9.70697	24.2337	9.70697	25		-0.44349	0.04576		331.286	-0.22246
9.72735	14	9.72735	19.557	9.72735	32.1429		-0.44325	0.04606		331.292	-0.22375
9.74772	22	9.74772	12.3294	9.74772	26.7857		-0.443	0.0464		331.297	-0.22505
9.76809	15	9.76809	10.2037	9.76809	19.6429		-0.44276	0.04675		331.303	-0.16044
9.78846	12	9.78846	10.6288	9.78846	37.5		-0.44251	0.04576		331.308	-0.0688
9.80884	11	9.80884	11.054	9.80884	41.0714		-0.44227	0.04477		331.314	0.00764
9.82921	12	9.82921	11.9043	9.82921	37.5		-0.44202	0.04509		331.32	0.08408
9.84958	14	9.84958	12.7546	9.84958	23.2143		-0.44178	0.04541		331.325	0.13066
9.86995	15	9.86995	12.7546	9.86995	21.4286		-0.44154	0.04573		331.331	0.17724
9.89033	12	9.89033	18.2816	9.89033	23.2143		-0.44129	0.04605		331.336	0.22383
9.9107	13	9.9107	12.7546	9.9107	21.4286		-0.44105	0.04569		331.342	0.27041
9.93107	11	9.93107	20.4073	9.93107	16.0714		-0.4408	0.04532		331.347	0.27531
9.95144	9	9.95144	10.2037	9.95144	33.9286		-0.44056	0.04552		331.353	0.28021
9.97182	13	9.97182	12.7546	9.97182	21.4286		-0.44031	0.04572		331.358	0.28511
9.99219	13	9.99219	14.03	9.99219	25		-0.44007	0.04528		331.364	0.29
10.0126	16	10.0126	13.6049	10.0126	23.2143		-0.43982	0.04484		331.37	0.29177
10.0329	17	10.0329	10.2037	10.0329	26.7857		-0.43958	0.04441		331.375	0.29354
10.0533	12	10.0533	8.92821	10.0533	25		-0.43933	0.04397		331.381	0.34938
10.0737	9	10.0737	13.6049	10.0737	32.1429		-0.43909	0.04437		331.386	0.40522
10.094	14	10.094	8.50306	10.094	26.7857		-0.43884	0.04476		331.392	0.46782
10.1144	14	10.1144	10.6288	10.1144	19.6429		-0.4386	0.04516		331.397	0.53042
10.1348	14	10.1348	8.50306	10.1348	37.5		-0.43836	0.04555		331.403	0.5795
10.1552	22	10.1552	7.65275	10.1552	41.0714		-0.43811	0.04435		331.408	0.60155
10.1755	15	10.1755	8.0779	10.1755	37.5		-0.43787	0.04316		331.414	0.60951
10.1959	12	10.1959	11.4791	10.1959	23.2143		-0.43762	0.04405		331.42	0.59043
10.2163	11	10.2163	5.52699	10.2163	23.2143		-0.43738	0.04495		331.425	0.53249
10.2367	12	10.2367	10.2037	10.2367	57.1429		-0.43713	0.04585		331.431	0.47455
10.257	14	10.257	12.3294	10.257	25		-0.43689	0.04676		331.436	0.41323
10.2774	15	10.2774	12.3294	10.2774	51.7857		-0.43664	0.04633		331.442	0.37894
10.2978	12	10.2978	11.054	10.2978	46.4286		-0.4364	0.04591		331.447	0.35648
10.3181	13	10.3181	2.97607	10.3181	39.2857		-0.43615	0.04606		331.453	0.33403
10.3385	17	10.3385	11.4791	10.3385	19.6429		-0.43591	0.0462		331.458	0.29688
10.3589	12	10.3589	5.95214	10.3589	41.0714		-0.43567	0.04578		331.464	0.25974
10.3793	9	10.3793	7.65275	10.3793	30.3571		-0.43542	0.04536		331.47	0.22259
10.3996	14	10.3996	13.6049	10.3996	23.2143		-0.43518	0.04574		331.475	0.18544
10.42	14	10.42	5.95214	10.42	26.7857		-0.43493	0.04613		331.481	0.19505
10.4404	14	10.4404	7.65275	10.4404	46.4286		-0.43469	0.04594		331.486	0.20466
10.4608	22	10.4608	12.3294	10.4608	44.6429		-0.43444	0.04575		331.492	0.21426
10.4811	15	10.4811	6.37729	10.4811	44.6429		-0.4342	0.04596		331.497	0.22387
10.5015	12	10.5015	8.92821	10.5015	32.1429		-0.43395	0.04617		331.503	0.20362
10.5219	11	10.5219	9.77851	10.5219	33.9286		-0.43371	0.0458		331.508	0.18338
10.5422	12	10.5422	9.35336	10.5422	33.9286		-0.43346	0.04544		331.514	0.16313
10.5626	14	10.5626	9.35336	10.5626	26.7857		-0.43322	0.04611		331.519	0.14288
10.583	15	10.583	7.2276	10.583	41.0714		-0.43297	0.04678		331.525	0.14967
10.6034	12	10.6034	12.7546	10.6034	30.3571		-0.43273	0.04612		331.531	0.15646
10.6237	13	10.6237	9.35336	10.6237	32.1429		-0.43249	0.04546		331.536	0.16325
10.6441	17	10.6441	10.2037	10.6441	26.7857		-0.43224	0.0454		331.542	0.17004
10.6645	12	10.6645	5.95214	10.6645	19.6429		-0.432	0.04534		331.547	0.15588
10.6848	9	10.6848	7.65275	10.6848	37.5		-0.43175	0.04528		331.553	0.14173
10.7052	14	10.7052	11.4791	10.7052	41.0714		-0.43151	0.04522		331.558	0.12757
10.7256	14	10.7256	11.054	10.7256	37.5		-0.43126	0.04442		331.564	0.11341
10.746	14	10.746	8.0779	10.746	23.2143		-0.43102	0.04361		331.569	0.07503
10.7663	22	10.7663	8.0779	10.7663	50		-0.43077	0.04375		331.575	0.03666
10.7867	15	10.7867	9.35336	10.7867	23.2143		-0.43053	0.0439		331.581	-3.35398e-05
10.8071	12	10.8071	8.92821	10.8071	21.4286		-0.43028	0.04507		331.586	-0.03672
10.8275	11	10.8275	7.2276	10.8275	16.0714		-0.43004	0.04624		331.592	-0.06834
10.8478	12	10.8478	5.10183	10.8478	33.9286		-0.42979	0.04609		331.597	-0.07292
10.8682	14	10.8682	5.52699	10.8682	21.4286		-0.42955	0.04478		331.603	-0.04765
10.8886	15	10.8886	9.35336	10.8886	25		-0.42931	0.04398		331.608	-0.02238
10.9089	12	10.9089	5.52699	10.9089	23.2143		-0.42906	0.04509		331.614	-0.02076
10.9293	13	10.9293	11.054	10.9293	26.7857		-0.42882	0.04676		331.619	-0.01915
10.9497	11	10.9497	5.52699	10.9497	25		-0.42857	0.04653		331.625	-0.01753
10.9701	9	10.9701	11.4791	10.9701	32.1429		-0.42833	0.04495		331.631	-0.01592
10.9904	13	10.9904	9.35336	10.9904	71.4286		-0.42808	0.04451		331.636	-0.04501
11.0108	17	11.0108	8.50306	11.0108	144.643		-0.42784	0.0454		331.642	-0.0741
11.0312	12	11.0312	6.80244	11.0312	126.786		-0.42759	0.0463		331.647	-0.10151
11.0516	9	11.0516	6.37729	11.0516	128.571		-0.42735	0.04523		331.653	-0.12891
11.0719	14	11.0719	5.52699	11.0719	128.571		-0.4271	0.04416		331.658	-0.12646
11.0923	14	11.0923	5.52699	11.0923	76.7857		-0.42686	0.04519		331.664	-0.09697
11.1127	14	11.1127	9.77851	11.1127	55.3571		-0.42661	0.04621		331.669	-0.08269
11.133	22	11.133	6.37729	11.133	51.7857		-0.42637	0.04585		331.675	-0.06841
11.1534	15	11.1534	4.67668	11.1534	32.1429		-0.42613	0.04549		331.681	-0.04793
11.1738	12	11.1738	7.2276	11.1738	26.7857		-0.42588	0.04513		331.686	-0.02745
11.1942	11	11.1942	5.52699	11.1942	30.3571		-0.42564	0.04477		331.692	-0.00698
11.2145	12	11.2145	9.35336	11.2145	14.2857		-0.42539	0.04497		331.697	0.0135
11.2349	14	11.2349	6.80244	11.2349	39.2857		-0.42515	0.04517		331.703	0.00694
11.2553	15	11.2553	8.92821	11.2553	39.2857		-0.4249	0.04586		331.708	0.000375726
11.2756	12	11.2756	10.2037	11.2756	37.5		-0.42466	0.04656		331.714	-0.00619
11.296	13	11.296	8.0779	11.296	21.4286		-0.42441	0.04618		331.719	-0.01275
11.3164	11	11.3164	8.0779	11.3164	14.2857		-0.42417	0.04465		331.725	-0.00237
11.3368	9	11.3368	8.0779	11.3368	25		-0.42392	0.04439		331.731	0.008
11.3571	13	11.3571	9.35336	11.3571	26.7857		-0.42368	0.04526		331.736	0.01837
11.3775	13	11.3775	8.50306	11.3775	21.4286		-0.42344	0.04543		331.742	0.02874
11.3979	16	11.3979	4.67668	11.3979	28.5714		-0.42319	0.04445		331.747	0.03743
11.4183	8	11.4183	7.2276	11.4183	32.1429		-0.42295	0.04394		331.753	0.04611
11.4386	6	11.4386	5.95214	11.4386	33.9286		-0.4227	0.04534		331.758	0.07
11.459	17	11.459	6.37729	11.459	26.7857		-0.42246	0.04732		331.764	0.06685
11.4794	16	11.4794	8.92821	11.4794	30.3571		-0.42221	0.04739		331.769	0.04117
11.4997	9	11.4997	6.80244	11.4997	30.3571		-0.42197	0.0458		331.775	0.0155
11.5201	10	11.5201	5.10183	11.5201	39.2857		-0.42172	0.04421		331.781	-0.01187
11.5405	16	11.5405	6.37729	11.5405	41.0714		-0.42148	0.04488		331.786	-0.03924
11.5609	14	11.5609	10.2037	11.5609	41.0714		-0.42123	0.04555		331.792	-0.04126
11.5812	15	11.5812	10.2037	11.5812	12.5		-0.42099	0.04488		331.797	-0.04328
11.6016	20	11.6016	5.10183	11.6016	30.3571		-0.42074	0.04422		331.803	-0.0453
11.622	6	11.622	4.25153	11.622	33.9286		-0.4205	0.04519		331.808	-0.04732
11.6424	12	11.6424	4.67668	11.6424	12.5		-0.42026	0.04616		331.814	-0.07477
11.6627	11	11.6627	5.52699	11.6627	25		-0.42001	0.04655		331.819	-0.10223
11.6831	12	11.6831	4.25153	11.6831	23.2143		-0.41977	0.04695		331.825	-0.15503
11.7035	20	11.7035	5.10183	11.7035	23.2143		-0.41952	0.04602		331.83	-0.20783
11.7238	15	11.7238	6.37729	11.7238	39.2857		-0.41928	0.04508		331.836	-0.25106
11.7442	20	11.7442	7.65275	11.7442	32.1429		-0.41903	0.04548		331.842	-0.26724
11.7646	20	11.7646	8.50306	11.7646	26.7857		-0.41879	0.04588		331.847	-0.2609
11.785	20	11.785	6.37729	11.785	23.2143		-0.41854	0.0455		331.853	-0.20949
11.8053	10	11.8053	8.0779	11.8053	26.7857		-0.4183	0.04512		331.858	-0.10345
11.8257	25	11.8257	8.0779	11.8257	32.1429		-0.41805	0.04531		331.864	0.0026
11.8461	18	11.8461	5.95214	11.8461	25		-0.41781	0.0455		331.869	0.09006
11.8664	14	11.8664	3.82638	11.8664	35.7143		-0.41756	0.04589		331.875	0.13245
11.8868	23	11.8868	5.52699	11.8868	25		-0.41732	0.04628		331.88	0.10669
11.9072	21	11.9072	8.50306	11.9072	19.6429		-0.41708	0.04667		331.886	0.05388
11.9276	10	11.9276	4.25153	11.9276	28.5714		-0.41683	0.04706		331.892	-0.01187
11.9479	15	11.9479	4.25153	11.9479	23.2143		-0.41659	0.04677		331.897	-0.07763
11.9683	15	11.9683	2.55092	11.9683	23.2143		-0.41634	0.04649		331.903	-0.09223
11.9887	12	11.9887	5.52699	11.9887	28.5714		-0.4161	0.04563		331.908	-0.0798
12.0091	21	12.0091	5.10183	12.0091	30.3571		-0.41585	0.04477		331.914	-0.08089
12.0294	14	12.0294	5.52699	12.0294	17.8571		-0.41561	0.04493		331.919	-0.08197
12.0498	15	12.0498	5.95214	12.0498	23.2143		-0.41536	0.0451		331.925	-0.03518
12.0702	9	12.0702	5.95214	12.0702	16.0714		-0.41512	0.0461		331.93	0.03866
12.0905	14	12.0905	4.67668	12.0905	19.6429		-0.41487	0.04709		331.936	0.09728
12.1109	19	12.1109	5.95214	12.1109	23.2143		-0.41463	0.04758		331.942	0.15591
12.1313	14	12.1313	10.6288	12.1313	23.2143		-0.41438	0.04617		331.947	0.18975
12.1517	17	12.1517	8.0779	12.1517	23.2143		-0.41414	0.04469		331.953	0.22358
12.172	9	12.172	5.95214	12.172	30.3571		-0.4139	0.04511		331.958	0.25742
12.1924	14	12.1924	3.82638	12.1924	26.7857		-0.41365	0.04661		331.964	0.29126
12.2128	14	12.2128	7.2276	12.2128	28.5714		-0.41341	0.04697		331.969	0.32341
12.2332	17	12.2332	5.95214	12.2332	39.2857		-0.41316	0.04524		331.975	0.35556
12.2535	15	12.2535	4.67668	12.2535	28.5714		-0.41292	0.04351		331.98	0.40123
12.2739	21	12.2739	8.50306	12.2739	30.3571		-0.41267	0.04429		331.986	0.41986
12.2943	15	12.2943	5.95214	12.2943	16.0714		-0.41243	0.04508		331.992	0.39788
12.3146	14	12.3146	8.0779	12.3146	28.5714		-0.41218	0.04529		331.997	0.34886
12.335	20	12.335	7.65275	12.335	26.7857		-0.41194	0.04551		332.003	0.31506
12.3554	14	12.3554	5.52699	12.3554	28.5714		-0.41169	0.04552		332.008	0.28125
12.3758	15	12.3758	10.6288	12.3758	25		-0.41145	0.04554		332.014	0.29363
12.3961	26	12.3961	4.25153	12.3961	25		-0.4112	0.04555		332.019	0.33305
12.4165	20	12.4165	5.95214	12.4165	25		-0.41096	0.04556		332.025	0.35726
12.4369	12	12.4369	2.97607	12.4369	44.6429		-0.41072	0.04601		332.03	0.38147
12.4572	11	12.4572	8.92821	12.4572	35.7143		-0.41047	0.04645		332.036	0.39554
12.4776	20	12.4776	4.67668	12.4776	30.3571		-0.41023	0.04595		332.042	0.40961
12.498	14	12.498	5.10183	12.498	30.3571		-0.40998	0.04544		332.047	0.42368
12.5184	22	12.5184	4.25153	12.5184	14.2857		-0.40974	0.04567		332.053	0.43775
12.5387	23	12.5387	10.2037	12.5387	28.5714		-0.40949	0.0459		332.058	0.40676
12.5591	14	12.5591	8.50306	12.5591	14.2857		-0.40925	0.04613		332.064	0.37577
12.5795	16	12.5795	6.37729	12.5795	37.5		-0.409	0.04636		332.069	0.34478
12.5999	19	12.5999	5.10183	12.5999	21.4286		-0.40876	0.046		332.075	0.31379
12.6202	18	12.6202	7.65275	12.6202	23.2143		-0.40851	0.04565		332.08	0.26424
12.6406	25	12.6406	7.65275	12.6406	21.4286		-0.40827	0.04624		332.086	0.21469
12.661	16	12.661	8.0779	12.661	21.4286		-0.40803	0.04683		332.092	0.14994
12.6813	34	12.6813	8.0779	12.6813	21.4286		-0.40778	0.04588		332.097	0.11222
12.7017	28	12.7017	3.40122	12.7017	17.8571		-0.40754	0.04493		332.103	0.1207
12.7221	31	12.7221	4.67668	12.7221	17.8571		-0.40729	0.04493		332.108	0.12917
12.7425	45	12.7425	5.10183	12.7425	21.4286		-0.40705	0.04493		332.114	0.13934
12.7628	64	12.7628	7.65275	12.7628	21.4286		-0.4068	0.04501		332.119	0.1495
12.7832	75	12.7832	6.37729	12.7832	32.1429		-0.40656	0.04509		332.125	0.14333
12.8036	98	12.8036	5.10183	12.8036	32.1429		-0.40631	0.04517		332.13	0.13715
12.824	133	12.824	5.10183	12.824	16.0714		-0.40607	0.04525		332.136	0.10394
12.8443	109	12.8443	7.2276	12.8443	26.7857		-0.40582	0.04544		332.141	0.07073
12.8647	112	12.8647	5.95214	12.8647	21.4286		-0.40558	0.04564		332.147	0.02907
12.8851	128	12.8851	5.95214	12.8851	26.7857		-0.40533	0.04577		332.153	-0.01258
12.9054	129	12.9054	6.37729	12.9054	21.4286		-0.40509	0.0459		332.158	-0.02439
12.9258	103	12.9258	5.95214	12.9258	17.8571		-0.40485	0.04567		332.164	-0.00916
12.9462	97	12.9462	2.12576	12.9462	25		-0.4046	0.0443		332.169	0.02916
12.9666	93	12.9666	4.67668	12.9666	25		-0.40436	0.04316		332.175	0.06747
12.9869	75	12.9869	2.97607	12.9869	21.4286		-0.40411	0.04431		332.18	0.10663
13.0073	63	13.0073	8.0779	13.0073	17.8571		-0.40387	0.04568		332.186	0.14578
13.0277	64	13.0277	5.10183	13.0277	23.2143		-0.40362	0.0459		332.191	0.19057
13.048	60	13.048	3.82638	13.048	26.7857		-0.40338	0.04481		332.197	0.22185
13.0684	64	13.0684	3.82638	13.0684	46.4286		-0.40313	0.04373		332.203	0.22692
13.0888	75	13.0888	9.35336	13.0888	26.7857		-0.40289	0.04394		332.208	0.20947
13.1092	74	13.1092	6.80244	13.1092	16.0714		-0.40264	0.04416		332.214	0.16752
13.1295	57	13.1295	6.80244	13.1295	30.3571		-0.4024	0.04438		332.219	0.10303
13.1499	61	13.1499	4.25153	13.1499	28.5714		-0.40215	0.04459		332.225	0.02417
13.1703	60	13.1703	5.10183	13.1703	21.4286		-0.40191	0.04568		332.23	-0.05468
13.1907	67	13.1907	6.80244	13.1907	19.6429		-0.40167	0.04676		332.236	-0.11748
13.211	47	13.211	8.0779	13.211	16.0714		-0.40142	0.04613		332.241	-0.15774
13.2314	42	13.2314	4.67668	13.2314	21.4286		-0.40118	0.0455		332.247	-0.17322
13.2518	44	13.2518	4.25153	13.2518	26.7857		-0.40093	0.04523		332.253	-0.17519
13.2721	49	13.2721	3.40122	13.2721	32.1429		-0.40069	0.04495		332.258	-0.17592
13.2925	41	13.2925	3.40122	13.2925	21.4286		-0.40044	0.04524		332.264	-0.17665
13.3129	36	13.3129	8.0779	13.3129	25		-0.4002	0.04553		332.269	-0.2216
13.3333	49	13.3333	4.67668	13.3333	28.5714		-0.39995	0.04508		332.275	-0.26655
13.3536	52	13.3536	5.95214	13.3536	26.7857		-0.39971	0.04462		332.28	-0.30868
13.374	30	13.374	5.10183	13.374	30.3571		-0.39946	0.04474		332.286	-0.35081
13.3944	37	13.3944	2.97607	13.3944	16.0714		-0.39922	0.04485		332.291	-0.34788
13.4148	22	13.4148	5.52699	13.4148	26.7857		-0.39897	0.04449		332.297	-0.34495
13.4351	17	13.4351	8.0779	13.4351	30.3571		-0.39873	0.04413		332.303	-0.32512
13.4555	15	13.4555	4.25153	13.4555	37.5		-0.39849	0.04377		332.308	-0.30529
13.4759	12	13.4759	5.95214	13.4759	19.6429		-0.39824	0.0434		332.314	-0.28405
13.4962	13	13.4962	4.25153	13.4962	19.6429		-0.398	0.04501		332.319	-0.26281
13.5166	9	13.5166	8.0779	13.5166	12.5		-0.39775	0.04661		332.325	-0.23369
13.537	24	13.537	5.10183	13.537	23.2143		-0.39751	0.04535		332.33	-0.18203
13.5574	13	13.5574	4.25153	13.5574	19.6429		-0.39726	0.0441		332.336	-0.10757
13.5777	11	13.5777	5.95214	13.5777	25		-0.39702	0.04389		332.341	-0.01958
13.5981	17	13.5981	5.95214	13.5981	16.0714		-0.39677	0.04367		332.347	0.04668
13.6185	12	13.6185	3.82638	13.6185	16.0714		-0.39653	0.04402		332.353	0.08139
13.6388	23	13.6388	3.82638	13.6388	16.0714		-0.39628	0.04438		332.358	0.09723
13.6592	16	13.6592	6.37729	13.6592	17.8571		-0.39604	0.04477		332.364	0.09955
13.6796	13	13.6796	4.25153	13.6796	23.2143		-0.3958	0.04516		332.369	0.10863
13.7	8	13.7	5.10183	13.7	25		-0.39555	0.04555		332.375	0.11771
13.7203	25	13.7203	5.95214	13.7203	14.2857		-0.39531	0.04594		332.38	0.12594
13.7407	15	13.7407	7.2276	13.7407	26.7857		-0.39506	0.04538		332.386	0.13418
13.7611	12	13.7611	8.0779	13.7611	17.8571		-0.39482	0.04482		332.391	0.10636
13.7815	17	13.7815	5.52699	13.7815	14.2857		-0.39457	0.04521		332.397	0.07854
13.8018	11	13.8018	5.10183	13.8018	17.8571		-0.39433	0.04561		332.403	0.05073
13.8222	24	13.8222	7.65275	13.8222	26.7857		-0.39408	0.04485		332.408	0.02291
13.8426	14	13.8426	5.10183	13.8426	35.7143		-0.39384	0.0441		332.414	-0.0035
13.8629	12	13.8629	4.25153	13.8629	14.2857		-0.39359	0.04392		332.419	-0.0299
13.8833	10	13.8833	2.97607	13.8833	25		-0.39335	0.04374		332.425	-0.06814
13.9037	16	13.9037	6.80244	13.9037	14.2857		-0.3931	0.04411		332.43	-0.08385
13.9241	19	13.9241	5.10183	13.9241	21.4286		-0.39286	0.04447		332.436	-0.07987
13.9444	25	13.9444	5.95214	13.9444	26.7857		-0.39262	0.04484		332.441	-0.06238
13.9648	22	13.9648	3.40122	13.9648	17.8571		-0.39237	0.0452		332.447	-0.05108
13.9852	12	13.9852	3.40122	13.9852	19.6429		-0.39213	0.04563		332.452	-0.03978
14.0056	15	14.0056	2.97607	14.0056	25		-0.39188	0.04605		332.458	-0.07101
14.0259	14	14.0259	5.10183	14.0259	26.7857		-0.39164	0.04515		332.464	-0.10224
14.0463	11	14.0463	7.2276	14.0463	14.2857		-0.39139	0.04424		332.469	-0.13347
14.0667	27	14.0667	3.82638	14.0667	28.5714		-0.39115	0.04507		332.475	-0.1647
14.087	15	14.087	7.65275	14.087	25		-0.3909	0.0459		332.48	-0.1903
14.1074	16	14.1074	3.82638	14.1074	17.8571		-0.39066	0.04577		332.486	-0.2159
14.1278	10	14.1278	4.67668	14.1278	16.0714		-0.39041	0.04565		332.491	-0.21446
14.1482	15	14.1482	4.67668	14.1482	16.0714		-0.39017	0.04535		332.497	-0.21302
14.1685	9	14.1685	5.10183	14.1685	19.6429		-0.38992	0.04505		332.502	-0.20989
14.1889	15	14.1889	5.52699	14.1889	8.92857		-0.38968	0.04475		332.508	-0.20676
14.2093	11	14.2093	3.40122	14.2093	19.6429		-0.38944	0.04445		332.514	-0.23067
14.2296	13	14.2296	3.40122	14.2296	26.7857		-0.38919	0.04471		332.519	-0.25458
14.25	15	14.25	2.97607	14.25	12.5		-0.38895	0.04497		332.525	-0.28393
14.2704	14	14.2704	6.80244	14.2704	26.7857		-0.3887	0.04581		332.53	-0.31329
14.2908	22	14.2908	2.97607	14.2908	16.0714		-0.38846	0.04664		332.536	-0.32125
14.3111	17	14.3111	5.10183	14.3111	26.7857		-0.38821	0.04525		332.541	-0.31568
14.3315	17	14.3315	2.55092	14.3315	30.3571		-0.38797	0.04386		332.547	-0.29942
14.3519	14	14.3519	3.40122	14.3519	25		-0.38772	0.04381		332.552	-0.2516
14.3723	9	14.3723	4.67668	14.3723	19.6429		-0.38748	0.04375		332.558	-0.17704
14.3926	20	14.3926	4.25153	14.3926	19.6429		-0.38723	0.04458		332.564	-0.10247
14.413	10	14.413	3.82638	14.413	19.6429		-0.38699	0.04541		332.569	-0.0417
14.4334	13	14.4334	5.95214	14.4334	25		-0.38674	0.04453		332.575	-0.00347
14.4537	11	14.4537	6.80244	14.4537	19.6429		-0.3865	0.04365		332.58	0.00998
14.4741	17	14.4741	5.52699	14.4741	28.5714		-0.38626	0.045		332.586	0.00992
14.4945	13	14.4945	2.97607	14.4945	16.0714		-0.38601	0.04634		332.591	-0.01888
14.5149	14	14.5149	2.97607	14.5149	16.0714		-0.38577	0.04625		332.597	-0.04768
14.5352	13	14.5352	5.95214	14.5352	19.6429		-0.38552	0.04389		332.602	-0.07732
14.5556	19	14.5556	5.10183	14.5556	32.1429		-0.38528	0.04304		332.608	-0.10696
14.576	12	14.576	4.67668	14.576	19.6429		-0.38503	0.04449		332.614	-0.12664
14.5964	16	14.5964	4.67668	14.5964	16.0714		-0.38479	0.04593		332.619	-0.14631
14.6167	10	14.6167	7.2276	14.6167	19.6429		-0.38454	0.04509		332.625	-0.16599
14.6371	19	14.6371	3.40122	14.6371	25		-0.3843	0.04356		332.63	-0.18567
14.6575	17	14.6575	7.2276	14.6575	17.8571		-0.38405	0.04433		332.636	-0.20535
14.6778	12	14.6778	2.55092	14.6778	16.0714		-0.38381	0.04597		332.641	-0.22502
14.6982	9	14.6982	7.65275	14.6982	16.0714		-0.38357	0.04533		332.647	-0.2447
14.7186	14	14.7186	3.82638	14.7186	17.8571		-0.38332	0.0435		332.652	-0.26438
14.739	14	14.739	7.65275	14.739	19.6429		-0.38308	0.0428		332.658	-0.27561
14.7593	14	14.7593	3.40122	14.7593	21.4286		-0.38283	0.04418		332.664	-0.28684
14.7797	22	14.7797	3.40122	14.7797	17.8571		-0.38259	0.04555		332.669	-0.29807
14.8001	15	14.8001	2.97607	14.8001	14.2857		-0.38234	0.04554		332.675	-0.30929
14.8204	12	14.8204	2.97607	14.8204	21.4286		-0.3821	0.04552		332.68	-0.30081
14.8408	11	14.8408	3.40122	14.8408	7.14286		-0.38185	0.04551		332.686	-0.29232
14.8612	12	14.8612	4.67668	14.8612	14.2857		-0.38161	0.04549		332.691	-0.23877
14.8816	14	14.8816	3.82638	14.8816	8.92857		-0.38136	0.04413		332.697	-0.18522
14.9019	15	14.9019	6.37729	14.9019	12.5		-0.38112	0.04277		332.702	-0.14529
14.9223	12	14.9223	4.25153	14.9223	16.0714		-0.38087	0.04423		332.708	-0.10537
14.9427	13	14.9427	6.37729	14.9427	35.7143		-0.38063	0.04684		332.714	-0.06544
14.9631	11	14.9631	6.37729	14.9631	21.4286		-0.38039	0.04806		332.719	-0.02551
14.9834	9	14.9834	5.10183	14.9834	14.2857		-0.38014	0.04699		332.725	0.01723
15.0038	13	15.0038	1.27546	15.0038	16.0714		-0.3799	0.04595		332.73	0.05997
15.0242	13	15.0242	5.10183	15.0242	8.92857		-0.37965	0.04491		332.736	0.10272
15.0445	16	15.0445	1.27546	15.0445	17.8571		-0.37941	0.04399		332.741	0.14546
15.0649	8	15.0649	6.80244	15.0649	16.0714		-0.37916	0.04306		332.747	0.1437
15.0853	6	15.0853	3.82638	15.0853	17.8571		-0.37892	0.04385		332.752	0.14194
15.1057	17	15.1057	2.55092	15.1057	21.4286		-0.37867	0.04464		332.758	0.14019
15.126	16	15.126	6.80244	15.126	21.4286		-0.37843	0.04555		332.763	0.13843
15.1464	9	15.1464	5.10183	15.1464	21.4286		-0.37818	0.04646		332.769	0.11245
15.1668	10	15.1668	5.10183	15.1668	17.8571		-0.37794	0.04565		332.775	0.08647
15.1872	16	15.1872	4.25153	15.1872	10.7143		-0.37769	0.04485		332.78	0.06134
15.2075	14	15.2075	5.52699	15.2075	21.4286		-0.37745	0.04451		332.786	0.03621
15.2279	15	15.2279	2.55092	15.2279	30.3571		-0.37721	0.04418		332.791	-0.00621
15.2483	20	15.2483	5.10183	15.2483	19.6429		-0.37696	0.04479		332.797	-0.03511
15.2686	6	15.2686	5.10183	15.2686	26.7857		-0.37672	0.04541		332.802	-0.04007
15.289	12	15.289	2.97607	15.289	26.7857		-0.37647	0.04484		332.808	-0.0225
15.3094	11	15.3094	5.95214	15.3094	19.6429		-0.37623	0.04428		332.813	-0.00747
15.3298	12	15.3298	3.82638	15.3298	14.2857		-0.37598	0.04467		332.819	-0.00595
15.3501	20	15.3501	5.52699	15.3501	19.6429		-0.37574	0.04506		332.825	0.00458
15.3705	18	15.3705	4.25153	15.3705	16.0714		-0.37549	0.04526		332.83	0.01511
15.3909	17	15.3909	5.10183	15.3909	14.2857		-0.37525	0.04546		332.836	0.06253
15.4112	9	15.4112	4.67668	15.4112	25		-0.375	0.04566		332.841	0.10996
15.4316	6	15.4316	4.67668	15.4316	19.6429		-0.37476	0.04586		332.847	0.15739
15.452	10	15.452	3.40122	15.452	16.0714		-0.37451	0.04558		332.852	0.20481
15.4724	8	15.4724	6.80244	15.4724	21.4286		-0.37427	0.0453		332.858	0.2252
15.4927	16	15.4927	2.97607	15.4927	17.8571		-0.37403	0.04474		332.863	0.24559
15.5131	19	15.5131	4.67668	15.5131	21.4286		-0.37378	0.04417		332.869	0.26597
15.5335	11	15.5335	5.10183	15.5335	10.7143		-0.37354	0.04521		332.875	0.28636
15.5539	13	15.5539	4.67668	15.5539	23.2143		-0.37329	0.04625		332.88	0.26652
15.5742	20	15.5742	3.82638	15.5742	19.6429		-0.37305	0.04671		332.886	0.24668
15.5946	11	15.5946	2.55092	15.5946	25		-0.3728	0.04718		332.891	0.24205
15.615	8	15.615	1.70061	15.615	23.2143		-0.37256	0.0467		332.897	0.21038
15.6353	15	15.6353	3.40122	15.6353	19.6429		-0.37231	0.04621		332.902	0.15308
15.6557	10	15.6557	2.97607	15.6557	19.6429		-0.37207	0.04573		332.908	0.09579
15.6761	11	15.6761	6.80244	15.6761	17.8571		-0.37182	0.04524		332.913	0.03088
15.6965	13	15.6965	2.97607	15.6965	17.8571		-0.37158	0.04503		332.919	-0.0205
15.7168	11	15.7168	2.97607	15.7168	19.6429		-0.37133	0.04481		332.925	-0.04485
15.7372	10	15.7372	2.97607	15.7372	23.2143		-0.37109	0.04431		332.93	-0.04215
15.7576	8	15.7576	3.40122	15.7576	14.2857		-0.37085	0.0438		332.936	-0.00736
15.778	9	15.778	6.37729	15.778	16.0714		-0.3706	0.04439		332.941	0.04096
15.7983	11	15.7983	4.67668	15.7983	8.92857		-0.37036	0.04498		332.947	0.05295
15.8187	6	15.8187	5.10183	15.8187	21.4286		-0.37011	0.04461		332.952	0.06494
15.8391	5	15.8391	4.67668	15.8391	19.6429		-0.36987	0.04424		332.958	0.07946
15.8594	15	15.8594	5.52699	15.8594	25		-0.36962	0.04511		332.963	0.09398
15.8798	14	15.8798	4.67668	15.8798	17.8571		-0.36938	0.04598		332.969	0.13987
15.9002	19	15.9002	2.55092	15.9002	12.5		-0.36913	0.04551		332.975	0.2128
15.9206	17	15.9206	5.95214	15.9206	10.7143		-0.36889	0.04505		332.98	0.26882
15.9409	11	15.9409	5.10183	15.9409	21.4286		-0.36864	0.0447		332.986	0.32485
15.9613	13	15.9613	3.82638	15.9613	12.5		-0.3684	0.04436		332.991	0.36736
15.9817	19	15.9817	4.67668	15.9817	28.5714		-0.36816	0.04458		332.997	0.38283
16.002	18	16.002	6.37729	16.002	17.8571		-0.36791	0.04481		333.002	0.41267
16.0224	15	16.0224	3.40122	16.0224	17.8571		-0.36767	0.04473		333.008	0.44251
16.0428	17	16.0428	5.52699	16.0428	3.57143		-0.36742	0.04466		333.013	0.44897
16.0632	9	16.0632	2.97607	16.0632	12.5		-0.36718	0.04515		333.019	0.44191
16.0835	19	16.0835	4.25153	16.0835	19.6429		-0.36693	0.04565		333.025	0.40358
16.1039	8	16.1039	2.97607	16.1039	21.4286		-0.36669	0.04543		333.03	0.33822
16.1243	11	16.1243	5.10183	16.1243	17.8571		-0.36644	0.04521		333.036	0.27427
16.1447	6	16.1447	2.97607	16.1447	8.92857		-0.3662	0.04485		333.041	0.21032
16.165	10	16.165	8.0779	16.165	14.2857		-0.36595	0.04564		333.047	0.12947
16.1854	11	16.1854	5.10183	16.1854	10.7143		-0.36571	0.0464		333.052	0.07565
16.2058	10	16.2058	4.67668	16.2058	26.7857		-0.36546	0.04602		333.058	0.03643
16.2261	13	16.2261	2.12576	16.2261	16.0714		-0.36522	0.04507		333.063	-0.00279
16.2465	22	16.2465	5.10183	16.2465	16.0714		-0.36498	0.04526		333.069	-0.04033
16.2669	7	16.2669	5.95214	16.2669	19.6429		-0.36473	0.04591		333.074	-0.07786
16.2873	10	16.2873	5.95214	16.2873	17.8571		-0.36449	0.04541		333.08	-0.08836
16.3076	10	16.3076	1.70061	16.3076	23.2143		-0.36424	0.04416		333.086	-0.09886
16.328	16	16.328	3.82638	16.328	16.0714		-0.364	0.04481		333.091	-0.10936
16.3484	12	16.3484	8.0779	16.3484	8.92857		-0.36375	0.0463		333.097	-0.11985
16.3688	12	16.3688	5.95214	16.3688	19.6429		-0.36351	0.04588		333.102	-0.12246
16.3891	11	16.3891	5.95214	16.3891	16.0714		-0.36326	0.0438		333.108	-0.12507
16.4095	10	16.4095	3.82638	16.4095	26.7857		-0.36302	0.04362		333.113	-0.12599
16.4299	5	16.4299	3.40122	16.4299	14.2857		-0.36277	0.04584		333.119	-0.12692
16.4502	11	16.4502	5.95214	16.4502	7.14286		-0.36253	0.04692		333.124	-0.1284
16.4706	6	16.4706	2.12576	16.4706	16.0714		-0.36228	0.04521		333.13	-0.10285
16.491	10	16.491	4.25153	16.491	8.92857		-0.36204	0.04351		333.136	-0.04011
16.5114	10	16.5114	4.67668	16.5114	19.6429		-0.3618	0.04442		333.141	0.02262
16.5317	11	16.5317	4.25153	16.5317	10.7143		-0.36155	0.04648		333.147	0.05778
16.5521	9	16.5521	2.55092	16.5521	10.7143		-0.36131	0.04581		333.152	0.06591
16.5725	9	16.5725	4.67668	16.5725	14.2857		-0.36106	0.04399		333.158	0.09009
16.5928	12	16.5928	5.95214	16.5928	17.8571		-0.36082	0.04431		333.163	0.11427
16.6132	18	16.6132	3.40122	16.6132	21.4286		-0.36057	0.04654		333.169	0.15873
16.6336	12	16.6336	5.95214	16.6336	8.92857		-0.36033	0.04753		333.174	0.21671
16.654	14	16.654	2.97607	16.654	14.2857		-0.36008	0.04585		333.18	0.273
16.6743	12	16.6743	6.37729	16.6743	17.8571		-0.35984	0.04452		333.186	0.31577
16.6947	14	16.6947	3.82638	16.6947	14.2857		-0.35959	0.04509		333.191	0.33037
16.7151	15	16.7151	2.55092	16.7151	10.7143		-0.35935	0.04564		333.197	0.31794
16.7355	10	16.7355	2.12576	16.7355	10.7143		-0.3591	0.04505		333.202	0.31987
16.7558	9	16.7558	2.55092	16.7558	16.0714		-0.35886	0.04433		333.208	0.3218
16.7762	9	16.7762	4.25153	16.7762	10.7143		-0.35862	0.04362		333.213	0.32204
16.7966	6	16.7966	5.10183	16.7966	28.5714		-0.35837	0.04379		333.219	0.32228
16.8169	10	16.8169	1.70061	16.8169	14.2857		-0.35813	0.04396		333.224	0.32252
16.8373	13	16.8373	5.52699	16.8373	17.8571		-0.35788	0.04464		333.23	0.32276
16.8577	11	16.8577	5.10183	16.8577	12.5		-0.35764	0.04533		333.236	0.31888
16.8781	14	16.8781	3.82638	16.8781	21.4286		-0.35739	0.04506		333.241	0.315
16.8984	5	16.8984	2.55092	16.8984	17.8571		-0.35715	0.04479		333.247	0.31112
16.9188	9	16.9188	1.27546	16.9188	26.7857		-0.3569	0.04562		333.252	0.30724
16.9392	10	16.9392	5.95214	16.9392	12.5		-0.35666	0.04644		333.258	0.30336
16.9595	12	16.9595	2.97607	16.9595	8.92857		-0.35641	0.04594		333.263	0.29948
16.9799	13	16.9799	2.55092	16.9799	14.2857		-0.35617	0.04543		333.269	0.2956
17.0003	14	17.0003	3.40122	17.0003	14.2857		-0.35593	0.04501		333.274	0.29172
17.0207	16	17.0207	2.12576	17.0207	17.8571		-0.35568	0.04459		333.28	0.29967
17.041	13	17.041	1.70061	17.041	12.5		-0.35544	0.04475		333.286	0.30762
17.0614	6	17.0614	3.82638	17.0614	19.6429		-0.35519	0.0449		333.291	0.32796
17.0818	13	17.0818	3.82638	17.0818	12.5		-0.35495	0.04481		333.297	0.32126
17.1022	9	17.1022	4.25153	17.1022	7.14286		-0.3547	0.04471		333.302	0.27091
17.1225	8	17.1225	2.55092	17.1225	17.8571		-0.35446	0.04443		333.308	0.1755
17.1429	13	17.1429	5.10183	17.1429	17.8571		-0.35421	0.04301		333.313	0.05896
17.1633	13	17.1633	3.40122	17.1633	17.8571		-0.35397	0.04296		333.319	-0.0711
17.1836	10	17.1836	3.82638	17.1836	25		-0.35372	0.04482		333.324	-0.1938
17.204	13	17.204	5.10183	17.204	5.35714		-0.35348	0.04682		333.33	-0.28946
17.2244	10	17.2244	6.37729	17.2244	16.0714		-0.35323	0.04616		333.336	-0.36062
17.2448	7	17.2448	4.25153	17.2448	12.5		-0.35299	0.04441		333.341	-0.40474
17.2651	11	17.2651	1.27546	17.2651	8.92857		-0.35275	0.0438		333.347	-0.44097
17.2855	9	17.2855	5.95214	17.2855	23.2143		-0.3525	0.04485		333.352	-0.45017
17.3059	7	17.3059	4.25153	17.3059	8.92857		-0.35226	0.04591		333.358	-0.43402
17.3263	8	17.3263	2.12576	17.3263	26.7857		-0.35201	0.04491		333.363	-0.39083
17.3466	8	17.3466	2.97607	17.3466	10.7143		-0.35177	0.04392		333.369	-0.34088
17.367	9	17.367	3.40122	17.367	12.5		-0.35152	0.04425		333.374	-0.29093
17.3874	13	17.3874	2.55092	17.3874	30.3571		-0.35128	0.04459		333.38	-0.23929
17.4077	6	17.4077	5.95214	17.4077	12.5		-0.35103	0.04494		333.385	-0.18765
17.4281	12	17.4281	5.52699	17.4281	21.4286		-0.35079	0.04528		333.391	-0.1777
17.4485	18	17.4485	4.25153	17.4485	28.5714		-0.35054	0.04563		333.397	-0.16774
17.4689	9	17.4689	5.10183	17.4689	23.2143		-0.3503	0.04598		333.402	-0.1561
17.4892	9	17.4892	5.52699	17.4892	17.8571		-0.35005	0.04536		333.408	-0.14445
17.5096	9	17.5096	1.70061	17.5096	19.6429		-0.34981	0.04474		333.413	-0.10599
17.53	11	17.53	5.10183	17.53	7.14286		-0.34957	0.04615		333.419	-0.0405
17.5503	12	17.5503	3.82638	17.5503	12.5		-0.34932	0.04755		333.424	0.0081
17.5707	7	17.5707	4.67668	17.5707	17.8571		-0.34908	0.04721		333.43	0.0567
17.5911	5	17.5911	5.10183	17.5911	17.8571		-0.34883	0.04572		333.435	0.05911
17.6115	11	17.6115	4.25153	17.6115	23.2143		-0.34859	0.04468		333.441	0.03448
17.6318	12	17.6318	4.67668	17.6318	21.4286		-0.34834	0.04555		333.447	0.02675
17.6522	12	17.6522	6.37729	17.6522	25		-0.3481	0.04649		333.452	0.01902
17.6726	11	17.6726	2.12576	17.6726	17.8571		-0.34785	0.04628		333.458	0.03213
17.693	9	17.693	8.0779	17.693	23.2143		-0.34761	0.04474		333.463	0.07228
17.7133	8	17.7133	3.40122	17.7133	16.0714		-0.34736	0.0432		333.469	0.09722
17.7337	12	17.7337	4.67668	17.7337	16.0714		-0.34712	0.04376		333.474	0.12216
17.7541	12	17.7541	4.25153	17.7541	16.0714		-0.34687	0.04431		333.48	0.1471
17.7744	6	17.7744	5.95214	17.7744	23.2143		-0.34663	0.04459		333.485	0.17204
17.7948	8	17.7948	4.25153	17.7948	25		-0.34639	0.04486		333.491	0.21219
17.8152	10	17.8152	7.2276	17.8152	16.0714		-0.34614	0.04516		333.497	0.2253
17.8356	3	17.8356	3.82638	17.8356	16.0714		-0.3459	0.04546		333.502	0.19887
17.8559	15	17.8559	3.82638	17.8559	7.14286		-0.34565	0.04443		333.508	0.17245
17.8763	7	17.8763	9.35336	17.8763	10.7143		-0.34541	0.04339		333.513	0.14433
17.8967	10	17.8967	6.80244	17.8967	25		-0.34516	0.04448		333.519	0.11622
17.9171	8	17.9171	8.0779	17.9171	14.2857		-0.34492	0.04557		333.524	0.11176
17.9374	8	17.9374	4.67668	17.9374	25		-0.34467	0.04571		333.53	0.1073
17.9578	9	17.9578	6.37729	17.9578	21.4286		-0.34443	0.04585		333.535	0.10116
17.9782	13	17.9782	6.80244	17.9782	21.4286		-0.34418	0.04572		333.541	0.09501
17.9985	9	17.9985	14.03	17.9985	14.2857		-0.34394	0.0456		333.547	0.05675
18.0189	15	18.0189	6.80244	18.0189	17.8571		-0.34369	0.04547		333.552	-0.00854
18.0393	12	18.0393	14.4552	18.0393	14.2857		-0.34345	0.04534		333.558	-0.09664
18.0597	10	18.0597	43.3656	18.0597	1.78571		-0.34321	0.04489		333.563	-0.21179
18.08	8	18.08	116.492	18.08	12.5		-0.34296	0.04444		333.569	-0.3396
18.1004	6	18.1004	151.78	18.1004	14.2857		-0.34272	0.04427		333.574	-0.4539
18.1208	7	18.1208	130.522	18.1208	12.5		-0.34247	0.0441		333.58	-0.54595
18.1411	6	18.1411	127.971	18.1411	10.7143		-0.34223	0.0444		333.585	-0.59294
18.1615	14	18.1615	75.252	18.1615	17.8571		-0.34198	0.04469		333.591	-0.60138
18.1819	11	18.1819	45.4913	18.1819	19.6429		-0.34174	0.04556		333.597	-0.56477
18.2023	4	18.2023	24.2337	18.2023	14.2857		-0.34149	0.04643		333.602	-0.47577
18.2226	7	18.2226	17.8564	18.2226	12.5		-0.34125	0.04563		333.608	-0.35973
18.243	10	18.243	11.9043	18.243	14.2857		-0.341	0.04483		333.613	-0.25834
18.2634	10	18.2634	8.50306	18.2634	17.8571		-0.34076	0.04432		333.619	-0.15694
18.2838	13	18.2838	8.50306	18.2838	14.2857		-0.34052	0.0438		333.624	-0.05386
18.3041	5	18.3041	8.0779	18.3041	17.8571		-0.34027	0.04386		333.63	0.04922
18.3245	8	18.3245	8.50306	18.3245	21.4286		-0.34003	0.04391		333.635	0.11316
18.3449	15	18.3449	7.65275	18.3449	7.14286		-0.33978	0.04454		333.641	0.17709
18.3652	12	18.3652	5.95214	18.3652	26.7857		-0.33954	0.04517		333.647	0.24694
18.3856	7	18.3856	7.2276	18.3856	16.0714		-0.33929	0.04529		333.652	0.30327
18.406	13	18.406	6.80244	18.406	10.7143		-0.33905	0.04541		333.658	0.33003
18.4264	16	18.4264	6.37729	18.4264	17.8571		-0.3388	0.04553		333.663	0.32975
18.4467	10	18.4467	8.50306	18.4467	16.0714		-0.33856	0.04565		333.669	0.30497
18.4671	12	18.4671	6.80244	18.4671	14.2857		-0.33831	0.04482		333.674	0.25314
18.4875	15	18.4875	7.65275	18.4875	12.5		-0.33807	0.04398		333.68	0.19597
18.5079	12	18.5079	7.2276	18.5079	10.7143		-0.33782	0.04448		333.685	0.1388
18.5282	8	18.5282	5.95214	18.5282	14.2857		-0.33758	0.04498		333.691	0.06473
18.5486	16	18.5486	3.40122	18.5486	14.2857		-0.33734	0.04533		333.696	0.01769
18.569	6	18.569	8.92821	18.569	8.92857		-0.33709	0.04568		333.702	0.000513248
18.5893	11	18.5893	5.10183	18.5893	12.5		-0.33685	0.04507		333.708	-0.01667
18.6097	20	18.6097	5.52699	18.6097	16.0714		-0.3366	0.04446		333.713	-0.03216
18.6301	6	18.6301	5.52699	18.6301	19.6429		-0.33636	0.04483		333.719	-0.04764
18.6505	16	18.6505	4.25153	18.6505	10.7143		-0.33611	0.04519		333.724	-0.0851
18.6708	7	18.6708	4.67668	18.6708	26.7857		-0.33587	0.04651		333.73	-0.12256
18.6912	3	18.6912	4.67668	18.6912	14.2857		-0.33562	0.04782		333.735	-0.10594
18.7116	8	18.7116	4.25153	18.7116	14.2857		-0.33538	0.04671		333.741	-0.08932
18.7319	15	18.7319	5.10183	18.7319	14.2857		-0.33513	0.0456		333.746	-0.05806
18.7523	11	18.7523	3.40122	18.7523	12.5		-0.33489	0.04582		333.752	-0.0268
18.7727	9	18.7727	2.55092	18.7727	10.7143		-0.33464	0.04604		333.758	0.00447
18.7931	15	18.7931	5.52699	18.7931	17.8571		-0.3344	0.04619		333.763	0.03573
18.8134	13	18.8134	4.25153	18.8134	12.5		-0.33416	0.04633		333.769	0.0221
18.8338	15	18.8338	1.27546	18.8338	10.7143		-0.33391	0.04591		333.774	0.00846
18.8542	10	18.8542	4.25153	18.8542	14.2857		-0.33367	0.04548		333.78	-0.00517
18.8746	10	18.8746	2.55092	18.8746	17.8571		-0.33342	0.04556		333.785	-0.0188
18.8949	13	18.8949	5.95214	18.8949	16.0714		-0.33318	0.04563		333.791	-0.03244
18.9153	12	18.9153	5.10183	18.9153	16.0714		-0.33293	0.04476		333.796	-0.04607
18.9357	12	18.9357	2.55092	18.9357	21.4286		-0.33269	0.04388		333.802	-0.0597
18.956	6	18.956	4.25153	18.956	10.7143		-0.33244	0.04413		333.808	-0.07334
18.9764	7	18.9764	2.55092	18.9764	16.0714		-0.3322	0.04439		333.813	-0.11992
18.9968	11	18.9968	5.52699	18.9968	12.5		-0.33195	0.04521		333.819	-0.16651
19.0172	17	19.0172	3.82638	19.0172	14.2857		-0.33171	0.04604		333.824	-0.21901
19.0375	8	19.0375	3.82638	19.0375	19.6429		-0.33146	0.04579		333.83	-0.25799
19.0579	10	19.0579	6.80244	19.0579	14.2857		-0.33122	0.04554		333.835	-0.28627
19.0783	6	19.0783	5.10183	19.0783	21.4286		-0.33098	0.04473		333.841	-0.28751
19.0987	6	19.0987	5.52699	19.0987	12.5		-0.33073	0.04391		333.846	-0.25664
19.119	10	19.119	5.10183	19.119	16.0714		-0.33049	0.04396		333.852	-0.21226
19.1394	7	19.1394	4.67668	19.1394	17.8571		-0.33024	0.044		333.858	-0.16224
19.1598	3	19.1598	10.2037	19.1598	12.5		-0.33	0.04462		333.863	-0.11222
19.1801	7	19.1801	42.9404	19.1801	17.8571		-0.32975	0.04523		333.869	-0.06136
19.2005	7	19.2005	75.6772	19.2005	17.8571		-0.32951	0.04502		333.874	-0.01049
19.2209	12	19.2209	45.4913	19.2209	21.4286		-0.32926	0.0448		333.88	-0.00131
19.2413	11	19.2413	44.2159	19.2413	8.92857		-0.32902	0.04516		333.885	0.00787
19.2616	7	19.2616	26.7846	19.2616	12.5		-0.32877	0.04551		333.891	0.01705
19.282	5	19.282	9.77851	19.282	8.92857		-0.32853	0.04447		333.896	0.02623
19.3024	10	19.3024	5.95214	19.3024	10.7143		-0.32829	0.04342		333.902	0.03146
19.3227	10	19.3227	2.97607	19.3227	16.0714		-0.32804	0.04447		333.908	0.0367
19.3431	9	19.3431	5.10183	19.3431	10.7143		-0.3278	0.04553		333.913	0.04194
19.3635	8	19.3635	3.82638	19.3635	12.5		-0.32755	0.04515		333.919	0.04717
19.3839	9	19.3839	3.40122	19.3839	25		-0.32731	0.04477		333.924	0.05241
19.4042	10	19.4042	4.67668	19.4042	8.92857		-0.32706	0.04497		333.93	0.05765
19.4246	8	19.4246	3.40122	19.4246	10.7143		-0.32682	0.04516		333.935	0.06288
19.445	6	19.445	2.55092	19.445	19.6429		-0.32657	0.04455		333.941	0.06812
19.4654	11	19.4654	3.82638	19.4654	12.5		-0.32633	0.04395		333.946	0.06082
19.4857	18	19.4857	2.55092	19.4857	28.5714		-0.32608	0.04391		333.952	0.05352
19.5061	11	19.5061	3.82638	19.5061	12.5		-0.32584	0.04388		333.958	0.04622
19.5265	5	19.5265	4.25153	19.5265	14.2857		-0.32559	0.04522		333.963	0.03893
19.5468	13	19.5468	5.10183	19.5468	8.92857		-0.32535	0.04657		333.969	0.05867
19.5672	9	19.5672	1.70061	19.5672	5.35714		-0.32511	0.04658		333.974	0.0784
19.5876	6	19.5876	0.42515	19.5876	16.0714		-0.32486	0.04659		333.98	0.09814
19.608	14	19.608	3.40122	19.608	3.57143		-0.32462	0.04591		333.985	0.11788
19.6283	7	19.6283	8.0779	19.6283	14.2857		-0.32437	0.04523		333.991	0.13255
19.6487	9	19.6487	4.25153	19.6487	14.2857		-0.32413	0.04549		333.996	0.14722
19.6691	5	19.6691	5.95214	19.6691	14.2857		-0.32388	0.04576		334.002	0.16189
19.6895	6	19.6895	5.10183	19.6895	14.2857		-0.32364	0.04515		334.007	0.17656
19.7098	17	19.7098	2.97607	19.7098	19.6429		-0.32339	0.04453		334.013	0.14617
19.7302	13	19.7302	5.10183	19.7302	10.7143		-0.32315	0.04486		334.019	0.11578
19.7506	11	19.7506	3.82638	19.7506	14.2857		-0.3229	0.0452		334.024	0.08538
19.7709	9	19.7709	3.82638	19.7709	30.3571		-0.32266	0.04589		334.03	0.05499
19.7913	8	19.7913	5.10183	19.7913	28.5714		-0.32241	0.04659		334.035	0.02484
19.8117	8	19.8117	2.97607	19.8117	42.8571		-0.32217	0.047		334.041	-0.00531
19.8321	10	19.8321	2.55092	19.8321	26.7857		-0.32193	0.04741		334.046	-0.05066
19.8524	6	19.8524	3.82638	19.8524	33.9286		-0.32168	0.04721		334.052	-0.06898
19.8728	7	19.8728	3.40122	19.8728	19.6429		-0.32144	0.047		334.057	-0.07068
19.8932	5	19.8932	4.25153	19.8932	17.8571		-0.32119	0.04679		334.063	-0.07238
19.9135	11	19.9135	3.82638	19.9135	14.2857		-0.32095	0.04659		334.069	-0.0631
19.9339	9	19.9339	2.55092	19.9339	8.92857		-0.3207	0.0462		334.074	-0.06733
19.9543	7	19.9543	4.67668	19.9543	21.4286		-0.32046	0.04582		334.08	-0.0865
19.9747	5	19.9747	2.55092	19.9747	10.7143		-0.32021	0.04572		334.085	-0.07862
19.995	12	19.995	4.25153	19.995	25		-0.31997	0.04562		334.091	-0.01273
20.0154	4	20.0154	2.55092	20.0154	17.8571		-0.31972	0.04557		334.096	0.0802
20.0358	8	20.0358	3.40122	20.0358	21.4286		-0.31948	0.04553		334.102	0.18863
20.0562	15	20.0562	3.40122	20.0562	10.7143		-0.31923	0.04605		334.107	0.28353
20.0765	5	20.0765	3.40122	20.0765	14.2857		-0.31899	0.04657		334.113	0.33365
20.0969	6	20.0969	5.52699	20.0969	14.2857		-0.31875	0.04568		334.119	0.38377
20.1173	8	20.1173	5.10183	20.1173	14.2857		-0.3185	0.04478		334.124	0.43881
20.1376	9	20.1376	2.97607	20.1376	17.8571		-0.31826	0.04484		334.13	0.49385
20.158	11	20.158	6.37729	20.158	14.2857		-0.31801	0.04489		334.135	0.50833
20.1784	6	20.1784	5.95214	20.1784	10.7143		-0.31777	0.0446		334.141	0.49577
20.1988	5	20.1988	5.10183	20.1988	10.7143		-0.31752	0.0443		334.146	0.4604
20.2191	11	20.2191	5.10183	20.2191	12.5		-0.31728	0.04496		334.152	0.39799
20.2395	8	20.2395	4.67668	20.2395	3.57143		-0.31703	0.04561		334.157	0.3415
20.2599	6	20.2599	4.25153	20.2599	8.92857		-0.31679	0.04521		334.163	0.29852
20.2803	4	20.2803	3.82638	20.2803	5.35714		-0.31654	0.04482		334.169	0.29132
20.3006	8	20.3006	2.97607	20.3006	17.8571		-0.3163	0.04471		334.174	0.28411
20.321	8	20.321	5.10183	20.321	5.35714		-0.31606	0.04459		334.18	0.27775
20.3414	5	20.3414	4.67668	20.3414	14.2857		-0.31581	0.04524		334.185	0.27139
20.3617	6	20.3617	5.10183	20.3617	14.2857		-0.31557	0.04588		334.191	0.26503
20.3821	10	20.3821	4.25153	20.3821	14.2857		-0.31532	0.04557		334.196	0.25867
20.4025	6	20.4025	2.97607	20.4025	10.7143		-0.31508	0.04527		334.202	0.25231
20.4229	8	20.4229	6.37729	20.4229	25		-0.31483	0.04481		334.207	0.24594
20.4432	6	20.4432	5.10183	20.4432	12.5		-0.31459	0.04434		334.213	0.22335
20.4636	13	20.4636	3.40122	20.4636	17.8571		-0.31434	0.04445		334.219	0.20076
20.484	9	20.484	5.52699	20.484	14.2857		-0.3141	0.04456		334.224	0.17817
20.5043	10	20.5043	2.12576	20.5043	10.7143		-0.31385	0.04466		334.23	0.15558
20.5247	13	20.5247	1.27546	20.5247	14.2857		-0.31361	0.04476		334.235	0.10426
20.5451	10	20.5451	2.55092	20.5451	14.2857		-0.31336	0.04486		334.241	0.05294
20.5655	13	20.5655	3.82638	20.5655	25		-0.31312	0.04496		334.246	0.04218
20.5858	5	20.5858	3.82638	20.5858	23.2143		-0.31288	0.04617		334.252	0.05846
20.6062	9	20.6062	2.97607	20.6062	8.92857		-0.31263	0.04739		334.257	0.11416
20.6266	8	20.6266	1.70061	20.6266	8.92857		-0.31239	0.04689		334.263	0.19691
20.647	12	20.647	3.82638	20.647	10.7143		-0.31214	0.0464		334.269	0.26444
20.6673	5	20.6673	2.12576	20.6673	7.14286		-0.3119	0.04498		334.274	0.33198
20.6877	8	20.6877	2.12576	20.6877	10.7143		-0.31165	0.04357		334.28	0.36741
20.7081	3	20.7081	5.10183	20.7081	10.7143		-0.31141	0.04387		334.285	0.3758
20.7284	7	20.7284	3.40122	20.7284	14.2857		-0.31116	0.04417		334.291	0.36053
20.7488	9	20.7488	2.12576	20.7488	19.6429		-0.31092	0.04482		334.296	0.31822
20.7692	9	20.7692	5.95214	20.7692	14.2857		-0.31067	0.04546		334.302	0.29271
20.7896	12	20.7896	5.52699	20.7896	14.2857		-0.31043	0.04516		334.307	0.2672
20.8099	6	20.8099	2.12576	20.8099	12.5		-0.31018	0.04485		334.313	0.24
20.8303	10	20.8303	3.82638	20.8303	21.4286		-0.30994	0.04604		334.318	0.21279
20.8507	11	20.8507	2.55092	20.8507	10.7143		-0.3097	0.04724		334.324	0.22728
20.8711	7	20.8711	3.82638	20.8711	12.5		-0.30945	0.04533		334.33	0.24176
20.8914	4	20.8914	4.67668	20.8914	16.0714		-0.30921	0.04343		334.335	0.25624
20.9118	3	20.9118	2.12576	20.9118	7.14286		-0.30896	0.04362		334.341	0.27072
20.9322	6	20.9322	5.95214	20.9322	8.92857		-0.30872	0.04608		334.346	0.25507
20.9525	8	20.9525	2.55092	20.9525	5.35714		-0.30847	0.04698		334.352	0.23941
20.9729	11	20.9729	7.2276	20.9729	10.7143		-0.30823	0.04559		334.357	0.22376
20.9933	8	20.9933	10.2037	20.9933	7.14286		-0.30798	0.04425		334.363	0.2081
21.0137	11	21.0137	17.0061	21.0137	12.5		-0.30774	0.04519		334.368	0.21949
21.034	4	21.034	24.2337	21.034	14.2857		-0.30749	0.04701		334.374	0.23087
21.0544	3	21.0544	27.2098	21.0544	7.14286		-0.30725	0.04655		334.38	0.24225
21.0748	5	21.0748	14.03	21.0748	10.7143		-0.307	0.04513		334.385	0.25364
21.0951	8	21.0951	11.054	21.0951	19.6429		-0.30676	0.04485		334.391	0.25773
21.1155	9	21.1155	9.35336	21.1155	14.2857		-0.30652	0.0455		334.396	0.26183
21.1359	10	21.1359	2.12576	21.1359	14.2857		-0.30627	0.04615		334.402	0.26592
21.1563	8	21.1563	2.12576	21.1563	23.2143		-0.30603	0.04572		334.407	0.27002
21.1766	7	21.1766	2.12576	21.1766	21.4286		-0.30578	0.04529		334.413	0.28764
21.197	5	21.197	2.12576	21.197	17.8571		-0.30554	0.04581		334.418	0.30525
21.2174	11	21.2174	3.82638	21.2174	14.2857		-0.30529	0.04633		334.424	0.32287
21.2378	7	21.2378	3.40122	21.2378	10.7143		-0.30505	0.04629		334.43	0.34048
21.2581	4	21.2581	3.82638	21.2581	23.2143		-0.3048	0.04626		334.435	0.33866
21.2785	7	21.2785	4.67668	21.2785	14.2857		-0.30456	0.04622		334.441	0.33684
21.2989	5	21.2989	3.82638	21.2989	10.7143		-0.30431	0.04619		334.446	0.33305
21.3192	12	21.3192	3.82638	21.3192	12.5		-0.30407	0.0446		334.452	0.32926
21.3396	5	21.3396	5.52699	21.3396	7.14286		-0.30382	0.043		334.457	0.31393
21.36	10	21.36	4.67668	21.36	16.0714		-0.30358	0.04253		334.463	0.26704
21.3804	7	21.3804	5.52699	21.3804	10.7143		-0.30334	0.04434		334.468	0.18524
21.4007	6	21.4007	4.25153	21.4007	17.8571		-0.30309	0.0457		334.474	0.10343
21.4211	4	21.4211	5.10183	21.4211	7.14286		-0.30285	0.04592		334.48	0.03867
21.4415	5	21.4415	4.25153	21.4415	8.92857		-0.3026	0.0456		334.485	-0.00356
21.4619	7	21.4619	2.55092	21.4619	19.6429		-0.30236	0.04527		334.491	-0.01706
21.4822	10	21.4822	3.40122	21.4822	12.5		-0.30211	0.04521		334.496	-0.00803
21.5026	9	21.5026	1.70061	21.5026	16.0714		-0.30187	0.04514		334.502	-0.000689245
21.523	8	21.523	4.25153	21.523	14.2857		-0.30162	0.04603		334.507	0.00665
21.5433	9	21.5433	3.82638	21.5433	5.35714		-0.30138	0.04692		334.513	0.0154
21.5637	9	21.5637	3.40122	21.5637	12.5		-0.30113	0.04687		334.518	0.02415
21.5841	6	21.5841	3.82638	21.5841	16.0714		-0.30089	0.04682		334.524	-0.00146
21.6045	13	21.6045	3.40122	21.6045	17.8571		-0.30065	0.0462		334.53	-0.02708
21.6248	12	21.6248	4.25153	21.6248	19.6429		-0.3004	0.04558		334.535	-0.07832
21.6452	3	21.6452	3.82638	21.6452	10.7143		-0.30016	0.04645		334.541	-0.12956
21.6656	9	21.6656	3.40122	21.6656	12.5		-0.29991	0.04732		334.546	-0.16334
21.6859	7	21.6859	6.37729	21.6859	7.14286		-0.29967	0.04647		334.552	-0.17459
21.7063	6	21.7063	3.40122	21.7063	3.57143		-0.29942	0.04562		334.557	-0.16133
21.7267	4	21.7267	3.82638	21.7267	12.5		-0.29918	0.04561		334.563	-0.11653
21.7471	8	21.7471	5.10183	21.7471	19.6429		-0.29893	0.04561		334.568	-0.03994
21.7674	10	21.7674	1.70061	21.7674	32.1429		-0.29869	0.0456		334.574	0.05017
21.7878	8	21.7878	3.82638	21.7878	12.5		-0.29844	0.04559		334.58	0.12338
21.8082	9	21.8082	3.82638	21.8082	8.92857		-0.2982	0.04531		334.585	0.16504
21.8286	6	21.8286	2.55092	21.8286	21.4286		-0.29795	0.04502		334.591	0.14446
21.8489	7	21.8489	2.55092	21.8489	26.7857		-0.29771	0.04569		334.596	0.09234
21.8693	6	21.8693	1.70061	21.8693	23.2143		-0.29747	0.04636		334.602	0.05599
21.8897	9	21.8897	1.70061	21.8897	26.7857		-0.29722	0.04608		334.607	0.01964
21.91	9	21.91	2.97607	21.91	17.8571		-0.29698	0.04579		334.613	0.00413
21.9304	9	21.9304	2.97607	21.9304	17.8571		-0.29673	0.04684		334.618	-0.01137
21.9508	11	21.9508	2.97607	21.9508	16.0714		-0.29649	0.04788		334.624	-0.02688
21.9712	9	21.9712	2.55092	21.9712	5.35714		-0.29624	0.04692		334.629	-0.04239
21.9915	2	21.9915	2.55092	21.9915	14.2857		-0.296	0.04596		334.635	-0.03086
22.0119	4	22.0119	3.40122	22.0119	12.5		-0.29575	0.04499		334.641	-0.01933
22.0323	6	22.0323	1.70061	22.0323	14.2857		-0.29551	0.04403		334.646	-0.0078
22.0527	8	22.0527	3.40122	22.0527	23.2143		-0.29526	0.04481		334.652	0.00373
22.073	7	22.073	3.40122	22.073	16.0714		-0.29502	0.04559		334.657	0.02938
22.0934	9	22.0934	2.55092	22.0934	14.2857		-0.29477	0.04503		334.663	0.05503
22.1138	8	22.1138	2.97607	22.1138	25		-0.29453	0.04448		334.668	0.08067
22.1341	4	22.1341	3.82638	22.1341	12.5		-0.29429	0.04468		334.674	0.10632
22.1545	9	22.1545	2.12576	22.1545	28.5714		-0.29404	0.04487		334.679	0.11845
22.1749	8	22.1749	2.97607	22.1749	16.0714		-0.2938	0.04507		334.685	0.13058
22.1953	13	22.1953	2.12576	22.1953	21.4286		-0.29355	0.04527		334.691	0.14271
22.2156	6	22.2156	4.67668	22.2156	16.0714		-0.29331	0.04522		334.696	0.15484
22.236	7	22.236	1.70061	22.236	21.4286		-0.29306	0.04517		334.702	0.15599
22.2564	7	22.2564	2.55092	22.2564	19.6429		-0.29282	0.04512		334.707	0.15713
22.2767	7	22.2767	4.67668	22.2767	17.8571		-0.29257	0.04508		334.713	0.15828
22.2971	9	22.2971	2.12576	22.2971	26.7857		-0.29233	0.04531		334.718	0.15942
22.3175	8	22.3175	2.55092	22.3175	35.7143		-0.29208	0.04555		334.724	0.13353
22.3379	8	22.3379	4.25153	22.3379	28.5714		-0.29184	0.04579		334.729	0.10764
22.3582	7	22.3582	3.40122	22.3582	28.5714		-0.29159	0.04603		334.735	0.08174
22.3786	8	22.3786	3.82638	22.3786	21.4286		-0.29135	0.046		334.741	0.05585
22.399	10	22.399	1.27546	22.399	17.8571		-0.29111	0.04597		334.746	0.01352
22.4194	11	22.4194	2.97607	22.4194	25		-0.29086	0.04594		334.752	-0.02882
22.4397	8	22.4397	2.55092	22.4397	19.6429		-0.29062	0.04591		334.757	-0.08298
22.4601	6	22.4601	2.97607	22.4601	8.92857		-0.29037	0.04618		334.763	-0.11461
22.4805	10	22.4805	4.25153	22.4805	33.9286		-0.29013	0.04645		334.768	-0.10343
22.5008	5	22.5008	1.27546	22.5008	26.7857		-0.28988	0.045		334.774	-0.07873
22.5212	8	22.5212	1.70061	22.5212	25		-0.28964	0.04356		334.779	-0.06023
22.5416	5	22.5416	5.52699	22.5416	10.7143		-0.28939	0.04419		334.785	-0.04173
22.562	13	22.562	3.82638	22.562	23.2143		-0.28915	0.04483		334.791	-0.04294
22.5823	9	22.5823	3.40122	22.5823	7.14286		-0.2889	0.04547		334.796	-0.04416
22.6027	11	22.6027	4.67668	22.6027	14.2857		-0.28866	0.0461		334.802	-0.04537
22.6231	6	22.6231	2.12576	22.6231	17.8571		-0.28842	0.04628		334.807	-0.04658
22.6435	10	22.6435	5.52699	22.6435	14.2857		-0.28817	0.04645		334.813	-0.03428
22.6638	5	22.6638	5.10183	22.6638	16.0714		-0.28793	0.04536		334.818	-0.02197
22.6842	12	22.6842	1.70061	22.6842	23.2143		-0.28768	0.04427		334.824	-0.00967
22.7046	5	22.7046	4.25153	22.7046	12.5		-0.28744	0.04453		334.829	0.00264
22.7249	6	22.7249	3.82638	22.7249	21.4286		-0.28719	0.04593		334.835	0.02736
22.7453	13	22.7453	4.25153	22.7453	8.92857		-0.28695	0.04645		334.841	0.05208
22.7657	16	22.7657	4.25153	22.7657	19.6429		-0.2867	0.04583		334.846	0.0768
22.7861	9	22.7861	3.82638	22.7861	10.7143		-0.28646	0.04535		334.852	0.10152
22.8064	10	22.8064	4.25153	22.8064	16.0714		-0.28621	0.04602		334.857	0.0992
22.8268	8	22.8268	4.67668	22.8268	14.2857		-0.28597	0.04682		334.863	0.09689
22.8472	8	22.8472	6.37729	22.8472	26.7857		-0.28572	0.04535		334.868	0.09457
22.8675	7	22.8675	4.67668	22.8675	14.2857		-0.28548	0.04358		334.874	0.09225
22.8879	8	22.8879	3.82638	22.8879	14.2857		-0.28524	0.04409		334.879	0.06487
22.9083	6	22.9083	4.67668	22.9083	25		-0.28499	0.04489		334.885	0.03749
22.9287	11	22.9287	2.97607	22.9287	23.2143		-0.28475	0.04569		334.891	0.0101
22.949	5	22.949	3.82638	22.949	28.5714		-0.2845	0.04572		334.896	-0.01728
22.9694	4	22.9694	2.12576	22.9694	37.5		-0.28426	0.04575		334.902	-0.01763
22.9898	10	22.9898	5.10183	22.9898	55.3571		-0.28401	0.04577		334.907	-0.01797
23.0102	12	23.0102	3.82638	23.0102	67.8571		-0.28377	0.0458		334.913	-0.01832
23.0305	10	23.0305	2.55092	23.0305	67.8571		-0.28352	0.04534		334.918	-0.01866
23.0509	11	23.0509	1.27546	23.0509	55.3571		-0.28328	0.04488		334.924	-0.01672
23.0713	11	23.0713	2.55092	23.0713	67.8571		-0.28303	0.04575		334.929	-0.01478
23.0916	5	23.0916	4.25153	23.0916	57.1429		-0.28279	0.04662		334.935	-0.01283
23.112	12	23.112	4.67668	23.112	69.6429		-0.28254	0.04621		334.94	-0.01089
23.1324	10	23.1324	4.25153	23.1324	42.8571		-0.2823	0.04579		334.946	-0.00895
23.1528	5	23.1528	4.25153	23.1528	51.7857		-0.28206	0.04538		334.952	-0.007
23.1731	11	23.1731	1.27546	23.1731	53.5714		-0.28181	0.04496		334.957	-0.00506
23.1935	10	23.1935	4.25153	23.1935	42.8571		-0.28157	0.04438		334.963	-0.00312
23.2139	12	23.2139	2.55092	23.2139	48.2143		-0.28132	0.04379		334.968	-0.05131
23.2343	7	23.2343	3.82638	23.2343	39.2857		-0.28108	0.0453		334.974	-0.0995
23.2546	7	23.2546	4.67668	23.2546	39.2857		-0.28083	0.0468		334.979	-0.14572
23.275	15	23.275	3.82638	23.275	32.1429		-0.28059	0.04594		334.985	-0.19194
23.2954	12	23.2954	3.82638	23.2954	48.2143		-0.28034	0.04508		334.99	-0.24153
23.3157	13	23.3157	2.97607	23.3157	33.9286		-0.2801	0.04594		334.996	-0.25959
23.3361	6	23.3361	1.27546	23.3361	33.9286		-0.27985	0.04679		335.002	-0.223
23.3565	10	23.3565	1.27546	23.3565	23.2143		-0.27961	0.04583		335.007	-0.15487
23.3769	17	23.3769	2.97607	23.3769	28.5714		-0.27936	0.04486		335.013	-0.08156
23.3972	10	23.3972	2.97607	23.3972	23.2143		-0.27912	0.04485		335.018	-0.00825
23.4176	9	23.4176	3.82638	23.4176	28.5714		-0.27888	0.04484		335.024	0.07266
23.438	18	23.438	2.12576	23.438	23.2143		-0.27863	0.04538		335.029	0.14006
23.4583	11	23.4583	5.95214	23.4583	39.2857		-0.27839	0.04591		335.035	0.18774
23.4787	8	23.4787	3.82638	23.4787	50		-0.27814	0.0455		335.04	0.20388
23.4991	10	23.4991	2.97607	23.4991	44.6429		-0.2779	0.04508		335.046	0.18283
23.5195	13	23.5195	2.97607	23.5195	41.0714		-0.27765	0.04426		335.052	0.16179
23.5398	10	23.5398	1.70061	23.5398	35.7143		-0.27741	0.04344		335.057	0.16807
23.5602	15	23.5602	1.27546	23.5602	37.5		-0.27716	0.04495		335.063	0.17435
23.5806	15	23.5806	1.27546	23.5806	30.3571		-0.27692	0.04646		335.068	0.18063
23.601	9	23.601	2.12576	23.601	26.7857		-0.27667	0.04707		335.074	0.18691
23.6213	10	23.6213	1.70061	23.6213	39.2857		-0.27643	0.0454		335.079	0.16277
23.6417	12	23.6417	3.82638	23.6417	32.1429		-0.27619	0.04422		335.085	0.13863
23.6621	9	23.6621	3.40122	23.6621	32.1429		-0.27594	0.04533		335.09	0.11449
23.6824	10	23.6824	2.12576	23.6824	21.4286		-0.2757	0.04666		335.096	0.09035
23.7028	9	23.7028	1.70061	23.7028	21.4286		-0.27545	0.04686		335.102	0.04132
23.7232	11	23.7232	2.97607	23.7232	19.6429		-0.27521	0.0465		335.107	-0.00771
23.7436	8	23.7436	3.82638	23.7436	25		-0.27496	0.04615		335.113	-0.06941
23.7639	11	23.7639	5.95214	23.7639	23.2143		-0.27472	0.04627		335.118	-0.10858
23.7843	14	23.7843	2.97607	23.7843	12.5		-0.27447	0.0464		335.124	-0.11508
23.8047	12	23.8047	4.25153	23.8047	14.2857		-0.27423	0.04595		335.129	-0.12158
23.825	13	23.825	5.52699	23.825	21.4286		-0.27398	0.0455		335.135	-0.11485
23.8454	11	23.8454	5.10183	23.8454	23.2143		-0.27374	0.04456		335.14	-0.13064
23.8658	14	23.8658	2.97607	23.8658	42.8571		-0.27349	0.04362		335.146	-0.19009
23.8862	6	23.8862	3.82638	23.8862	30.3571		-0.27325	0.04439		335.152	-0.26306
23.9065	5	23.9065	3.82638	23.9065	26.7857		-0.27301	0.04516		335.157	-0.31857
23.9269	11	23.9269	2.12576	23.9269	48.2143		-0.27276	0.04624		335.163	-0.34253
23.9473	6	23.9473	3.82638	23.9473	32.1429		-0.27252	0.04732		335.168	-0.33298
23.9677	6	23.9677	2.97607	23.9677	17.8571		-0.27227	0.04631		335.174	-0.29188
23.988	15	23.988	2.12576	23.988	16.0714		-0.27203	0.04529		335.179	-0.21248
24.0084	8	24.0084	2.55092	24.0084	21.4286		-0.27178	0.04409		335.185	-0.13308
24.0288	8	24.0288	2.97607	24.0288	19.6429		-0.27154	0.04289		335.19	-0.06401
24.0491	12	24.0491	3.40122	24.0491	14.2857		-0.27129	0.04378		335.196	0.00506
24.0695	20	24.0695	3.40122	24.0695	16.0714		-0.27105	0.04467		335.202	0.04569
24.0899	8	24.0899	5.10183	24.0899	12.5		-0.2708	0.0458		335.207	0.08631
24.1103	11	24.1103	3.40122	24.1103	5.35714		-0.27056	0.04693		335.213	0.10948
24.1306	7	24.1306	7.65275	24.1306	12.5		-0.27031	0.04597		335.218	0.11011
24.151	7	24.151	6.37729	24.151	25		-0.27007	0.045		335.224	0.08201
24.1714	6	24.1714	3.82638	24.1714	1.78571		-0.26983	0.04446		335.229	0.03138
24.1918	13	24.1918	3.40122	24.1918	19.6429		-0.26958	0.04392		335.235	-0.02685
24.2121	13	24.2121	4.67668	24.2121	12.5		-0.26934	0.04471		335.24	-0.08508
24.2325	8	24.2325	2.12576	24.2325	21.4286		-0.26909	0.0455		335.246	-0.10332
24.2529	14	24.2529	3.40122	24.2529	10.7143		-0.26885	0.04498		335.251	-0.09903
24.2732	10	24.2732	3.82638	24.2732	30.3571		-0.2686	0.04446		335.257	-0.09614
24.2936	7	24.2936	4.67668	24.2936	14.2857		-0.26836	0.04528		335.263	-0.09326
24.314	12	24.314	2.55092	24.314	21.4286		-0.26811	0.04609		335.268	-0.08897
24.3344	14	24.3344	3.82638	24.3344	10.7143		-0.26787	0.04573		335.274	-0.08467
24.3547	6	24.3547	2.97607	24.3547	14.2857		-0.26762	0.04536		335.279	-0.08394
24.3751	7	24.3751	2.55092	24.3751	14.2857		-0.26738	0.04549		335.285	-0.0832
24.3955	8	24.3955	5.52699	24.3955	12.5		-0.26713	0.04562		335.29	-0.08246
24.4158	11	24.4158	2.97607	24.4158	5.35714		-0.26689	0.04485		335.296	-0.08172
24.4362	11	24.4362	4.67668	24.4362	21.4286		-0.26665	0.04294		335.301	-0.08099
24.4566	6	24.4566	4.25153	24.4566	16.0714		-0.2664	0.04195		335.307	-0.08025
24.477	15	24.477	3.40122	24.477	12.5		-0.26616	0.04325		335.313	-0.07951
24.4973	6	24.4973	6.37729	24.4973	12.5		-0.26591	0.0462		335.318	-0.07878
24.5177	12	24.5177	2.97607	24.5177	23.2143		-0.26567	0.04687		335.324	-0.1124
24.5381	11	24.5381	4.25153	24.5381	14.2857		-0.26542	0.04573		335.329	-0.14602
24.5585	20	24.5585	4.67668	24.5585	17.8571		-0.26518	0.04459		335.335	-0.17965
24.5788	5	24.5788	5.95214	24.5788	10.7143		-0.26493	0.04495		335.34	-0.21327
24.5992	13	24.5992	5.10183	24.5992	5.35714		-0.26469	0.04531		335.346	-0.24549
24.6196	12	24.6196	1.70061	24.6196	17.8571		-0.26444	0.04509		335.351	-0.2777
24.6399	10	24.6399	5.52699	24.6399	12.5		-0.2642	0.04488		335.357	-0.32062
24.6603	12	24.6603	5.10183	24.6603	14.2857		-0.26395	0.04586		335.363	-0.34101
24.6807	17	24.6807	4.25153	24.6807	32.1429		-0.26371	0.04684		335.368	-0.31851
24.7011	10	24.7011	2.97607	24.7011	23.2143		-0.26347	0.0465		335.374	-0.26447
24.7214	13	24.7214	5.10183	24.7214	14.2857		-0.26322	0.04503		335.379	-0.22676
24.7418	19	24.7418	4.25153	24.7418	14.2857		-0.26298	0.04433		335.385	-0.18906
24.7622	8	24.7622	2.97607	24.7622	12.5		-0.26273	0.04592		335.39	-0.15107
24.7826	4	24.7826	6.37729	24.7826	16.0714		-0.26249	0.04679		335.396	-0.11308
24.8029	13	24.8029	6.80244	24.8029	16.0714		-0.26224	0.04652		335.401	-0.0751
24.8233	13	24.8233	6.37729	24.8233	10.7143		-0.262	0.04541		335.407	-0.03711
24.8437	15	24.8437	10.6288	24.8437	21.4286		-0.26175	0.04431		335.413	0.01355
24.864	11	24.864	11.9043	24.864	16.0714		-0.26151	0.04408		335.418	0.06421
24.8844	16	24.8844	6.80244	24.8844	17.8571		-0.26126	0.04386		335.424	0.10473
24.9048	13	24.9048	8.50306	24.9048	21.4286		-0.26102	0.04508		335.429	0.11371
24.9252	8	24.9252	6.37729	24.9252	17.8571		-0.26078	0.04629		335.435	0.09988
24.9455	11	24.9455	4.67668	24.9455	16.0714		-0.26053	0.04753		335.44	0.07252
24.9659	18	24.9659	5.10183	24.9659	23.2143		-0.26029	0.04649		335.446	0.03277
24.9863	3	24.9863	5.95214	24.9863	25		-0.26004	0.04458		335.451	-0.02049
25.0066	11	25.0066	6.80244	25.0066	53.5714		-0.2598	0.04381		335.457	-0.07422
25.027	13	25.027	4.67668	25.027	51.7857		-0.25955	0.04436		335.463	-0.10541
25.0474	12	25.0474	4.25153	25.0474	44.6429		-0.25931	0.0449		335.468	-0.10872
25.0678	16	25.0678	3.82638	25.0678	73.2143		-0.25906	0.04517		335.474	-0.0895
25.0881	10	25.0881	2.97607	25.0881	67.8571		-0.25882	0.04544		335.479	-0.05591
25.1085	8	25.1085	2.55092	25.1085	66.0714		-0.25857	0.04571		335.485	-0.02232
25.1289	13	25.1289	4.67668	25.1289	66.0714		-0.25833	0.04598		335.49	-0.02873
25.1493	16	25.1493	3.40122	25.1493	67.8571		-0.25808	0.04534		335.496	-0.05767
25.1696	10	25.1696	2.97607	25.1696	71.4286		-0.25784	0.04471		335.501	-0.07872
25.19	16	25.19	5.10183	25.19	57.1429		-0.2576	0.04502		335.507	-0.09978
25.2104	7	25.2104	2.55092	25.2104	62.5		-0.25735	0.04534		335.513	-0.09604
25.2307	14	25.2307	2.97607	25.2307	32.1429		-0.25711	0.04537		335.518	-0.09231
25.2511	13	25.2511	2.12576	25.2511	46.4286		-0.25686	0.0454		335.524	-0.11449
25.2715	13	25.2715	3.40122	25.2715	37.5		-0.25662	0.04543		335.529	-0.15019
25.2919	14	25.2919	2.55092	25.2919	33.9286		-0.25637	0.04547		335.535	-0.16561
25.3122	21	25.3122	2.97607	25.3122	30.3571		-0.25613	0.04602		335.54	-0.20356
25.3326	9	25.3326	4.25153	25.3326	33.9286		-0.25588	0.04657		335.546	-0.26773
25.353	20	25.353	2.97607	25.353	28.5714		-0.25564	0.04655		335.551	-0.3319
25.3734	20	25.3734	4.25153	25.3734	41.0714		-0.25539	0.04654		335.557	-0.40367
25.3937	9	25.3937	3.40122	25.3937	35.7143		-0.25515	0.04646		335.562	-0.46193
25.4141	9	25.4141	2.55092	25.4141	16.0714		-0.2549	0.04638		335.568	-0.50469
25.4345	15	25.4345	5.52699	25.4345	23.2143		-0.25466	0.04535		335.574	-0.52492
25.4548	16	25.4548	2.55092	25.4548	32.1429		-0.25442	0.04433		335.579	-0.51474
25.4752	15	25.4752	3.40122	25.4752	16.0714		-0.25417	0.04495		335.585	-0.48202
25.4956	23	25.4956	3.40122	25.4956	25		-0.25393	0.04557		335.59	-0.43579
25.516	14	25.516	2.97607	25.516	19.6429		-0.25368	0.04524		335.596	-0.37603
25.5363	22	25.5363	4.67668	25.5363	23.2143		-0.25344	0.04491		335.601	-0.29684
25.5567	14	25.5567	2.55092	25.5567	10.7143		-0.25319	0.04448		335.607	-0.21765
25.5771	13	25.5771	2.55092	25.5771	19.6429		-0.25295	0.04406		335.612	-0.13142
25.5974	17	25.5974	2.55092	25.5974	19.6429		-0.2527	0.04497		335.618	-0.06773
25.6178	16	25.6178	2.97607	25.6178	16.0714		-0.25246	0.04587		335.624	-0.03135
25.6382	21	25.6382	1.27546	25.6382	12.5		-0.25221	0.04494		335.629	-0.0175
25.6586	19	25.6586	2.97607	25.6586	21.4286		-0.25197	0.044		335.635	-0.02136
25.6789	14	25.6789	2.12576	25.6789	30.3571		-0.25172	0.04364		335.64	-0.00269
25.6993	25	25.6993	2.97607	25.6993	12.5		-0.25148	0.04328		335.646	0.04752
25.7197	21	25.7197	2.12576	25.7197	17.8571		-0.25124	0.04388		335.651	0.11126
25.7401	26	25.7401	3.40122	25.7401	12.5		-0.25099	0.04448		335.657	0.17161
25.7604	33	25.7604	2.97607	25.7604	16.0714		-0.25075	0.04508		335.662	0.21844
25.7808	21	25.7808	3.82638	25.7808	14.2857		-0.2505	0.04568		335.668	0.23233
25.8012	21	25.8012	4.25153	25.8012	14.2857		-0.25026	0.04573		335.674	0.22368
25.8215	29	25.8215	3.40122	25.8215	21.4286		-0.25001	0.04579		335.679	0.21475
25.8419	29	25.8419	4.25153	25.8419	17.8571		-0.24977	0.04534		335.685	0.20581
25.8623	15	25.8623	3.82638	25.8623	10.7143		-0.24952	0.0449		335.69	0.18928
25.8827	21	25.8827	1.27546	25.8827	17.8571		-0.24928	0.0433		335.696	0.18626
25.903	17	25.903	3.40122	25.903	16.0714		-0.24903	0.04285		335.701	0.22127
25.9234	25	25.9234	3.40122	25.9234	14.2857		-0.24879	0.04449		335.707	0.2788
25.9438	23	25.9438	2.12576	25.9438	14.2857		-0.24855	0.04612		335.712	0.33634
25.9642	34	25.9642	4.67668	25.9642	16.0714		-0.2483	0.04598		335.718	0.37135
25.9845	20	25.9845	4.67668	25.9845	14.2857		-0.24806	0.04393		335.724	0.3764
26.0049	21	26.0049	3.82638	26.0049	10.7143		-0.24781	0.04305		335.729	0.36793
26.0253	22	26.0253	4.67668	26.0253	10.7143		-0.24757	0.04484		335.735	0.3589
26.0456	22	26.0456	2.55092	26.0456	10.7143		-0.24732	0.04684		335.74	0.36339
26.066	28	26.066	4.67668	26.066	10.7143		-0.24708	0.04693		335.746	0.3921
26.0864	31	26.0864	4.25153	26.0864	12.5		-0.24683	0.04622		335.751	0.43433
26.1068	32	26.1068	2.97607	26.1068	10.7143		-0.24659	0.04665		335.757	0.47459
26.1271	44	26.1271	1.70061	26.1271	12.5		-0.24634	0.04751		335.762	0.50133
26.1475	49	26.1475	5.95214	26.1475	12.5		-0.2461	0.04724		335.768	0.51483
26.1679	28	26.1679	2.55092	26.1679	10.7143		-0.24585	0.04566		335.774	0.48327
26.1882	44	26.1882	2.55092	26.1882	14.2857		-0.24561	0.04408		335.779	0.42241
26.2086	39	26.2086	2.12576	26.2086	10.7143		-0.24537	0.04506		335.785	0.34804
26.229	40	26.229	3.40122	26.229	14.2857		-0.24512	0.04719		335.79	0.2886
26.2494	26	26.2494	4.25153	26.2494	21.4286		-0.24488	0.04735		335.796	0.25619
26.2697	43	26.2697	4.67668	26.2697	8.92857		-0.24463	0.0456		335.801	0.26913
26.2901	28	26.2901	4.25153	26.2901	26.7857		-0.24439	0.04432		335.807	0.28207
26.3105	37	26.3105	3.82638	26.3105	16.0714		-0.24414	0.04419		335.812	0.27201
26.3309	29	26.3309	5.10183	26.3309	16.0714		-0.2439	0.04495		335.818	0.23493
26.3512	32	26.3512	2.97607	26.3512	7.14286		-0.24365	0.04458		335.824	0.1877
26.3716	33	26.3716	3.82638	26.3716	16.0714		-0.24341	0.04399		335.829	0.14047
26.392	40	26.392	3.82638	26.392	12.5		-0.24316	0.04455		335.835	0.09803
26.4123	45	26.4123	3.40122	26.4123	12.5		-0.24292	0.04534		335.84	0.08262
26.4327	41	26.4327	3.40122	26.4327	16.0714		-0.24267	0.04613		335.846	0.08947
26.4531	37	26.4531	2.97607	26.4531	14.2857		-0.24243	0.04509		335.851	0.10984
26.4735	30	26.4735	4.25153	26.4735	17.8571		-0.24219	0.04404		335.857	0.13218
26.4938	25	26.4938	5.10183	26.4938	17.8571		-0.24194	0.04369		335.862	0.15452
26.5142	39	26.5142	3.82638	26.5142	10.7143		-0.2417	0.04448		335.868	0.1777
26.5346	25	26.5346	3.40122	26.5346	14.2857		-0.24145	0.0456		335.873	0.20088
26.555	38	26.555	3.82638	26.555	14.2857		-0.24121	0.04672		335.879	0.22519
26.5753	36	26.5753	4.25153	26.5753	12.5		-0.24096	0.04692		335.885	0.2495
26.5957	36	26.5957	3.82638	26.5957	10.7143		-0.24072	0.04597		335.89	0.28817
26.6161	30	26.6161	4.67668	26.6161	12.5		-0.24047	0.0446		335.896	0.29981
26.6364	29	26.6364	5.52699	26.6364	26.7857		-0.24023	0.04438		335.901	0.26992
26.6568	25	26.6568	2.97607	26.6568	19.6429		-0.23998	0.04515		335.907	0.22652
26.6772	27	26.6772	2.97607	26.6772	7.14286		-0.23974	0.04592		335.912	0.18902
26.6976	25	26.6976	2.12576	26.6976	7.14286		-0.23949	0.04588		335.918	0.15153
26.7179	15	26.7179	2.55092	26.7179	19.6429		-0.23925	0.04583		335.923	0.11319
26.7383	24	26.7383	2.97607	26.7383	19.6429		-0.23901	0.04521		335.929	0.07486
26.7587	15	26.7587	6.80244	26.7587	17.8571		-0.23876	0.04459		335.935	0.03652
26.779	18	26.779	5.95214	26.779	17.8571		-0.23852	0.04466		335.94	-0.00182
26.7994	15	26.7994	3.82638	26.7994	16.0714		-0.23827	0.04472		335.946	-0.03255
26.8198	23	26.8198	3.40122	26.8198	10.7143		-0.23803	0.04478		335.951	-0.06328
26.8402	15	26.8402	8.50306	26.8402	21.4286		-0.23778	0.04485		335.957	-0.09401
26.8605	20	26.8605	4.67668	26.8605	12.5		-0.23754	0.04476		335.962	-0.12475
26.8809	11	26.8809	3.82638	26.8809	10.7143		-0.23729	0.04466		335.968	-0.13914
26.9013	15	26.9013	5.10183	26.9013	7.14286		-0.23705	0.04407		335.973	-0.15354
26.9217	10	26.9217	5.10183	26.9217	16.0714		-0.2368	0.04348		335.979	-0.16709
26.942	17	26.942	4.67668	26.942	16.0714		-0.23656	0.04322		335.985	-0.18064
26.9624	19	26.9624	5.52699	26.9624	12.5		-0.23632	0.0441		335.99	-0.19536
26.9828	22	26.9828	5.52699	26.9828	12.5		-0.23607	0.04563		335.996	-0.19655
27.0031	16	27.0031	5.10183	27.0031	14.2857		-0.23583	0.04601		336.001	-0.1755
27.0235	18	27.0235	4.67668	27.0235	19.6429		-0.23558	0.04542		336.007	-0.1274
27.0439	15	27.0439	3.82638	27.0439	7.14286		-0.23534	0.04597		336.012	-0.07396
27.0643	18	27.0643	3.82638	27.0643	14.2857		-0.23509	0.04701		336.018	-0.02051
27.0846	16	27.0846	4.25153	27.0846	8.92857		-0.23485	0.04692		336.023	0.03462
27.105	14	27.105	5.52699	27.105	21.4286		-0.2346	0.04514		336.029	0.08975
27.1254	12	27.1254	5.95214	27.1254	17.8571		-0.23436	0.04335		336.035	0.13559
27.1458	16	27.1458	18.2816	27.1458	5.35714		-0.23411	0.04428		336.04	0.18143
27.1661	10	27.1661	40.8147	27.1661	23.2143		-0.23387	0.04521		336.046	0.22727
27.1865	11	27.1865	81.6293	27.1865	10.7143		-0.23362	0.04542		336.051	0.27311
27.2069	17	27.2069	71.8508	27.2069	8.92857		-0.23338	0.04448		336.057	0.27389
27.2272	16	27.2272	72.276	27.2272	14.2857		-0.23314	0.04442		336.062	0.27467
27.2476	19	27.2476	72.276	27.2476	16.0714		-0.23289	0.0455		336.068	0.27544
27.268	11	27.268	43.3656		--		-0.23265	0.0462		336.073	0.27622
27.2884	22	27.2884	31.4613	27.2884	8.92857		-0.2324	0.04575		336.079	0.23533
27.3087	9	27.3087	29.7607	27.3087	3.57143		-0.23216	0.04602		336.085	0.19443
27.3291	11	27.3291	14.4552	27.3291	17.8571		-0.23191	0.04629		336.09	0.15354
27.3495	19	27.3495	7.65275	27.3495	16.0714		-0.23167	0.04633		336.096	0.11265
27.3698	20	27.3698	8.50306	27.3698	17.8571		-0.23142	0.04637		336.101	0.09879
27.3902	12	27.3902	3.82638	27.3902	12.5		-0.23118	0.04584		336.107	0.08494
27.4106	19	27.4106	6.37729	27.4106	8.92857		-0.23093	0.04531		336.112	0.07108
27.431	12	27.431	5.52699	27.431	16.0714		-0.23069	0.04586		336.118	0.05722
27.4513	19	27.4513	5.95214	27.4513	8.92857		-0.23044	0.04641		336.123	0.01774
27.4717	10	27.4717	7.2276	27.4717	10.7143		-0.2302	0.04672		336.129	-0.02175
27.4921	17	27.4921	4.25153	27.4921	17.8571		-0.22996	0.04589		336.135	-0.06123
27.5125	7	27.5125	4.25153	27.5125	14.2857		-0.22971	0.04512		336.14	-0.10072
27.5328	14	27.5328	7.2276	27.5328	17.8571		-0.22947	0.0455		336.146	-0.12499
27.5532	12	27.5532	4.67668	27.5532	5.35714		-0.22922	0.04684		336.151	-0.14927
27.5736	13	27.5736	6.37729	27.5736	14.2857		-0.22898	0.04703		336.157	-0.17355
27.5939	13	27.5939	2.55092	27.5939	17.8571		-0.22873	0.04552		336.162	-0.19782
27.6143	14	27.6143	5.95214	27.6143	21.4286		-0.22849	0.04516		336.168	-0.20256
27.6347	16	27.6347	4.25153	27.6347	16.0714		-0.22824	0.04683		336.173	-0.2073
27.6551	11	27.6551	3.82638	27.6551	16.0714		-0.228	0.04849		336.179	-0.185
27.6754	10	27.6754	2.97607	27.6754	16.0714		-0.22775	0.0472		336.184	-0.1627
27.6958	14	27.6958	2.97607	27.6958	21.4286		-0.22751	0.04401		336.19	-0.13927
27.7162	13	27.7162	2.12576	27.7162	12.5		-0.22726	0.04274		336.196	-0.11584
27.7366	12	27.7366	6.37729	27.7366	21.4286		-0.22702	0.04414		336.201	-0.10424
27.7569	9	27.7569	5.10183	27.7569	17.8571		-0.22678	0.04575		336.207	-0.11968
27.7773	10	27.7773	2.55092	27.7773	12.5		-0.22653	0.04546		336.212	-0.15287
27.7977	14	27.7977	3.40122	27.7977	16.0714		-0.22629	0.04507		336.218	-0.18605
27.818	14	27.818	3.40122	27.818	17.8571		-0.22604	0.04469		336.223	-0.19107
27.8384	9	27.8384	5.52699	27.8384	19.6429		-0.2258	0.04476		336.229	-0.16905
27.8588	16	27.8588	3.82638	27.8588	17.8571		-0.22555	0.04484		336.234	-0.12619
27.8792	12	27.8792	5.95214	27.8792	5.35714		-0.22531	0.04549		336.24	-0.08333
27.8995	11	27.8995	3.82638	27.8995	8.92857		-0.22506	0.04613		336.246	-0.03878
27.9199	14	27.9199	5.95214	27.9199	8.92857		-0.22482	0.04622		336.251	0.00577
27.9403	17	27.9403	4.25153	27.9403	12.5		-0.22457	0.04631		336.257	0.05695
27.9606	10	27.9606	4.25153	27.9606	14.2857		-0.22433	0.0464		336.262	0.10812
27.981	14	27.981	5.52699	27.981	14.2857		-0.22408	0.04648		336.268	0.15845
28.0014	8	28.0014	3.40122	28.0014	16.0714		-0.22384	0.04596		336.273	0.20878
28.0218	17	28.0218	2.55092	28.0218	8.92857		-0.2236	0.04544		336.279	0.22728
28.0421	13	28.0421	5.52699	28.0421	7.14286		-0.22335	0.0458		336.284	0.23227
28.0625	17	28.0625	3.82638	28.0625	10.7143		-0.22311	0.04616		336.29	0.21416
28.0829	10	28.0829	4.25153	28.0829	7.14286		-0.22286	0.04614		336.296	0.16901
28.1033	10	28.1033	2.97607	28.1033	19.6429		-0.22262	0.04498		336.301	0.11851
28.1236	15	28.1236	3.82638	28.1236	16.0714		-0.22237	0.04438		336.307	0.05449
28.144	12	28.144	3.82638	28.144	23.2143		-0.22213	0.04493		336.312	-0.00361
28.1644	13	28.1644	4.67668	28.1644	21.4286		-0.22188	0.04517		336.318	-0.06171
28.1847	24	28.1847	2.55092	28.1847	14.2857		-0.22164	0.04541		336.323	-0.09644
28.2051	13	28.2051	4.25153	28.2051	10.7143		-0.22139	0.04572		336.329	-0.13117
28.2255	8	28.2255	3.40122	28.2255	16.0714		-0.22115	0.04603		336.334	-0.16421
28.2459	16	28.2459	4.25153	28.2459	8.92857		-0.22091	0.04595		336.34	-0.19724
28.2662	14	28.2662	4.25153	28.2662	23.2143		-0.22066	0.04588		336.346	-0.19715
28.2866	13	28.2866	2.12576	28.2866	5.35714		-0.22042	0.0458		336.351	-0.17002
28.307	17	28.307	4.67668	28.307	30.3571		-0.22017	0.04573		336.357	-0.1581
28.3274	20	28.3274	1.70061	28.3274	17.8571		-0.21993	0.04537		336.362	-0.14618
28.3477	13	28.3477	3.40122	28.3477	25		-0.21968	0.04501		336.368	-0.11905
28.3681	21	28.3681	3.40122	28.3681	14.2857		-0.21944	0.04465		336.373	-0.09192
28.3885	12	28.3885	3.82638	28.3885	8.92857		-0.21919	0.04429		336.379	-0.06479
28.4088	14	28.4088	3.40122	28.4088	17.8571		-0.21895	0.04478		336.384	-0.03766
28.4292	16	28.4292	3.82638	28.4292	17.8571		-0.2187	0.04526		336.39	0.00129
28.4496	9	28.4496	2.97607	28.4496	14.2857		-0.21846	0.04575		336.396	0.04025
28.47	15	28.47	1.70061	28.47	28.5714		-0.21821	0.04624		336.401	0.07921
28.4903	19	28.4903	3.82638	28.4903	16.0714		-0.21797	0.0448		336.407	0.11817
28.5107	10	28.5107	3.82638	28.5107	21.4286		-0.21773	0.04335		336.412	0.15713
28.5311	11	28.5311	2.97607	28.5311	8.92857		-0.21748	0.04313		336.418	0.19609
28.5514	14	28.5514	2.97607	28.5514	14.2857		-0.21724	0.04483		336.423	0.23504
28.5718	15	28.5718	7.2276	28.5718	16.0714		-0.21699	0.04593		336.429	0.274
28.5922	13	28.5922	3.82638	28.5922	10.7143		-0.21675	0.04437		336.434	0.28144
28.6126	7	28.6126	3.82638	28.6126	14.2857		-0.2165	0.0428		336.44	0.28887
28.6329	14	28.6329	2.97607	28.6329	7.14286		-0.21626	0.04391		336.446	0.2963
28.6533	19	28.6533	2.97607	28.6533	25		-0.21601	0.04597		336.451	0.30373
28.6737	18	28.6737	3.82638	28.6737	16.0714		-0.21577	0.04614		336.457	0.32469
28.6941	13	28.6941	3.40122	28.6941	17.8571		-0.21552	0.04442		336.462	0.34564
28.7144	28	28.7144	4.25153	28.7144	7.14286		-0.21528	0.04384		336.468	0.36659
28.7348	20	28.7348	3.82638	28.7348	7.14286		-0.21503	0.04436		336.473	0.38754
28.7552	17	28.7552	2.97607	28.7552	23.2143		-0.21479	0.04488		336.479	0.41384
28.7755	10	28.7755	2.55092	28.7755	17.8571		-0.21455	0.04452		336.484	0.44015
28.7959	16	28.7959	4.25153	28.7959	10.7143		-0.2143	0.04416		336.49	0.47828
28.8163	21	28.8163	3.40122	28.8163	7.14286		-0.21406	0.04568		336.495	0.49388
28.8367	13	28.8367	2.55092	28.8367	14.2857		-0.21381	0.0472		336.501	0.48639
28.857	20	28.857	5.10183	28.857	12.5		-0.21357	0.04586		336.507	0.46537
28.8774	13	28.8774	2.97607	28.8774	14.2857		-0.21332	0.04453		336.512	0.45056
28.8978	20	28.8978	3.82638	28.8978	7.14286		-0.21308	0.04508		336.518	0.43574
28.9182	16	28.9182	3.40122	28.9182	17.8571		-0.21283	0.04564		336.523	0.40075
28.9385	27	28.9385	2.97607	28.9385	12.5		-0.21259	0.04455		336.529	0.36576
28.9589	20	28.9589	3.40122	28.9589	26.7857		-0.21234	0.04347		336.534	0.34936
28.9793	7	28.9793	5.52699	28.9793	16.0714		-0.2121	0.04364		336.54	0.34647
28.9996	13	28.9996	1.70061	28.9996	10.7143		-0.21185	0.04496		336.545	0.3388
29.02	14	29.02	1.70061	29.02	35.7143		-0.21161	0.04501		336.551	0.31761
29.0404	23	29.0404	2.97607	29.0404	10.7143		-0.21137	0.04393		336.557	0.27249
29.0608	20	29.0608	2.97607	29.0608	14.2857		-0.21112	0.04378		336.562	0.20482
29.0811	16	29.0811	3.82638	29.0811	12.5		-0.21088	0.04478		336.568	0.1366
29.1015	19	29.1015	4.25153	29.1015	16.0714		-0.21063	0.04564		336.573	0.06838
29.1219	14	29.1219	3.82638	29.1219	17.8571		-0.21039	0.04459		336.579	-0.00745
29.1422	18	29.1422	3.40122	29.1422	14.2857		-0.21014	0.0436		336.584	-0.06976
29.1626	12	29.1626	5.10183	29.1626	8.92857		-0.2099	0.04376		336.59	-0.09292
29.183	12	29.183	4.67668	29.183	19.6429		-0.20965	0.04486		336.595	-0.09355
29.2034	21	29.2034	6.80244	29.2034	16.0714		-0.20941	0.04597		336.601	-0.09841
29.2237	17	29.2237	11.9043	29.2237	8.92857		-0.20916	0.04586		336.607	-0.11678
29.2441	17	29.2441	8.0779	29.2441	5.35714		-0.20892	0.04576		336.612	-0.12793
29.2645	20	29.2645	6.37729	29.2645	8.92857		-0.20868	0.04566		336.618	-0.13908
29.2849	22	29.2849	10.2037	29.2849	17.8571		-0.20843	0.04555		336.623	-0.16375
29.3052	13	29.3052	8.50306	29.3052	23.2143		-0.20819	0.04538		336.629	-0.16589
29.3256	14	29.3256	5.95214	29.3256	16.0714		-0.20794	0.04521		336.634	-0.13564
29.346	15	29.346	4.67668	29.346	7.14286		-0.2077	0.04503		336.64	-0.10539
29.3663	19	29.3663	8.0779	29.3663	12.5		-0.20745	0.04486		336.645	-0.07373
29.3867	20	29.3867	4.67668	29.3867	10.7143		-0.20721	0.0449		336.651	-0.04207
29.4071	29	29.4071	4.25153	29.4071	10.7143		-0.20696	0.04495		336.657	-0.00844
29.4275	22	29.4275	3.82638	29.4275	7.14286		-0.20672	0.04443		336.662	0.02519
29.4478	24	29.4478	7.2276	29.4478	19.6429		-0.20647	0.04391		336.668	0.05882
29.4682	11	29.4682	5.52699	29.4682	10.7143		-0.20623	0.04446		336.673	0.09245
29.4886	22	29.4886	2.55092	29.4886	7.14286		-0.20598	0.045		336.679	0.10805
29.509	11	29.509	7.65275	29.509	7.14286		-0.20574	0.04422		336.684	0.12366
29.5293	21	29.5293	4.67668	29.5293	14.2857		-0.2055	0.04343		336.69	0.0942
29.5497	18	29.5497	2.97607	29.5497	19.6429		-0.20525	0.04396		336.695	0.06474
29.5701	16	29.5701	5.95214	29.5701	0		-0.20501	0.04448		336.701	0.04158
29.5904	15	29.5904	3.82638	29.5904	10.7143		-0.20476	0.045		336.707	0.01843
29.6108	23	29.6108	5.10183	29.6108	19.6429		-0.20452	0.04553		336.712	0.02231
29.6312	13	29.6312	4.67668	29.6312	16.0714		-0.20427	0.0453		336.718	0.02619
29.6516	18	29.6516	3.40122	29.6516	25		-0.20403	0.04507		336.723	0.02557
29.6719	16	29.6719	1.70061	29.6719	19.6429		-0.20378	0.04484		336.729	0.02494
29.6923	15	29.6923	4.25153	29.6923	12.5		-0.20354	0.04462		336.734	0.02432
29.7127	14	29.7127	2.97607	29.7127	23.2143		-0.20329	0.04481		336.74	0.02369
29.733	15	29.733	2.12576	29.733	8.92857		-0.20305	0.045		336.745	0.000815796
29.7534	27	29.7534	4.67668	29.7534	19.6429		-0.2028	0.04519		336.751	-0.02206
29.7738	9	29.7738	4.25153	29.7738	14.2857		-0.20256	0.04538		336.757	-0.04493
29.7942	15	29.7942	2.97607	29.7942	14.2857		-0.20232	0.04567		336.762	-0.06781
29.8145	24	29.8145	4.67668	29.8145	21.4286		-0.20207	0.04597		336.768	-0.06365
29.8349	24	29.8349	2.97607	29.8349	14.2857		-0.20183	0.04627		336.773	-0.05948
29.8553	24	29.8553	3.40122	29.8553	12.5		-0.20158	0.04656		336.779	-0.02828
29.8757	17	29.8757	3.40122	29.8757	8.92857		-0.20134	0.04525		336.784	0.00292
29.896	15	29.896	4.25153	29.896	8.92857		-0.20109	0.04393		336.79	0.03712
29.9164	21	29.9164	1.27546	29.9164	7.14286		-0.20085	0.04433		336.795	0.07132
29.9368	24	29.9368	2.12576	29.9368	10.7143		-0.2006	0.04472		336.801	0.06045
29.9571	18	29.9571	2.97607	29.9571	10.7143		-0.20036	0.04476		336.806	0.04959
29.9775	27	29.9775	3.82638	29.9775	14.2857		-0.20011	0.0448		336.812	0.05055
29.9979	11	29.9979	2.12576	29.9979	5.35714		-0.19987	0.04484		336.818	0.05152
30.0183	30	30.0183	2.97607	30.0183	10.7143		-0.19962	0.04488		336.823	0.07952
30.0386	23	30.0386	3.82638	30.0386	10.7143		-0.19938	0.04532		336.829	0.10752
30.059	20	30.059	5.95214	30.059	12.5		-0.19914	0.04577		336.834	0.13243
30.0794	24	30.0794	2.12576	30.0794	14.2857		-0.19889	0.04526		336.84	0.15733
30.0998	19	30.0998	3.82638	30.0998	12.5		-0.19865	0.04475		336.845	0.19407
30.1201	23	30.1201	5.10183	30.1201	10.7143		-0.1984	0.04623		336.851	0.20827
30.1405	26	30.1405	1.27546	30.1405	12.5		-0.19816	0.04771		336.856	0.18276
30.1609	12	30.1609	2.97607	30.1609	17.8571		-0.19791	0.04671		336.862	0.14373
30.1812	23	30.1812	2.97607	30.1812	23.2143		-0.19767	0.04572		336.868	0.09963
30.2016	26	30.2016	2.97607	30.2016	8.92857		-0.19742	0.04516		336.873	0.07807
30.222	27	30.222	4.25153	30.222	12.5		-0.19718	0.04461		336.879	0.10343
30.2424	21	30.2424	2.97607	30.2424	14.2857		-0.19693	0.045		336.884	0.15132
30.2627	26	30.2627	1.70061	30.2627	10.7143		-0.19669	0.0454		336.89	0.20429
30.2831	16	30.2831	3.82638	30.2831	12.5		-0.19645	0.04494		336.895	0.22571
30.3035	28	30.3035	0.85031	30.3035	12.5		-0.1962	0.04448		336.901	0.19784
30.3238	16	30.3238	2.97607	30.3238	16.0714		-0.19596	0.04497		336.906	0.14744
30.3442	15	30.3442	2.55092	30.3442	14.2857		-0.19571	0.04546		336.912	0.10774
30.3646	19	30.3646	2.55092	30.3646	12.5		-0.19547	0.04645		336.918	0.06804
30.385	17	30.385	5.10183	30.385	35.7143		-0.19522	0.04745		336.923	0.03398
30.4053	28	30.4053	3.40122	30.4053	16.0714		-0.19498	0.04673		336.929	-8.85488e-05
30.4257	18	30.4257	2.12576	30.4257	14.2857		-0.19473	0.04602		336.934	-0.04035
30.4461	13	30.4461	3.82638	30.4461	25		-0.19449	0.04572		336.94	-0.06709
30.4665	23	30.4665	3.40122	30.4665	21.4286		-0.19424	0.04542		336.945	-0.05102
30.4868	26	30.4868	5.95214	30.4868	17.8571		-0.194	0.04569		336.951	-0.01242
30.5072	24	30.5072	3.82638	30.5072	12.5		-0.19375	0.04596		336.956	0.01435
30.5276	18	30.5276	2.55092	30.5276	8.92857		-0.19351	0.04575		336.962	0.04112
30.5479	20	30.5479	4.25153	30.5479	17.8571		-0.19327	0.04555		336.968	0.06132
30.5683	17	30.5683	2.97607	30.5683	12.5		-0.19302	0.04535		336.973	0.08151
30.5887	15	30.5887	4.25153	30.5887	21.4286		-0.19278	0.04515		336.979	0.10171
30.6091	30	30.6091	4.25153	30.6091	19.6429		-0.19253	0.04525		336.984	0.12191
30.6294	13	30.6294	4.25153	30.6294	8.92857		-0.19229	0.04536		336.99	0.14211
30.6498	24	30.6498	2.12576	30.6498	14.2857		-0.19204	0.04414		336.995	0.16231
30.6702	17	30.6702	3.40122	30.6702	19.6429		-0.1918	0.04291		337.001	0.1825
30.6905	17	30.6905	5.10183	30.6905	17.8571		-0.19155	0.04366		337.006	0.2027
30.7109	15	30.7109	2.97607	30.7109	12.5		-0.19131	0.04441		337.012	0.2122
30.7313	10	30.7313	2.97607	30.7313	37.5		-0.19106	0.04516		337.018	0.22169
30.7517	27	30.7517	2.12576	30.7517	10.7143		-0.19082	0.04591		337.023	0.23119
30.772	15	30.772	3.82638	30.772	21.4286		-0.19057	0.04615		337.029	0.24069
30.7924	22	30.7924	1.70061	30.7924	21.4286		-0.19033	0.04638		337.034	0.22314
30.8128	20	30.8128	2.97607	30.8128	23.2143		-0.19009	0.04605		337.04	0.2056
30.8332	15	30.8332	2.55092	30.8332	25		-0.18984	0.04572		337.045	0.18806
30.8535	16	30.8535	3.82638	30.8535	19.6429		-0.1896	0.04492		337.051	0.17052
30.8739	22	30.8739	2.12576	30.8739	30.3571		-0.18935	0.04412		337.056	0.13329
30.8943	27	30.8943	2.97607	30.8943	21.4286		-0.18911	0.04504		337.062	0.09607
30.9146	21	30.9146	3.40122	30.9146	16.0714		-0.18886	0.04595		337.068	0.06026
30.935	17	30.935	3.40122	30.935	17.8571		-0.18862	0.04478		337.073	0.02444
30.9554	22	30.9554	3.40122	30.9554	19.6429		-0.18837	0.0436		337.079	-0.0063
30.9758	30	30.9758	3.40122	30.9758	26.7857		-0.18813	0.04451		337.084	-0.01451
30.9961	19	30.9961	3.82638	30.9961	25		-0.18788	0.04657		337.09	0.00206
31.0165	29	31.0165	2.97607	31.0165	17.8571		-0.18764	0.04735		337.095	0.03215
31.0369	25	31.0369	1.27546	31.0369	17.8571		-0.18739	0.04623		337.101	0.04619
31.0573	15	31.0573	5.10183	31.0573	21.4286		-0.18715	0.04504		337.106	0.06022
31.0776	15	31.0776	4.67668	31.0776	16.0714		-0.18691	0.045		337.112	0.03004
31.098	23	31.098	4.25153	31.098	26.7857		-0.18666	0.04541		337.117	-0.000139157
31.1184	22	31.1184	4.25153	31.1184	14.2857		-0.18642	0.04583		337.123	-0.03088
31.1387	25	31.1387	3.82638	31.1387	10.7143		-0.18617	0.04631		337.129	-0.06163
31.1591	27	31.1591	1.70061	31.1591	21.4286		-0.18593	0.0468		337.134	-0.06533
31.1795	18	31.1795	1.70061	31.1795	19.6429		-0.18568	0.0463		337.14	-0.06904
31.1999	18	31.1999	3.40122	31.1999	16.0714		-0.18544	0.0458		337.145	-0.07394
31.2202	18	31.2202	5.10183	31.2202	21.4286		-0.18519	0.04618		337.151	-0.07885
31.2406	17	31.2406	2.12576	31.2406	21.4286		-0.18495	0.04656		337.156	-0.08375
31.261	20	31.261	5.10183	31.261	8.92857		-0.1847	0.04645		337.162	-0.08865
31.2813	22	31.2813	2.97607	31.2813	14.2857		-0.18446	0.0452		337.167	-0.09187
31.3017	17	31.3017	3.40122	31.3017	19.6429		-0.18421	0.04398		337.173	-0.09508
31.3221	15	31.3221	4.25153	31.3221	16.0714		-0.18397	0.04465		337.179	-0.0983
31.3425	21	31.3425	3.82638	31.3425	12.5		-0.18373	0.0459		337.184	-0.10151
31.3628	14	31.3628	2.97607	31.3628	17.8571		-0.18348	0.04525		337.19	-0.11683
31.3832	15	31.3832	2.12576	31.3832	7.14286		-0.18324	0.04343		337.195	-0.13216
31.4036	16	31.4036	3.82638	31.4036	16.0714		-0.18299	0.04275		337.201	-0.14748
31.424	15	31.424	2.12576	31.424	14.2857		-0.18275	0.04484		337.206	-0.16281
31.4443	15	31.4443	3.40122	31.4443	10.7143		-0.1825	0.04693		337.212	-0.21672
31.4647	16	31.4647	1.70061	31.4647	19.6429		-0.18226	0.04738		337.217	-0.27063
31.4851	17	31.4851	2.97607	31.4851	8.92857		-0.18201	0.04593		337.223	-0.31327
31.5054	17	31.5054	2.97607	31.5054	12.5		-0.18177	0.04474		337.229	-0.32437
31.5258	19	31.5258	3.40122	31.5258	21.4286		-0.18152	0.0447		337.234	-0.29981
31.5462	16	31.5462	3.40122	31.5462	16.0714		-0.18128	0.04389		337.24	-0.2437
31.5666	15	31.5666	2.97607	31.5666	10.7143		-0.18104	0.04308		337.245	-0.16872
31.5869	13	31.5869	3.40122	31.5869	16.0714		-0.18079	0.04343		337.251	-0.10726
31.6073	18	31.6073	5.10183	31.6073	16.0714		-0.18055	0.04379		337.256	-0.06524
31.6277	17	31.6277	3.40122	31.6277	16.0714		-0.1803	0.04415		337.262	-0.02321
31.6481	14	31.6481	2.12576	31.6481	16.0714		-0.18006	0.04451		337.267	0.03233
31.6684	16	31.6684	1.70061	31.6684	16.0714		-0.17981	0.04453		337.273	0.11041
31.6888	18	31.6888	5.95214	31.6888	14.2857		-0.17957	0.04455		337.279	0.18285
31.7092	17	31.7092	2.12576	31.7092	17.8571		-0.17932	0.04515		337.284	0.2553
31.7295	24	31.7295	3.40122	31.7295	7.14286		-0.17908	0.04574		337.29	0.30831
31.7499	13	31.7499	3.82638	31.7499	8.92857		-0.17883	0.04524		337.295	0.3478
31.7703	12	31.7703	1.70061	31.7703	16.0714		-0.17859	0.04474		337.301	0.39039
31.7907	15	31.7907	3.40122	31.7907	5.35714		-0.17834	0.04424		337.306	0.41044
31.811	21	31.811	2.97607	31.811	17.8571		-0.1781	0.04374		337.312	0.40008
31.8314	12	31.8314	2.97607	31.8314	8.92857		-0.17786	0.04489		337.317	0.36719
31.8518	10	31.8518	5.10183	31.8518	10.7143		-0.17761	0.04604		337.323	0.31019
31.8721	15	31.8721	3.82638	31.8721	5.35714		-0.17737	0.04662		337.329	0.23966
31.8925	10	31.8925	5.10183	31.8925	10.7143		-0.17712	0.04529		337.334	0.17618
31.9129	14	31.9129	3.40122	31.9129	16.0714		-0.17688	0.04381		337.34	0.11269
31.9333	18	31.9333	2.97607	31.9333	8.92857		-0.17663	0.04347		337.345	0.06582
31.9536	19	31.9536	3.82638	31.9536	19.6429		-0.17639	0.04477		337.351	0.03247
31.974	17	31.974	2.97607	31.974	16.0714		-0.17614	0.04608		337.356	-0.01974
31.9944	7	31.9944	1.70061	31.9944	12.5		-0.1759	0.04537		337.362	-0.04943
32.0148	11	32.0148	2.97607	32.0148	14.2857		-0.17565	0.04353		337.367	-0.02561
32.0351	16	32.0351	2.12576	32.0351	21.4286		-0.17541	0.04323		337.373	0.02075
32.0555	12	32.0555	3.40122	32.0555	17.8571		-0.17516	0.04484		337.379	0.0626
32.0759	12	32.0759	4.25153	32.0759	14.2857		-0.17492	0.0464		337.384	0.09093
32.0962	10	32.0962	4.25153	32.0962	19.6429		-0.17468	0.04605		337.39	0.08941
32.1166	11	32.1166	2.97607	32.1166	8.92857		-0.17443	0.04492		337.395	0.07437
32.137	18	32.137	2.55092	32.137	14.2857		-0.17419	0.04493		337.401	0.07792
32.1574	15	32.1574	2.12576	32.1574	19.6429		-0.17394	0.04532		337.406	0.05893
32.1777	9	32.1777	2.97607	32.1777	10.7143		-0.1737	0.04571		337.412	0.00583
32.1981	13	32.1981	5.52699	32.1981	21.4286		-0.17345	0.04521		337.417	-0.06079
32.2185	12	32.2185	5.52699	32.2185	16.0714		-0.17321	0.04472		337.423	-0.13698
32.2389	12	32.2389	3.40122	32.2389	16.0714		-0.17296	0.04537		337.428	-0.18163
32.2592	16	32.2592	1.70061	32.2592	19.6429		-0.17272	0.04602		337.434	-0.16685
32.2796	9	32.2796	8.92821	32.2796	16.0714		-0.17247	0.04534		337.44	-0.12053
32.3	8	32.3	2.12576	32.3	21.4286		-0.17223	0.04465		337.445	-0.09082
32.3203	12	32.3203	2.12576	32.3203	32.1429		-0.17198	0.04521		337.451	-0.06112
32.3407	13	32.3407	1.70061	32.3407	30.3571		-0.17174	0.04577		337.456	-0.03057
32.3611	9	32.3611	5.10183	32.3611	69.6429		-0.1715	0.04538		337.462	-0.01354
32.3815	18	32.3815	4.25153	32.3815	48.2143		-0.17125	0.04499		337.467	-0.02524
32.4018	12	32.4018	2.12576	32.4018	32.1429		-0.17101	0.04462		337.473	-0.06848
32.4222	13	32.4222	2.97607	32.4222	37.5		-0.17076	0.04425		337.478	-0.12327
32.4426	16	32.4426	3.82638	32.4426	41.0714		-0.17052	0.04445		337.484	-0.17806
32.4629	14	32.4629	3.82638	32.4629	39.2857		-0.17027	0.04466		337.49	-0.21961
32.4833	6	32.4833	2.97607	32.4833	62.5		-0.17003	0.0457		337.495	-0.23863
32.5037	16	32.5037	2.55092	32.5037	37.5		-0.16978	0.04674		337.501	-0.22106
32.5241	16	32.5241	2.55092	32.5241	28.5714		-0.16954	0.04607		337.506	-0.18998
32.5444	10	32.5444	2.55092	32.5444	26.7857		-0.16929	0.04541		337.512	-0.16509
32.5648	12	32.5648	4.67668	32.5648	44.6429		-0.16905	0.04535		337.517	-0.1402
32.5852	10	32.5852	2.97607	32.5852	41.0714		-0.16881	0.0453		337.523	-0.11278
32.6056	9	32.6056	2.55092	32.6056	30.3571		-0.16856	0.04582		337.528	-0.08535
32.6259	11	32.6259	2.12576	32.6259	32.1429		-0.16832	0.04634		337.534	-0.05793
32.6463	14	32.6463	2.97607	32.6463	26.7857		-0.16807	0.04638		337.54	-0.03051
32.6667	9	32.6667	3.82638	32.6667	46.4286		-0.16783	0.04641		337.545	-0.00252
32.687	14	32.687	2.55092	32.687	37.5		-0.16758	0.04625		337.551	0.02546
32.7074	17	32.7074	4.67668	32.7074	39.2857		-0.16734	0.04495		337.556	0.05345
32.7278	9	32.7278	2.12576	32.7278	28.5714		-0.16709	0.04337		337.562	0.08144
32.7482	15	32.7482	5.52699	32.7482	28.5714		-0.16685	0.04368		337.567	0.06436
32.7685	15	32.7685	2.12576	32.7685	41.0714		-0.1666	0.04495		337.573	0.04728
32.7889	17	32.7889	4.25153	32.7889	32.1429		-0.16636	0.04622		337.578	0.03021
32.8093	9	32.8093	4.67668	32.8093	39.2857		-0.16611	0.04557		337.584	0.01313
32.8297	8	32.8297	2.55092	32.8297	25		-0.16587	0.04492		337.59	0.01059
32.85	15	32.85	3.40122	32.85	32.1429		-0.16563	0.04559		337.595	0.00805
32.8704	11	32.8704	4.25153	32.8704	21.4286		-0.16538	0.04627		337.601	-0.000678243
32.8908	12	32.8908	3.40122	32.8908	33.9286		-0.16514	0.04604		337.606	0.00411
32.9111	8	32.9111	2.12576	32.9111	17.8571		-0.16489	0.04582		337.612	0.03086
32.9315	9	32.9315	3.82638	32.9315	25		-0.16465	0.04559		337.617	0.08015
32.9519	21	32.9519	4.67668	32.9519	12.5		-0.1644	0.04537		337.623	0.14267
32.9723	7	32.9723	3.82638	32.9723	17.8571		-0.16416	0.04524		337.628	0.20519
32.9926	8	32.9926	5.52699	32.9926	16.0714		-0.16391	0.0451		337.634	0.25335
33.013	16	33.013	2.97607	33.013	12.5		-0.16367	0.04497		337.64	0.26997
33.0334	9	33.0334	3.40122	33.0334	21.4286		-0.16342	0.04484		337.645	0.23194
33.0537	15	33.0537	7.2276	33.0537	26.7857		-0.16318	0.04468		337.651	0.16237
33.0741	17	33.0741	5.10183	33.0741	17.8571		-0.16293	0.04451		337.656	0.08745
33.0945	17	33.0945	2.12576	33.0945	14.2857		-0.16269	0.04491		337.662	0.01253
33.1149	12	33.1149	3.82638	33.1149	17.8571		-0.16245	0.04532		337.667	-0.02802
33.1352	8	33.1352	3.40122	33.1352	14.2857		-0.1622	0.04538		337.673	-0.03704
33.1556	12	33.1556	3.82638	33.1556	21.4286		-0.16196	0.04544		337.678	-0.03402
33.176	15	33.176	3.40122	33.176	8.92857		-0.16171	0.0455		337.684	-0.03101
33.1964	15	33.1964	7.2276	33.1964	8.92857		-0.16147	0.04556		337.69	-0.02602
33.2167	10	33.2167	3.40122	33.2167	16.0714		-0.16122	0.0454		337.695	-0.02103
33.2371	8	33.2371	4.67668	33.2371	7.14286		-0.16098	0.04523		337.701	-0.01267
33.2575	9	33.2575	2.12576	33.2575	10.7143		-0.16073	0.0445		337.706	-0.0043
33.2778	12	33.2778	5.52699	33.2778	19.6429		-0.16049	0.04376		337.712	0.00266
33.2982	14	33.2982	3.82638	33.2982	5.35714		-0.16024	0.04507		337.717	0.00962
33.3186	9	33.3186	5.95214	33.3186	12.5		-0.16	0.04638		337.723	0.01038
33.339	14	33.339	5.52699	33.339	14.2857		-0.15975	0.04705		337.728	-0.01139
33.3593	13	33.3593	4.25153	33.3593	10.7143		-0.15951	0.04582		337.734	-0.02724
33.3797	17	33.3797	5.52699	33.3797	14.2857		-0.15927	0.04446		337.739	-0.02958
33.4001	15	33.4001	10.6288	33.4001	16.0714		-0.15902	0.04311		337.745	-0.0229
33.4205	6	33.4205	5.95214	33.4205	17.8571		-0.15878	0.04373		337.751	-0.00271
33.4408	14	33.4408	8.92821	33.4408	16.0714		-0.15853	0.04435		337.756	0.02256
33.4612	13	33.4612	8.92821	33.4612	19.6429		-0.15829	0.04529		337.762	0.02529
33.4816	11	33.4816	8.50306	33.4816	8.92857		-0.15804	0.04622		337.767	-0.00313
33.5019	6	33.5019	5.95214	33.5019	10.7143		-0.1578	0.0459		337.773	-0.04507
33.5223	12	33.5223	8.50306	33.5223	12.5		-0.15755	0.04558		337.778	-0.09208
33.5427	14	33.5427	8.50306	33.5427	14.2857		-0.15731	0.04522		337.784	-0.11656
33.5631	14	33.5631	9.35336	33.5631	17.8571		-0.15706	0.046		337.789	-0.12274
33.5834	14	33.5834	9.77851	33.5834	8.92857		-0.15682	0.04678		337.795	-0.10638
33.6038	14	33.6038	13.6049	33.6038	12.5		-0.15658	0.04642		337.801	-0.07566
33.6242	12	33.6242	29.7607	33.6242	16.0714		-0.15633	0.04534		337.806	-0.04493
33.6445	8	33.6445	93.9588	33.6445	23.2143		-0.15609	0.04425		337.812	-0.01393
33.6649	19	33.6649	235.109	33.6649	16.0714		-0.15584	0.04443		337.817	-0.00546
33.6853	14	33.6853	209.175	33.6853	10.7143		-0.1556	0.0446		337.823	-0.02881
33.7057	10	33.7057	98.2103	33.7057	10.7143		-0.15535	0.0446		337.828	-0.06568
33.726	18	33.726	59.9465	33.726	12.5		-0.15511	0.0446		337.834	-0.08622
33.7464	12	33.7464	111.815	33.7464	16.0714		-0.15486	0.04547		337.839	-0.07521
33.7668	13	33.7668	115.216	33.7668	12.5		-0.15462	0.04635		337.845	-0.03632
33.7872	17	33.7872	65.0484	33.7872	19.6429		-0.15437	0.04582		337.851	0.01609
33.8075	15	33.8075	16.581	33.8075	14.2857		-0.15413	0.04414		337.856	0.05824
33.8279	13	33.8279	8.50306	33.8279	19.6429		-0.15388	0.04341		337.862	0.1004
33.8483	16	33.8483	5.10183	33.8483	5.35714		-0.15364	0.04382		337.867	0.12903
33.8686	7	33.8686	6.37729	33.8686	19.6429		-0.1534	0.04429		337.873	0.13513
33.889	10	33.889	9.35336	33.889	14.2857		-0.15315	0.04475		337.878	0.14546
33.9094	13	33.9094	6.80244	33.9094	10.7143		-0.15291	0.04521		337.884	0.15579
33.9298	22	33.9298	4.67668	33.9298	8.92857		-0.15266	0.04568		337.889	0.1633
33.9501	15	33.9501	7.65275	33.9501	23.2143		-0.15242	0.04582		337.895	0.17082
33.9705	21	33.9705	6.37729	33.9705	17.8571		-0.15217	0.04482		337.901	0.1572
33.9909	15	33.9909	6.80244	33.9909	16.0714		-0.15193	0.04382		337.906	0.12106
34.0113	17	34.0113	6.37729	34.0113	16.0714		-0.15168	0.04396		337.912	0.09759
34.0316	16	34.0316	5.10183	34.0316	3.57143		-0.15144	0.04498		337.917	0.07412
34.052	9	34.052	7.65275	34.052	10.7143		-0.15119	0.046		337.923	0.04925
34.0724	20	34.0724	6.37729	34.0724	10.7143		-0.15095	0.0464		337.928	0.02437
34.0927	11	34.0927	4.25153	34.0927	12.5		-0.1507	0.04566		337.934	-0.000508816
34.1131	14	34.1131	5.10183	34.1131	12.5		-0.15046	0.04509		337.939	-0.02539
34.1335	14	34.1335	5.10183	34.1335	23.2143		-0.15022	0.04452		337.945	-0.07206
34.1539	17	34.1539	2.55092	34.1539	25		-0.14997	0.04483		337.951	-0.11873
34.1742	17	34.1742	5.95214	34.1742	16.0714		-0.14973	0.04514		337.956	-0.16399
34.1946	11	34.1946	2.55092	34.1946	10.7143		-0.14948	0.04502		337.962	-0.20925
34.215	12	34.215	6.80244	34.215	14.2857		-0.14924	0.0449		337.967	-0.23648
34.2353	18	34.2353	2.97607	34.2353	25		-0.14899	0.04535		337.973	-0.24119
34.2557	14	34.2557	4.67668	34.2557	8.92857		-0.14875	0.0458		337.978	-0.21801
34.2761	10	34.2761	4.25153	34.2761	12.5		-0.1485	0.04537		337.984	-0.1723
34.2965	17	34.2965	6.80244	34.2965	21.4286		-0.14826	0.04494		337.989	-0.12208
34.3168	22	34.3168	8.92821	34.3168	12.5		-0.14801	0.04444		337.995	-0.08539
34.3372	14	34.3372	4.67668	34.3372	25		-0.14777	0.04508		338.001	-0.07516
34.3576	19	34.3576	4.25153	34.3576	12.5		-0.14752	0.04555		338.006	-0.09648
34.378	14	34.378	2.55092	34.378	16.0714		-0.14728	0.04603		338.012	-0.1471
34.3983	25	34.3983	6.37729	34.3983	14.2857		-0.14704	0.046		338.017	-0.18419
34.4187	31	34.4187	5.10183	34.4187	14.2857		-0.14679	0.04598		338.023	-0.18861
34.4391	29	34.4391	7.2276	34.4391	19.6429		-0.14655	0.04608		338.028	-0.1705
34.4594	24	34.4594	3.82638	34.4594	10.7143		-0.1463	0.04619		338.034	-0.13657
34.4798	27	34.4798	3.82638	34.4798	7.14286		-0.14606	0.04572		338.039	-0.08912
34.5002	29	34.5002	3.82638	34.5002	12.5		-0.14581	0.04526		338.045	-0.02083
34.5206	25	34.5206	5.52699	34.5206	19.6429		-0.14557	0.04548		338.05	0.04746
34.5409	29	34.5409	5.52699	34.5409	16.0714		-0.14532	0.04571		338.056	0.11744
34.5613	32	34.5613	3.82638	34.5613	12.5		-0.14508	0.0446		338.062	0.18742
34.5817	29	34.5817	1.70061	34.5817	19.6429		-0.14483	0.04349		338.067	0.23656
34.6021	29	34.6021	1.70061	34.6021	17.8571		-0.14459	0.0443		338.073	0.27218
34.6224	29	34.6224	3.40122	34.6224	16.0714		-0.14434	0.0451		338.078	0.29541
34.6428	36	34.6428	1.70061	34.6428	14.2857		-0.1441	0.04567		338.084	0.29611
34.6632	30	34.6632	7.65275	34.6632	14.2857		-0.14386	0.04509		338.089	0.28159
34.6835	25	34.6835	2.97607	34.6835	7.14286		-0.14361	0.04385		338.095	0.26708
34.7039	36	34.7039	3.82638	34.7039	19.6429		-0.14337	0.04375		338.1	0.26665
34.7243	33	34.7243	3.82638	34.7243	12.5		-0.14312	0.04427		338.106	0.26622
34.7447	36	34.7447	3.40122	34.7447	8.92857		-0.14288	0.04479		338.112	0.22439
34.765	27	34.765	5.10183	34.765	21.4286		-0.14263	0.04566		338.117	0.16003
34.7854	36	34.7854	2.55092	34.7854	17.8571		-0.14239	0.04653		338.123	0.10922
34.8058	20	34.8058	4.25153	34.8058	21.4286		-0.14214	0.04678		338.128	0.05841
34.8261	33	34.8261	4.67668	34.8261	19.6429		-0.1419	0.04589		338.134	-8.236e-06
34.8465	13	34.8465	3.82638	34.8465	12.5		-0.14165	0.04458		338.139	-0.0449
34.8669	27	34.8669	4.67668	34.8669	10.7143		-0.14141	0.0444		338.145	-0.06896
34.8873	22	34.8873	2.97607	34.8873	19.6429		-0.14117	0.0456		338.15	-0.07048
34.9076	31	34.9076	2.12576	34.9076	21.4286		-0.14092	0.04681		338.156	-0.05876
34.928	26	34.928	3.82638	34.928	17.8571		-0.14068	0.04632		338.162	-0.04705
34.9484	24	34.9484	1.70061	34.9484	12.5		-0.14043	0.04583		338.167	-0.04547
34.9688	17	34.9688	2.55092	34.9688	12.5		-0.14019	0.04629		338.173	-0.07544
34.9891	25	34.9891	5.95214	34.9891	14.2857		-0.13994	0.04676		338.178	-0.13977
35.0095	25	35.0095	2.97607	35.0095	21.4286		-0.1397	0.04632		338.184	-0.20409
35.0299	19	35.0299	5.10183	35.0299	16.0714		-0.13945	0.04587		338.189	-0.24392
35.0502	21	35.0502	8.0779	35.0502	8.92857		-0.13921	0.04631		338.195	-0.2522
35.0706	16	35.0706	2.55092	35.0706	19.6429		-0.13896	0.04675		338.2	-0.23316
35.091	13	35.091	3.40122	35.091	33.9286		-0.13872	0.04688		338.206	-0.2006
35.1114	20	35.1114	5.95214	35.1114	17.8571		-0.13847	0.04587		338.212	-0.18332
35.1317	15	35.1317	2.55092	35.1317	7.14286		-0.13823	0.04535		338.217	-0.18856
35.1521	9	35.1521	2.97607	35.1521	17.8571		-0.13799	0.04598		338.223	-0.22591
35.1725	16	35.1725	5.10183	35.1725	14.2857		-0.13774	0.046		338.228	-0.27679
35.1929	12	35.1929	3.40122	35.1929	21.4286		-0.1375	0.04488		338.234	-0.30738
35.2132	17	35.2132	2.55092	35.2132	10.7143		-0.13725	0.04382		338.239	-0.32445
35.2336	13	35.2336	1.27546	35.2336	5.35714		-0.13701	0.04392		338.245	-0.3342
35.254	11	35.254	5.10183	35.254	19.6429		-0.13676	0.04479		338.25	-0.32142
35.2743	12	35.2743	3.82638	35.2743	16.0714		-0.13652	0.04567		338.256	-0.29343
35.2947	13	35.2947	2.12576	35.2947	14.2857		-0.13627	0.04567		338.262	-0.24291
35.3151	16	35.3151	4.67668	35.3151	12.5		-0.13603	0.04566		338.267	-0.18422
35.3355	18	35.3355	4.25153	35.3355	14.2857		-0.13578	0.04568		338.273	-0.11201
35.3558	13	35.3558	7.65275	35.3558	26.7857		-0.13554	0.0457		338.278	-0.03051
35.3762	13	35.3762	4.25153	35.3762	26.7857		-0.13529	0.04565		338.284	0.05099
35.3966	17	35.3966	3.82638	35.3966	12.5		-0.13505	0.0456		338.289	0.09194
35.4169	12	35.4169	5.52699	35.4169	8.92857		-0.13481	0.04625		338.295	0.11035
35.4373	18	35.4373	5.95214	35.4373	12.5		-0.13456	0.04576		338.3	0.1069
35.4577	11	35.4577	3.40122	35.4577	8.92857		-0.13432	0.0447		338.306	0.10345
35.4781	8	35.4781	3.40122	35.4781	21.4286		-0.13407	0.04478		338.312	0.09859
35.4984	12	35.4984	6.37729	35.4984	21.4286		-0.13383	0.04561		338.317	0.09374
35.5188	19	35.5188	2.97607	35.5188	10.7143		-0.13358	0.04644		338.323	0.0855
35.5392	12	35.5392	2.97607	35.5392	17.8571		-0.13334	0.04532		338.328	0.07726
35.5596	14	35.5596	6.80244	35.5596	10.7143		-0.13309	0.0442		338.334	0.06903
35.5799	19	35.5799	3.40122	35.5799	12.5		-0.13285	0.04432		338.339	0.06079
35.6003	16	35.6003	3.82638	35.6003	21.4286		-0.1326	0.04559		338.345	0.0548
35.6207	13	35.6207	4.25153	35.6207	26.7857		-0.13236	0.04635		338.35	0.04882
35.641	14	35.641	2.97607	35.641	25		-0.13211	0.04598		338.356	0.04284
35.6614	19	35.6614	4.25153	35.6614	19.6429		-0.13187	0.04547		338.361	0.03685
35.6818	14	35.6818	2.55092	35.6818	19.6429		-0.13163	0.0461		338.367	0.00383
35.7022	12	35.7022	2.97607	35.7022	23.2143		-0.13138	0.04674		338.373	-0.02919
35.7225	13	35.7225	2.97607	35.7225	8.92857		-0.13114	0.04623		338.378	-0.06221
35.7429	15	35.7429	2.97607	35.7429	14.2857		-0.13089	0.04472		338.384	-0.09523
35.7633	10	35.7633	4.25153	35.7633	21.4286		-0.13065	0.04435		338.389	-0.09106
35.7837	13	35.7837	4.25153	35.7837	21.4286		-0.1304	0.04563		338.395	-0.08689
35.804	12	35.804	2.97607	35.804	28.5714		-0.13016	0.0469		338.4	-0.08273
35.8244	12	35.8244	2.97607	35.8244	26.7857		-0.12991	0.04647		338.406	-0.07856
35.8448	12	35.8448	5.52699	35.8448	30.3571		-0.12967	0.04414		338.411	-0.04735
35.8651	21	35.8651	5.10183	35.8651	30.3571		-0.12942	0.04276		338.417	-0.01614
35.8855	10	35.8855	3.40122	35.8855	50		-0.12918	0.04329		338.423	0.01507
35.9059	19	35.9059	3.40122	35.9059	50		-0.12894	0.04504		338.428	0.04628
35.9263	17	35.9263	5.10183	35.9263	58.9286		-0.12869	0.0468		338.434	0.05777
35.9466	14	35.9466	2.97607	35.9466	48.2143		-0.12845	0.04654		338.439	0.06926
35.967	16	35.967	2.97607	35.967	41.0714		-0.1282	0.04513		338.445	0.08075
35.9874	12	35.9874	3.40122	35.9874	62.5		-0.12796	0.04442		338.45	0.09224
36.0077	14	36.0077	4.67668	36.0077	50		-0.12771	0.04484		338.456	0.10374
36.0281	7	36.0281	4.67668	36.0281	37.5		-0.12747	0.04615		338.461	0.11523
36.0485	9	36.0485	2.55092	36.0485	48.2143		-0.12722	0.04631		338.467	0.12672
36.0689	13	36.0689	6.80244	36.0689	35.7143		-0.12698	0.04554		338.473	0.13822
36.0892	10	36.0892	5.95214	36.0892	48.2143		-0.12673	0.04476		338.478	0.13235
36.1096	10	36.1096	2.97607	36.1096	30.3571		-0.12649	0.04555		338.484	0.12649
36.13	8	36.13	7.2276	36.13	26.7857		-0.12624	0.04635		338.489	0.12062
36.1504	15	36.1504	3.82638	36.1504	44.6429		-0.126	0.04602		338.495	0.11476
36.1707	13	36.1707	5.52699	36.1707	37.5		-0.12576	0.04456		338.5	0.15396
36.1911	11	36.1911	2.97607	36.1911	25		-0.12551	0.04435		338.506	0.19316
36.2115	14	36.2115	5.52699	36.2115	25		-0.12527	0.04529		338.511	0.23236
36.2318	14	36.2318	4.67668	36.2318	25		-0.12502	0.04625		338.517	0.27156
36.2522	14	36.2522	5.52699	36.2522	28.5714		-0.12478	0.04608		338.523	0.30174
36.2726	15	36.2726	6.37729	36.2726	25		-0.12453	0.0454		338.528	0.33193
36.293	9	36.293	8.0779	36.293	23.2143		-0.12429	0.04586		338.534	0.36212
36.3133	13	36.3133	9.77851	36.3133	21.4286		-0.12404	0.04648		338.539	0.3923
36.3337	9	36.3337	11.9043	36.3337	30.3571		-0.1238	0.0471		338.545	0.42249
36.3541	11	36.3541	10.2037	36.3541	17.8571		-0.12355	0.04653		338.55	0.45268
36.3745	9	36.3745	6.80244	36.3745	26.7857		-0.12331	0.04596		338.556	0.48286
36.3948	11	36.3948	16.581	36.3948	12.5		-0.12306	0.04571		338.561	0.51305
36.4152	9	36.4152	15.7307	36.4152	23.2143		-0.12282	0.04661		338.567	0.53536
36.4356	17	36.4356	19.9822	36.4356	21.4286		-0.12258	0.04751		338.573	0.55767
36.4559	15	36.4559	30.1858	36.4559	16.0714		-0.12233	0.04726		338.578	0.5783
36.4763	17	36.4763	81.2042	36.4763	23.2143		-0.12209	0.04527		338.584	0.59892
36.4967	10	36.4967	211.301	36.4967	12.5		-0.12184	0.04328		338.589	0.60152
36.5171	17	36.5171	248.289	36.5171	10.7143		-0.1216	0.04369		338.595	0.57708
36.5374	15	36.5374	117.767	36.5374	10.7143		-0.12135	0.04524		338.6	0.53912
36.5578	10	36.5578	42.5153	36.5578	8.92857		-0.12111	0.04563		338.606	0.50116
36.5782	11	36.5782	65.8987	36.5782	14.2857		-0.12086	0.04411		338.611	0.44067
36.5985	12	36.5985	126.696	36.5985	23.2143		-0.12062	0.04312		338.617	0.35314
36.6189	17	36.6189	96.9348	36.6189	8.92857		-0.12037	0.04403		338.623	0.22843
36.6393	16	36.6393	33.5871	36.6393	14.2857		-0.12013	0.0453		338.628	0.10373
36.6597	17	36.6597	14.8803	36.6597	16.0714		-0.11988	0.04466		338.634	-0.02999
36.68	14	36.68	7.65275	36.68	10.7143		-0.11964	0.0435		338.639	-0.13667
36.7004	9	36.7004	11.9043	36.7004	10.7143		-0.1194	0.04424		338.645	-0.1921
36.7208	15	36.7208	11.4791	36.7208	12.5		-0.11915	0.04586		338.65	-0.20245
36.7412	11	36.7412	8.92821	36.7412	12.5		-0.11891	0.04634		338.656	-0.19109
36.7615	8	36.7615	6.37729	36.7615	8.92857		-0.11866	0.04549		338.661	-0.15269
36.7819	19	36.7819	7.2276	36.7819	21.4286		-0.11842	0.04463		338.667	-0.12668
36.8023	8	36.8023	7.2276	36.8023	10.7143		-0.11817	0.04506		338.672	-0.10067
36.8226	6	36.8226	6.80244	36.8226	28.5714		-0.11793	0.04549		338.678	-0.09437
36.843	11	36.843	5.52699	36.843	19.6429		-0.11768	0.04466		338.684	-0.08808
36.8634	11	36.8634	6.80244	36.8634	8.92857		-0.11744	0.04383		338.689	-0.08179
36.8838	18	36.8838	3.82638	36.8838	21.4286		-0.11719	0.04303		338.695	-0.07549
36.9041	11	36.9041	3.40122	36.9041	14.2857		-0.11695	0.04336		338.7	-0.07145
36.9245	7	36.9245	4.67668	36.9245	10.7143		-0.11671	0.04503		338.706	-0.06741
36.9449	16	36.9449	6.80244	36.9449	16.0714		-0.11646	0.0467		338.711	-0.06337
36.9652	12	36.9652	10.2037	36.9652	8.92857		-0.11622	0.04702		338.717	-0.05933
36.9856	13	36.9856	5.95214	36.9856	10.7143		-0.11597	0.04544		338.722	-0.05529
37.006	8	37.006	2.55092	37.006	19.6429		-0.11573	0.04379		338.728	-0.05125
37.0264	7	37.0264	5.95214	37.0264	16.0714		-0.11548	0.04404		338.734	-0.04721
37.0467	17	37.0467	3.40122	37.0467	10.7143		-0.11524	0.0453		338.739	-0.04316
37.0671	10	37.0671	5.52699	37.0671	23.2143		-0.11499	0.04541		338.745	-0.07286
37.0875	14	37.0875	4.25153	37.0875	14.2857		-0.11475	0.04393		338.75	-0.10256
37.1079	14	37.1079	5.95214	37.1079	17.8571		-0.1145	0.04359		338.756	-0.13226
37.1282	16	37.1282	1.27546	37.1282	16.0714		-0.11426	0.0453		338.761	-0.16195
37.1486	5	37.1486	2.97607	37.1486	12.5		-0.11401	0.04702		338.767	-0.19165
37.169	14	37.169	8.0779	37.169	3.57143		-0.11377	0.04596		338.772	-0.22135
37.1893	13	37.1893	2.97607	37.1893	10.7143		-0.11353	0.04489		338.778	-0.25104
37.2097	16	37.2097	6.80244	37.2097	17.8571		-0.11328	0.04563		338.784	-0.28074
37.2301	15	37.2301	4.67668	37.2301	17.8571		-0.11304	0.04638		338.789	-0.29354
37.2505	14	37.2505	4.67668	37.2505	10.7143		-0.11279	0.04579		338.795	-0.30634
37.2708	17	37.2708	2.97607	37.2708	10.7143		-0.11255	0.0452		338.8	-0.31914
37.2912	15	37.2912	4.25153	37.2912	3.57143		-0.1123	0.0453		338.806	-0.33194
37.3116	16	37.3116	3.82638	37.3116	5.35714		-0.11206	0.0454		338.811	-0.34473
37.332	8	37.332	4.25153	37.332	14.2857		-0.11181	0.04455		338.817	-0.35753
37.3523	9	37.3523	3.40122	37.3523	12.5		-0.11157	0.0437		338.822	-0.37033
37.3727	12	37.3727	6.80244	37.3727	16.0714		-0.11132	0.04459		338.828	-0.38313
37.3931	9	37.3931	4.25153	37.3931	21.4286		-0.11108	0.04548		338.834	-0.3728
37.4134	7	37.4134	2.55092	37.4134	17.8571		-0.11083	0.04504		338.839	-0.36247
37.4338	16	37.4338	2.97607	37.4338	14.2857		-0.11059	0.04346		338.845	-0.35213
37.4542	17	37.4542	3.82638	37.4542	19.6429		-0.11035	0.04334		338.85	-0.3418
37.4746	22	37.4746	5.10183	37.4746	17.8571		-0.1101	0.04512		338.856	-0.33147
37.4949	17	37.4949	2.97607	37.4949	10.7143		-0.10986	0.04683		338.861	-0.32114
37.5153	13	37.5153	4.25153	37.5153	16.0714		-0.10961	0.04664		338.867	-0.31081
37.5357	9	37.5357	3.82638	37.5357	7.14286		-0.10937	0.04616		338.872	-0.30047
37.556	13	37.556	1.70061	37.556	12.5		-0.10912	0.04568		338.878	-0.27493
37.5764	12	37.5764	3.82638	37.5764	17.8571		-0.10888	0.04565		338.884	-0.24939
37.5968	17	37.5968	4.67668	37.5968	14.2857		-0.10863	0.04563		338.889	-0.22385
37.6172	19	37.6172	4.25153	37.6172	23.2143		-0.10839	0.04546		338.895	-0.19831
37.6375	15	37.6375	1.27546	37.6375	8.92857		-0.10814	0.04529		338.9	-0.17277
37.6579	13	37.6579	3.82638	37.6579	14.2857		-0.1079	0.04512		338.906	-0.14723
37.6783	15	37.6783	2.55092	37.6783	19.6429		-0.10765	0.04495		338.911	-0.12169
37.6987	16	37.6987	4.25153	37.6987	8.92857		-0.10741	0.04496		338.917	-0.09615
37.719	20	37.719	3.40122	37.719	19.6429		-0.10717	0.04498		338.922	-0.06394
37.7394	15	37.7394	8.50306	37.7394	14.2857		-0.10692	0.04557		338.928	-0.03172
37.7598	16	37.7598	4.67668	37.7598	26.7857		-0.10668	0.04616		338.934	0.000493445
37.7801	15	37.7801	5.52699	37.7801	8.92857		-0.10643	0.04651		338.939	0.03271
37.8005	20	37.8005	5.10183	37.8005	23.2143		-0.10619	0.04686		338.945	0.03788
37.8209	18	37.8209	2.97607	37.8209	21.4286		-0.10594	0.04588		338.95	0.04306
37.8413	20	37.8413	3.82638	37.8413	10.7143		-0.1057	0.0449		338.956	0.04824
37.8616	10	37.8616	2.55092	37.8616	16.0714		-0.10545	0.045		338.961	0.05341
37.882	16	37.882	3.40122	37.882	14.2857		-0.10521	0.04509		338.967	-0.00394
37.9024	14	37.9024	4.25153	37.9024	16.0714		-0.10496	0.04519		338.972	-0.06128
37.9228	19	37.9228	5.10183	37.9228	17.8571		-0.10472	0.04529		338.978	-0.11863
37.9431	13	37.9431	2.12576	37.9431	26.7857		-0.10447	0.04526		338.983	-0.17598
37.9635	11	37.9635	2.97607	37.9635	14.2857		-0.10423	0.04522		338.989	-0.20629
37.9839	24	37.9839	2.97607	37.9839	16.0714		-0.10399	0.04462		338.995	-0.2366
38.0042	17	38.0042	5.10183	38.0042	23.2143		-0.10374	0.04402		339	-0.26692
38.0246	18	38.0246	6.80244	38.0246	17.8571		-0.1035	0.04489		339.006	-0.29723
38.045	11	38.045	5.10183	38.045	26.7857		-0.10325	0.04576		339.011	-0.28103
38.0654	22	38.0654	5.95214	38.0654	23.2143		-0.10301	0.04601		339.017	-0.26484
38.0857	14	38.0857	2.12576	38.0857	19.6429		-0.10276	0.04512		339.022	-0.24864
38.1061	14	38.1061	3.82638	38.1061	23.2143		-0.10252	0.04487		339.028	-0.23244
38.1265	15	38.1265	5.52699	38.1265	16.0714		-0.10227	0.04576		339.033	-0.19259
38.1468	18	38.1468	2.55092	38.1468	7.14286		-0.10203	0.04659		339.039	-0.15274
38.1672	16	38.1672	3.82638	38.1672	14.2857		-0.10178	0.04627		339.045	-0.11288
38.1876	14	38.1876	3.82638	38.1876	12.5		-0.10154	0.04564		339.05	-0.07303
38.208	11	38.208	2.97607	38.208	16.0714		-0.1013	0.04502		339.056	-0.03937
38.2283	23	38.2283	6.80244	38.2283	23.2143		-0.10105	0.04444		339.061	-0.00571
38.2487	14	38.2487	4.67668	38.2487	21.4286		-0.10081	0.04387		339.067	-0.01092
38.2691	14	38.2691	2.12576	38.2691	19.6429		-0.10056	0.0437		339.072	-0.04317
38.2895	26	38.2895	2.12576	38.2895	19.6429		-0.10032	0.04543		339.078	-0.09119
38.3098	12	38.3098	3.82638	38.3098	30.3571		-0.10007	0.04773		339.083	-0.13921
38.3302	18	38.3302	4.25153	38.3302	21.4286		-0.09983	0.04813		339.089	-0.20244
38.3506	17	38.3506	3.82638	38.3506	17.8571		-0.09958	0.0469		339.095	-0.23863
38.3709	12	38.3709	3.40122	38.3709	14.2857		-0.09934	0.04566		339.1	-0.2257
38.3913	18	38.3913	3.40122	38.3913	17.8571		-0.09909	0.04602		339.106	-0.18573
38.4117	16	38.4117	3.40122	38.4117	26.7857		-0.09885	0.04638		339.111	-0.15929
38.4321	19	38.4321	2.97607	38.4321	19.6429		-0.0986	0.0459		339.117	-0.13284
38.4524	17	38.4524	5.10183	38.4524	10.7143		-0.09836	0.04543		339.122	-0.06302
38.4728	19	38.4728	2.97607	38.4728	16.0714		-0.09811	0.04545		339.128	0.0068
38.4932	28	38.4932	2.97607	38.4932	19.6429		-0.09787	0.04547		339.133	0.07493
38.5136	30	38.5136	3.40122	38.5136	17.8571		-0.09763	0.04597		339.139	0.14306
38.5339	28	38.5339	2.97607	38.5339	25		-0.09738	0.04533		339.145	0.1864
38.5543	26	38.5543	2.55092	38.5543	16.0714		-0.09714	0.04374		339.15	0.20271
38.5747	30	38.5747	5.52699	38.5747	10.7143		-0.09689	0.04329		339.156	0.18015
38.595	24	38.595	3.40122	38.595	14.2857		-0.09665	0.04425		339.161	0.15759
38.6154	20	38.6154	2.97607	38.6154	8.92857		-0.0964	0.04522		339.167	0.12207
38.6358	23	38.6358	3.82638	38.6358	16.0714		-0.09616	0.04525		339.172	0.08655
38.6562	28	38.6562	5.52699	38.6562	19.6429		-0.09591	0.04415		339.178	0.05273
38.6765	24	38.6765	2.55092	38.6765	19.6429		-0.09567	0.04411		339.183	0.0189
38.6969	46	38.6969	4.67668	38.6969	16.0714		-0.09542	0.04521		339.189	0.00405
38.7173	38	38.7173	3.82638	38.7173	12.5		-0.09518	0.04625		339.195	0.01624
38.7376	42	38.7376	4.25153	38.7376	7.14286		-0.09494	0.04614		339.2	0.0673
38.758	42	38.758	3.40122	38.758	5.35714		-0.09469	0.04629		339.206	0.11835
38.7784	54	38.7784	3.82638	38.7784	8.92857		-0.09445	0.04644		339.211	0.15589
38.7988	55	38.7988	2.55092	38.7988	8.92857		-0.0942	0.04602		339.217	0.19342
38.8191	53	38.8191	3.82638	38.8191	14.2857		-0.09396	0.04561		339.222	0.20392
38.8395	59	38.8395	3.40122	38.8395	14.2857		-0.09371	0.04518		339.228	0.21442
38.8599	64	38.8599	5.10183	38.8599	5.35714		-0.09347	0.0459		339.233	0.19788
38.8803	68	38.8803	3.82638	38.8803	17.8571		-0.09322	0.0467		339.239	0.18134
38.9006	61	38.9006	6.80244	38.9006	12.5		-0.09298	0.04635		339.245	0.16649
38.921	87	38.921	5.10183	38.921	10.7143		-0.09273	0.04501		339.25	0.15164
38.9414	84	38.9414	4.67668	38.9414	19.6429		-0.09249	0.04481		339.256	0.11651
38.9617	71	38.9617	1.70061	38.9617	14.2857		-0.09224	0.04562		339.261	0.10842
38.9821	69	38.9821	2.97607	38.9821	7.14286		-0.092	0.04642		339.267	0.13919
39.0025	77	39.0025	4.67668	39.0025	10.7143		-0.09176	0.0456		339.272	0.16997
39.0229	64	39.0229	2.97607	39.0229	14.2857		-0.09151	0.04478		339.278	0.21068
39.0432	74	39.0432	4.25153	39.0432	16.0714		-0.09127	0.04458		339.283	0.2514
39.0636	70	39.0636	3.82638	39.0636	16.0714		-0.09102	0.04552		339.289	0.29127
39.084	77	39.084	4.25153	39.084	21.4286		-0.09078	0.04608		339.294	0.33113
39.1044	75	39.1044	3.82638	39.1044	16.0714		-0.09053	0.0455		339.3	0.36452
39.1247	56	39.1247	2.97607	39.1247	12.5		-0.09029	0.04506		339.306	0.38439
39.1451	53	39.1451	5.95214	39.1451	19.6429		-0.09004	0.04462		339.311	0.38145
39.1655	55	39.1655	3.40122	39.1655	14.2857		-0.0898	0.04536		339.317	0.33345
39.1858	45	39.1858	2.97607	39.1858	16.0714		-0.08955	0.0461		339.322	0.2401
39.2062	50	39.2062	3.82638	39.2062	16.0714		-0.08931	0.04589		339.328	0.11971
39.2266	47	39.2266	2.55092	39.2266	8.92857		-0.08906	0.04568		339.333	-0.0018
39.247	49	39.247	4.25153	39.247	12.5		-0.08882	0.04581		339.339	-0.09628
39.2673	50	39.2673	2.12576	39.2673	14.2857		-0.08858	0.04595		339.344	-0.14598
39.2877	49	39.2877	1.70061	39.2877	8.92857		-0.08833	0.04551		339.35	-0.16863
39.3081	41	39.3081	2.97607	39.3081	17.8571		-0.08809	0.04508		339.356	-0.19721
39.3284	42	39.3284	3.40122	39.3284	14.2857		-0.08784	0.04548		339.361	-0.2393
39.3488	41	39.3488	3.40122	39.3488	23.2143		-0.0876	0.04589		339.367	-0.29142
39.3692	29	39.3692	3.82638	39.3692	12.5		-0.08735	0.0463		339.372	-0.34354
39.3896	37	39.3896	3.40122	39.3896	16.0714		-0.08711	0.04671		339.378	-0.41003
39.4099	33	39.4099	5.10183	39.4099	12.5		-0.08686	0.04661		339.383	-0.44948
39.4303	22	39.4303	2.97607	39.4303	16.0714		-0.08662	0.0465		339.389	-0.42021
39.4507	22	39.4507	4.25153	39.4507	10.7143		-0.08637	0.0464		339.394	-0.3639
39.4711	15	39.4711	6.80244	39.4711	16.0714		-0.08613	0.0463		339.4	-0.32111
39.4914	31	39.4914	3.82638	39.4914	19.6429		-0.08588	0.04579		339.406	-0.27832
39.5118	27	39.5118	2.97607	39.5118	12.5		-0.08564	0.04528		339.411	-0.23722
39.5322	23	39.5322	3.40122	39.5322	17.8571		-0.0854	0.04477		339.417	-0.19612
39.5525	19	39.5525	4.67668	39.5525	5.35714		-0.08515	0.04426		339.422	-0.15502
39.5729	29	39.5729	4.25153	39.5729	10.7143		-0.08491	0.04499		339.428	-0.11392
39.5933	32	39.5933	6.37729	39.5933	21.4286		-0.08466	0.04572		339.433	-0.04578
39.6137	34	39.6137	5.52699	39.6137	12.5		-0.08442	0.04621		339.439	0.02236
39.634	46	39.634	5.52699	39.634	14.2857		-0.08417	0.04556		339.444	0.0905
39.6544	33	39.6544	5.52699	39.6544	16.0714		-0.08393	0.04453		339.45	0.15863
39.6748	34	39.6748	3.40122	39.6748	23.2143		-0.08368	0.04464		339.456	0.19048
39.6952	36	39.6952	3.40122	39.6952	17.8571		-0.08344	0.04575		339.461	0.22232
39.7155	34	39.7155	3.40122	39.7155	25		-0.08319	0.04686		339.467	0.25416
39.7359	44	39.7359	3.40122	39.7359	8.92857		-0.08295	0.04639		339.472	0.286
39.7563	44	39.7563	5.52699	39.7563	14.2857		-0.0827	0.04592		339.478	0.29081
39.7766	40	39.7766	5.10183	39.7766	21.4286		-0.08246	0.04545		339.483	0.29561
39.797	48	39.797	3.82638	39.797	14.2857		-0.08222	0.04498		339.489	0.30042
39.8174	55	39.8174	5.10183	39.8174	14.2857		-0.08197	0.04494		339.494	0.30522
39.8378	48	39.8378	1.70061	39.8378	14.2857		-0.08173	0.0449		339.5	0.27229
39.8581	40	39.8581	4.67668	39.8581	14.2857		-0.08148	0.04543		339.506	0.23935
39.8785	43	39.8785	3.82638	39.8785	14.2857		-0.08124	0.04597		339.511	0.20641
39.8989	44	39.8989	4.67668	39.8989	12.5		-0.08099	0.04561		339.517	0.17348
39.9192	38	39.9192	4.67668	39.9192	32.1429		-0.08075	0.04525		339.522	0.14054
39.9396	38	39.9396	3.82638	39.9396	21.4286		-0.0805	0.04577		339.528	0.10761
39.96	50	39.96	2.12576	39.96	41.0714		-0.08026	0.04629		339.533	0.07467
39.9804	54	39.9804	2.55092	39.9804	39.2857		-0.08001	0.04652		339.539	0.04173
40.0007	38	40.0007	2.97607	40.0007	39.2857		-0.07977	0.04561		339.544	0.00426
40.0211	50	40.0211	2.55092	40.0211	50		-0.07953	0.04413		339.55	-0.03322
40.0415	45	40.0415	4.67668	40.0415	30.3571		-0.07928	0.04379		339.556	-0.07661
40.0619	40	40.0619	5.10183	40.0619	57.1429		-0.07904	0.04465		339.561	-0.10649
40.0822	37	40.0822	2.55092	40.0822	39.2857		-0.07879	0.04551		339.567	-0.09496
40.1026	33	40.1026	3.82638	40.1026	46.4286		-0.07855	0.04583		339.572	-0.05639
40.123	28	40.123	2.97607	40.123	30.3571		-0.0783	0.045		339.578	-0.006
40.1433	35	40.1433	3.82638	40.1433	42.8571		-0.07806	0.04466		339.583	0.0444
40.1637	38	40.1637	5.10183	40.1637	35.7143		-0.07781	0.04547		339.589	0.08353
40.1841	22	40.1841	2.97607	40.1841	37.5		-0.07757	0.04628		339.594	0.10914
40.2045	28	40.2045	3.40122	40.2045	37.5		-0.07732	0.04595		339.6	0.12123
40.2248	26	40.2248	2.97607	40.2248	33.9286		-0.07708	0.04533		339.605	0.11981
40.2452	21	40.2452	1.70061	40.2452	37.5		-0.07683	0.04585		339.611	0.10655
40.2656	30	40.2656	2.97607	40.2656	30.3571		-0.07659	0.04637		339.617	0.06626
40.286	29	40.286	2.55092	40.286	14.2857		-0.07635	0.04575		339.622	0.00146
40.3063	20	40.3063	5.52699	40.3063	44.6429		-0.0761	0.04491		339.628	-0.09038
40.3267	14	40.3267	1.27546	40.3267	28.5714		-0.07586	0.0452		339.633	-0.19027
40.3471	20	40.3471	3.40122	40.3471	26.7857		-0.07561	0.04612		339.639	-0.29017
40.3674	21	40.3674	1.27546	40.3674	16.0714		-0.07537	0.04703		339.644	-0.37823
40.3878	13	40.3878	2.97607	40.3878	14.2857		-0.07512	0.04584		339.65	-0.43926
40.4082	12	40.4082	3.40122	40.4082	14.2857		-0.07488	0.04465		339.655	-0.46339
40.4286	12	40.4286	4.25153	40.4286	12.5		-0.07463	0.04414		339.661	-0.46049
40.4489	16	40.4489	3.82638	40.4489	23.2143		-0.07439	0.04478		339.667	-0.42463
40.4693	20	40.4693	3.82638	40.4693	17.8571		-0.07414	0.04581		339.672	-0.37525
40.4897	16	40.4897	4.25153	40.4897	25		-0.0739	0.04683		339.678	-0.32616
40.51	13	40.51	3.40122	40.51	14.2857		-0.07365	0.0473		339.683	-0.27706
40.5304	23	40.5304	4.25153	40.5304	19.6429		-0.07341	0.04663		339.689	-0.23895
40.5508	13	40.5508	3.82638	40.5508	14.2857		-0.07317	0.04463		339.694	-0.22788
40.5712	22	40.5712	3.40122	40.5712	10.7143		-0.07292	0.04377		339.7	-0.22807
40.5915	18	40.5915	2.55092	40.5915	14.2857		-0.07268	0.04467		339.705	-0.22826
40.6119	24	40.6119	2.12576	40.6119	12.5		-0.07243	0.04558		339.711	-0.23014
40.6323	21	40.6323	3.40122	40.6323	16.0714		-0.07219	0.04482		339.717	-0.23203
40.6527	10	40.6527	3.82638	40.6527	25		-0.07194	0.04406		339.722	-0.24056
40.673	16	40.673	2.97607	40.673	16.0714		-0.0717	0.04399		339.728	-0.2491
40.6934	21	40.6934	2.12576	40.6934	14.2857		-0.07145	0.04507		339.733	-0.25763
40.7138	16	40.7138	2.97607	40.7138	26.7857		-0.07121	0.04527		339.739	-0.26617
40.7341	14	40.7341	5.10183	40.7341	21.4286		-0.07096	0.04548		339.744	-0.27471
40.7545	18	40.7545	3.82638	40.7545	19.6429		-0.07072	0.04576		339.75	-0.28324
40.7749	12	40.7749	3.82638	40.7749	19.6429		-0.07047	0.04603		339.755	-0.29178
40.7953	13	40.7953	4.25153	40.7953	14.2857		-0.07023	0.04518		339.761	-0.30032
40.8156	21	40.8156	3.82638	40.8156	25		-0.06999	0.04433		339.767	-0.27674
40.836	23	40.836	4.67668	40.836	23.2143		-0.06974	0.04417		339.772	-0.25317
40.8564	18	40.8564	2.97607	40.8564	25		-0.0695	0.04514		339.778	-0.2296
40.8768	18	40.8768	2.97607	40.8768	30.3571		-0.06925	0.04554		339.783	-0.20603
40.8971	21	40.8971	3.82638	40.8971	25		-0.06901	0.04594		339.789	-0.19091
40.9175	15	40.9175	5.52699	40.9175	30.3571		-0.06876	0.0469		339.794	-0.17579
40.9379	16	40.9379	2.55092	40.9379	30.3571		-0.06852	0.04787		339.8	-0.18601
40.9582	18	40.9582	3.82638	40.9582	35.7143		-0.06827	0.04728		339.805	-0.19624
40.9786	14	40.9786	2.55092	40.9786	26.7857		-0.06803	0.04555		339.811	-0.20485
40.999	11	40.999	2.97607	40.999	25		-0.06778	0.04465		339.817	-0.18642
41.0194	18	41.0194	3.40122	41.0194	25		-0.06754	0.04566		339.822	-0.14602
41.0397	14	41.0397	2.97607	41.0397	21.4286		-0.0673	0.04657		339.828	-0.07858
41.0601	18	41.0601	2.97607	41.0601	26.7857		-0.06705	0.04633		339.833	-0.01115
41.0805	16	41.0805	2.97607	41.0805	35.7143		-0.06681	0.0461		339.839	0.02925
41.1008	17	41.1008	4.25153	41.1008	44.6429		-0.06656	0.04701		339.844	0.04937
41.1212	19	41.1212	3.82638	41.1212	26.7857		-0.06632	0.04729		339.85	0.04246
41.1416	17	41.1416	2.55092	41.1416	26.7857		-0.06607	0.04567		339.855	0.04004
41.162	12	41.162	1.70061	41.162	19.6429		-0.06583	0.044		339.861	0.06467
41.1823	14	41.1823	4.25153	41.1823	28.5714		-0.06558	0.04423		339.867	0.09775
41.2027	22	41.2027	2.97607	41.2027	28.5714		-0.06534	0.04616		339.872	0.13082
41.2231	10	41.2231	2.55092	41.2231	26.7857		-0.06509	0.04618		339.878	0.13517
41.2435	13	41.2435	2.97607	41.2435	32.1429		-0.06485	0.04427		339.883	0.11248
41.2638	21	41.2638	3.82638	41.2638	33.9286		-0.0646	0.04351		339.889	0.105
41.2842	16	41.2842	4.25153	41.2842	7.14286		-0.06436	0.04485		339.894	0.09752
41.3046	18	41.3046	3.40122	41.3046	57.1429		-0.06412	0.0462		339.9	0.07141
41.3249	10	41.3249	2.97607	41.3249	28.5714		-0.06387	0.0456		339.905	0.04531
41.3453	10	41.3453	4.67668	41.3453	57.1429		-0.06363	0.045		339.911	0.0192
41.3657	18	41.3657	1.27546	41.3657	53.5714		-0.06338	0.0448		339.916	-0.0069
41.3861	20	41.3861	2.97607	41.3861	60.7143		-0.06314	0.04573		339.922	-0.03301
41.4064	15	41.4064	4.25153	41.4064	57.1429		-0.06289	0.04579		339.928	-0.05911
41.4268	10	41.4268	4.67668	41.4268	60.7143		-0.06265	0.04471		339.933	-0.08522
41.4472	14	41.4472	3.82638	41.4472	50		-0.0624	0.04456		339.939	-0.11132
41.4676	19	41.4676	1.70061	41.4676	57.1429		-0.06216	0.04555		339.944	-0.13912
41.4879	12	41.4879	2.55092	41.4879	39.2857		-0.06191	0.04626		339.95	-0.16691
41.5083	18	41.5083	2.55092	41.5083	62.5		-0.06167	0.04583		339.955	-0.19386
41.5287	20	41.5287	5.10183				-0.06142	0.04478		339.961	-0.22081
41.549	21	41.549	1.70061				-0.06118	0.04487		339.966	-0.23903
41.5694	11	41.5694	3.82638				-0.06094	0.0452		339.972	-0.24373
41.5898	21	41.5898	2.55092				-0.06069	0.04553		339.978	-0.21717
41.6102	24	41.6102	2.55092				-0.06045	0.04562		339.983	-0.16357
41.6305	12	41.6305	4.25153				-0.0602	0.04572		339.989	-0.10074
41.6509	16	41.6509	5.10183				-0.05996	0.0456		339.994	-0.03791
41.6713	16	41.6713	2.55092				-0.05971	0.04548		340	0.03252
41.6916	17	41.6916	4.25153				-0.05947	0.04462		340.005	0.08943
41.712	16	41.712	3.82638				-0.05922	0.0449		340.011	0.13818
41.7324	13	41.7324	3.40122				-0.05898	0.04587		340.016	0.15988
41.7528	17	41.7528	3.82638				-0.05873	0.04684		340.022	0.15709
41.7731	19	41.7731	3.82638				-0.05849	0.04623		340.028	0.12726
41.7935	6	41.7935	3.82638				-0.05824	0.04562		340.033	0.10418
41.8139	23	41.8139	6.37729				-0.058	0.04508		340.039	0.08111
41.8343	17	41.8343	2.12576				-0.05776	0.04454		340.044	0.0555
41.8546	12	41.8546	4.67668				-0.05751	0.04311		340.05	0.02989
41.875	16	41.875	1.27546				-0.05727	0.04282		340.055	-0.01684
41.8954	21	41.8954	3.82638				-0.05702	0.04437		340.061	-0.0771
41.9157	24	41.9157	1.70061				-0.05678	0.04705		340.066	-0.14326
41.9361	16	41.9361	4.67668				-0.05653	0.04793		340.072	-0.18239
41.9565	17	41.9565	3.40122				-0.05629	0.0469		340.078	-0.1591
41.9769	19	41.9769	3.40122				-0.05604	0.04607		340.083	-0.10877
41.9972	19	41.9972	2.12576				-0.0558	0.04523		340.089	-0.07196
42.0176	23	42.0176	1.27546				-0.05555	0.04494		340.094	-0.03515
42.038	21	42.038	3.82638				-0.05531	0.04464		340.1	-0.02369
42.0584	26	42.0584	3.40122				-0.05507	0.04463		340.105	-0.01222
42.0787	16	42.0787	3.40122				-0.05482	0.04462		340.111	-0.000760481
42.0991	26	42.0991	4.67668				-0.05458	0.04424		340.116	0.0107
42.1195	15	42.1195	3.82638				-0.05433	0.04386		340.122	0.02611
42.1398	22	42.1398	3.82638				-0.05409	0.0441		340.128	0.04151
42.1602	28	42.1602	4.25153				-0.05384	0.04548		340.133	0.05692
42.1806	27	42.1806	2.55092				-0.0536	0.04641		340.139	0.07232
42.201	20	42.201	3.82638				-0.05335	0.04621		340.144	0.11308
42.2213	22	42.2213	2.55092				-0.05311	0.04576		340.15	0.15383
42.2417	17	42.2417	2.97607				-0.05286	0.04531		340.155	0.20895
42.2621	21	42.2621	3.82638				-0.05262	0.04571		340.161	0.23703
42.2824	23	42.2824	2.97607				-0.05237	0.04611		340.166	0.22063
42.3028	20	42.3028	4.25153				-0.05213	0.04487		340.172	0.19071
42.3232	18	42.3232	2.55092				-0.05189	0.04363		340.178	0.16671
42.3436	21	42.3436	2.55092				-0.05164	0.04378		340.183	0.1427
42.3639	13	42.3639	3.40122				-0.0514	0.04506		340.189	0.11954
42.3843	17	42.3843	3.82638				-0.05115	0.04656		340.194	0.09638
42.4047	14	42.4047	5.52699				-0.05091	0.04616		340.2	0.05801
42.4251	11	42.4251	3.82638				-0.05066	0.04431		340.205	0.04668
42.4454	14	42.4454	7.2276				-0.05042	0.0436		340.211	0.05451
42.4658	14	42.4658	3.40122				-0.05017	0.04492		340.216	0.06233
42.4862	13	42.4862	2.55092				-0.04993	0.04624		340.222	0.07184
42.5065	13	42.5065	3.40122				-0.04968	0.04543		340.227	0.08135
42.5269	4	42.5269	4.67668				-0.04944	0.04348		340.233	0.06382
42.5473	15	42.5473	2.55092				-0.04919	0.04379		340.239	0.0463
42.5677	14	42.5677	2.12576				-0.04895	0.046		340.244	0.02877
42.588	15	42.588	3.82638				-0.04871	0.04746		340.25	0.01125
42.6084	18	42.6084	3.82638				-0.04846	0.04625		340.255	-0.0142
42.6288	16	42.6288	3.40122				-0.04822	0.04457		340.261	-0.03965
42.6492	12	42.6492	4.25153				-0.04797	0.04479		340.266	-0.0651
42.6695	17	42.6695	2.55092				-0.04773	0.0458		340.272	-0.09055
42.6899	11	42.6899	3.40122				-0.04748	0.04566		340.277	-0.07093
42.7103	8	42.7103	3.82638				-0.04724	0.04469		340.283	-0.05131
42.7306	10	42.7306	2.55092				-0.04699	0.04486		340.289	-0.0317
42.751	15	42.751	4.67668				-0.04675	0.04596		340.294	-0.01208
42.7714	15	42.7714	5.52699				-0.0465	0.04706		340.3	0.04809
42.7918	2	42.7918	3.40122				-0.04626	0.04613		340.305	0.10826
42.8121	12	42.8121	3.82638				-0.04601	0.04407		340.311	0.16675
42.8325	6	42.8325	2.97607				-0.04577	0.04331		340.316	0.22523
42.8529	6	42.8529	4.67668				-0.04553	0.04445		340.322	0.25076
42.8732	13	42.8732	2.12576				-0.04528	0.04643		340.327	0.24925
42.8936	13	42.8936	2.97607				-0.04504	0.04726		340.333	0.21817
42.914	9	42.914	3.82638				-0.04479	0.04638		340.339	0.17357
42.9344	10	42.9344	2.55092				-0.04455	0.0455		340.344	0.1586
42.9547	14	42.9547	2.97607				-0.0443	0.04619		340.35	0.17067
42.9751	16	42.9751	1.70061				-0.04406	0.04688		340.355	0.21316
42.9955	12	42.9955	2.97607				-0.04381	0.04624		340.361	0.26917
43.0159	10	43.0159	4.25153				-0.04357	0.04446		340.366	0.31081
43.0362	7	43.0362	3.40122				-0.04332	0.04422		340.372	0.35245
43.0566	13	43.0566	5.52699				-0.04308	0.04589		340.377	0.39494
43.077	12	43.077	1.70061				-0.04283	0.04693		340.383	0.43743
43.0973	15	43.0973	5.10183				-0.04259	0.04608		340.389	0.45936
43.1177	14	43.1177	2.12576				-0.04235	0.04466		340.394	0.48128
43.1381	16	43.1381	2.97607				-0.0421	0.04514		340.4	0.48293
43.1585	21	43.1585	3.82638				-0.04186	0.04692		340.405	0.47106
43.1788	12	43.1788	3.82638				-0.04161	0.04681		340.411	0.45525
43.1992	11	43.1992	2.97607				-0.04137	0.04514		340.416	0.42592
43.2196	16	43.2196	2.97607				-0.04112	0.04462		340.422	0.36448
43.24	14	43.24	4.67668				-0.04088	0.04576		340.427	0.276
43.2603	14	43.2603	1.27546				-0.04063	0.04689		340.433	0.19714
43.2807	15	43.2807	3.40122				-0.04039	0.04664		340.439	0.11827
43.3011	14	43.3011	1.70061				-0.04014	0.04525		340.444	0.03856
43.3214	22	43.3214	4.67668				-0.0399	0.04467		340.45	-0.04115
43.3418	13	43.3418	3.82638				-0.03966	0.04409		340.455	-0.11213
43.3622	9	43.3622	2.55092				-0.03941	0.04508		340.461	-0.1696
43.3826	10	43.3826	3.40122				-0.03917	0.04607		340.466	-0.1941
43.4029	11	43.4029	4.67668				-0.03892	0.04656		340.472	-0.19157
43.4233	9	43.4233	1.27546				-0.03868	0.0459		340.477	-0.16116
43.4437	8	43.4437	3.40122				-0.03843	0.04429		340.483	-0.10371
43.464	13	43.464	2.97607				-0.03819	0.04383		340.489	-0.00852
43.4844	20	43.4844	3.82638				-0.03794	0.0448		340.494	0.08667
43.5048	13	43.5048	4.25153				-0.0377	0.04577		340.5	0.16778
43.5252	10	43.5252	2.55092				-0.03745	0.04517		340.505	0.20382
43.5455	14	43.5455	5.10183				-0.03721	0.04456		340.511	0.1903
43.5659	18	43.5659	3.82638				-0.03696	0.04409		340.516	0.14974
43.5863	17	43.5863	2.12576				-0.03672	0.04476		340.522	0.08975
43.6067	15	43.6067	5.10183				-0.03648	0.04507		340.527	0.02976
43.627	13	43.627	4.25153				-0.03623	0.04538		340.533	-0.03023
43.6474	15	43.6474	2.55092				-0.03599	0.04537		340.538	-0.09022
43.6678	11	43.6678	4.67668				-0.03574	0.04535		340.544	-0.13838
43.6881	13	43.6881	5.10183				-0.0355	0.04563		340.55	-0.1595
43.7085	15	43.7085	1.27546				-0.03525	0.0459		340.555	-0.14176
43.7289	10	43.7289	2.55092				-0.03501	0.04572		340.561	-0.12401
43.7493	11	43.7493	0.85031				-0.03476	0.04554		340.566	-0.13443
43.7696	15	43.7696	2.12576				-0.03452	0.04593		340.572	-0.14485
43.79	17	43.79	4.67668				-0.03427	0.04632		340.577	-0.15527
43.8104	17	43.8104	4.67668				-0.03403	0.04672		340.583	-0.16569
43.8307	15	43.8307	4.25153				-0.03378	0.04711		340.588	-0.14569
43.8511	10	43.8511	2.55092				-0.03354	0.04694		340.594	-0.12569
43.8715	12	43.8715	3.82638				-0.0333	0.04677		340.6	-0.10569
43.8919	6	43.8919	3.82638				-0.03305	0.04541		340.605	-0.08569
43.9122	9	43.9122	3.40122				-0.03281	0.04405		340.611	-0.0915
43.9326	14	43.9326	1.70061				-0.03256	0.0436		340.616	-0.09731
43.953	13	43.953	3.40122				-0.03232	0.04505		340.622	-0.10312
43.9734	15	43.9734	3.40122				-0.03207	0.04681		340.627	-0.10892
43.9937	9	43.9937	2.97607				-0.03183	0.04667		340.633	-0.11473
44.0141	17	44.0141	2.97607				-0.03158	0.04574		340.638	-0.12054
44.0345	17	44.0345	5.10183				-0.03134	0.04596		340.644	-0.12634
44.0548	14	44.0548	2.55092				-0.03109	0.04625		340.65	-0.13215
44.0752	11	44.0752	2.97607				-0.03085	0.04654		340.655	-0.10979
44.0956	8	44.0956	4.25153				-0.0306	0.04519		340.661	-0.08744
44.116	12	44.116	3.40122				-0.03036	0.04384		340.666	-0.06508
44.1363	17	44.1363	1.70061				-0.03012	0.04465		340.672	-0.04272
44.1567	17	44.1567	5.10183				-0.02987	0.04547		340.677	-0.02037
44.1771	10	44.1771	0.85031				-0.02963	0.04533		340.683	0.00199
44.1975	12	44.1975	4.67668				-0.02938	0.0452		340.688	0.02435
44.2178	11	44.2178	3.82638				-0.02914	0.04569		340.694	0.04671
44.2382	17	44.2382	5.10183				-0.02889	0.04618		340.7	0.06804
44.2586	11	44.2586	3.40122				-0.02865	0.04572		340.705	0.08938
44.2789	14	44.2789	8.0779				-0.0284	0.04526		340.711	0.11072
44.2993	13	44.2993	3.82638				-0.02816	0.04568		340.716	0.13205
44.3197	15	44.3197	2.97607				-0.02791	0.0461		340.722	0.12635
44.3401	13	44.3401	3.40122				-0.02767	0.04519		340.727	0.12065
44.3604	15	44.3604	3.40122				-0.02743	0.04428		340.733	0.11495
44.3808	17	44.3808	5.10183				-0.02718	0.04427		340.738	0.10925
44.4012	12	44.4012	2.97607				-0.02694	0.04427		340.744	0.11087
44.4215	13	44.4215	2.12576				-0.02669	0.0456		340.75	0.11249
44.4419	12	44.4419	3.82638				-0.02645	0.04693		340.755	0.11411
44.4623	16	44.4623	2.97607				-0.0262	0.04688		340.761	0.11574
44.4827	19	44.4827	2.97607				-0.02596	0.04683		340.766	0.1444
44.503	14	44.503	4.25153				-0.02571	0.04584		340.772	0.17306
44.5234	16	44.5234	3.40122				-0.02547	0.04484		340.777	0.20172
44.5438	13	44.5438	3.40122				-0.02522	0.04479		340.783	0.23037
44.5642	18	44.5642	3.82638				-0.02498	0.04474		340.788	0.23865
44.5845	17	44.5845	2.12576				-0.02473	0.04498		340.794	0.24693
44.6049	15	44.6049	3.40122				-0.02449	0.04522		340.8	0.2552
44.6253	11	44.6253	3.82638				-0.02425	0.0452		340.805	0.26348
44.6456	14	44.6456	3.40122				-0.024	0.04519		340.811	0.30893
44.666	11	44.666	3.40122				-0.02376	0.04517		340.816	0.35438
44.6864	15	44.6864	4.25153				-0.02351	0.04515		340.822	0.38632
44.7068	16	44.7068	1.70061				-0.02327	0.04544		340.827	0.39121
44.7271	21	44.7271	1.27546				-0.02302	0.04572		340.833	0.38315
44.7475	6	44.7475	5.52699				-0.02278	0.04543		340.838	0.34805
44.7679	14	44.7679	4.25153				-0.02253	0.04514		340.844	0.27409
44.7883	12	44.7883	3.82638				-0.02229	0.04605		340.849	0.20012
44.8086	16	44.8086	2.12576				-0.02204	0.04695		340.855	0.13545
44.829	9	44.829	3.40122				-0.0218	0.04785		340.861	0.09782
44.8494	18	44.8494	4.25153				-0.02155	0.04875		340.866	0.09145
44.8697	14	44.8697	2.55092				-0.02131	0.04749		340.872	0.0986
44.8901	20	44.8901	4.25153				-0.02107	0.04624		340.877	0.1021
44.9105	18	44.9105	4.67668				-0.02082	0.04593		340.883	0.1056
44.9309	17	44.9309	3.82638				-0.02058	0.04563		340.888	0.1091
44.9512	15	44.9512	2.97607				-0.02033	0.04603		340.894	0.1126
							-0.02009	0.04644		340.899	0.11779
							-0.01984	0.04685		340.905	0.10946
							-0.0196	0.04726		340.911	0.09014
							-0.01935	0.04714		340.916	0.05731
							-0.01911	0.04702		340.922	0.00674
							-0.01886	0.04632		340.927	-0.03032
							-0.01862	0.04563		340.933	-0.03696
							-0.01837	0.04643		340.938	-0.01656
							-0.01813	0.04722		340.944	0.00243
							-0.01789	0.04668		340.949	0.02142
							-0.01764	0.04615		340.955	0.0421
							-0.0174	0.04655		340.961	0.06278
							-0.01715	0.04696		340.966	0.10342
							-0.01691	0.04566		340.972	0.14406
							-0.01666	0.04435		340.977	0.1847
							-0.01642	0.04496		340.983	0.22534
							-0.01617	0.04557		340.988	0.22092
							-0.01593	0.04618		340.994	0.2165
							-0.01568	0.0468		340.999	0.21208
							-0.01544	0.04735		341.005	0.20766
							-0.0152	0.04791		341.011	0.19986
							-0.01495	0.04751		341.016	0.19206
							-0.01471	0.04712		341.022	0.18425
							-0.01446	0.04719		341.027	0.17645
							-0.01422	0.04726		341.033	0.19569
							-0.01397	0.04637		341.038	0.21493
							-0.01373	0.04549		341.044	0.23416
							-0.01348	0.04625		341.049	0.2534
							-0.01324	0.047		341.055	0.25368
							-0.01299	0.04643		341.061	0.25395
							-0.01275	0.04585		341.066	0.25423
							-0.0125	0.04675		341.072	0.25451
							-0.01226	0.04765		341.077	0.22775
							-0.01202	0.04798		341.083	0.20099
							-0.01177	0.04831		341.088	0.17423
							-0.01153	0.04815		341.094	0.14747
[truncated: 52,021 more rows]
