# Supplementary material for: Strain regulation retards natural operation decay of perovskite solar cells
Source: Nature. 2024 Oct 14;635(8040):882–9. doi: 10.1038/s41586-024-08161-x (PMC11602722; doi:10.1038/s41586-024-08161-x)
Supplement: Supplementary file 11 — Source Data Extended Data Fig. 6 [file 41586_2024_8161_MOESM11_ESM.xlsx]

## Sheet: Sheet1
Extended Data Fig. 6a								Extended Data Fig. 6b
2θ	25 °C	50 °C	75 °C	100 °C	125 °C	150 °C		2θ	25 °C	50 °C	75 °C	100 °C	125 °C	150 °C
12.5909	1133	1290	1295	1393	1460	1568		26.5009	265.945	250.648	231.659	229.374	249.264	269.846
12.6011	1046	1056	1130	1277	1307	1509		26.5111	259.429	246.286	236.527	232.121	256.855	263.176
12.6113	921	990	1003	1081	1196	1409		26.5213	254.143	244.582	240.639	236.953	258.359	257.29
12.6215	851	924	900	1015	1006	1142		26.5315	250.088	243.198	243.995	239.038	259.349	233.706
12.6317	794	842	840	974	980	1144		26.5417	247.264	242.132	246.594	240.902	259.825	233.538
12.6419	741	800	757	850	896	981		26.5519	245.67	241.385	248.438	242.545	259.126	242.098
12.6521	750	750	740	817	851	942		26.5621	245.308	240.909	249.524	245.944	258.706	243.566
12.6623	661	656	695	792	804	861		26.5723	248.21	236.916	249.685	245.79	255.818	247.86
12.6724	671	635	581	768	771	807		26.5824	253.231	240.524	251.112	245.434	260.923	245.895
12.6826	572	614	640	650	656	782		26.5926	254	240.545	246.643	244.881	256.692	243.909
12.6928	599	529	611	594	610	687		26.6028	259.014	242.524	241.755	242.993	252.203	243.07
12.703	530	513	561	587	660	704		26.613	259.839	242.392	242.021	237.441	251.063	243.49
12.7132	537	507	524	632	627	635		26.6232	254.839	246.224	243.496	241.007	246.587	240.531
12.7234	496	492	515	559	574	617		26.6334	258.741	249.881	243.678	243.315	242.867	242.797
12.7336	477	501	528	565	559	641		26.6436	255.783	251.042	241.538	243.154	237.755	238
12.7437	495	465	477	519	519	565		26.6537	254.315	248.643	238.399	246.664	238.028	240.839
12.7539	452	453	452	502	495	502		26.6639	252.448	245.867	241.007	246.832	237.147	244.678
12.7641	405	449	427	454	513	452		26.6741	243.643	241.21	238.902	249.902	238.308	252.063
12.7743	459	420	416	439	410	462		26.6843	240.79	240.573	239.364	251.287	242.161	250.776
12.7845	389	420	396	462	417	467		26.6945	235.175	236.252	244.371	254.133	247.874	251.504
12.7947	386	374	376	370	438	422		26.7047	234.049	240.657	250.483	256.014	255.727	249.189
12.8049	381	361	382	419	397	447		26.7149	230.406	239.545	250.462	250.091	257.385	247.993
12.815	380	358	379	438	389	438		26.725	236.671	235.846	249.664	246.294	258.42	250.287
12.8252	380	366	364	395	415	415		26.7352	238.944	236.601	251.979	245.944	256.993	248.748
12.8354	354	409	352	401	367	429		26.7454	239.49	239.091	254.133	246.783	253.951	249.692
12.8456	405	341	406	382	395	353		26.7556	243.028	243.552	255.287	249.552	259.021	247.168
12.8558	356	334	362	392	390	392		26.7658	245.986	239.049	253.86	249.329	256.517	242
12.866	341	322	350	367	406	381		26.776	246.755	240.364	252.699	252.573	259.042	246.217
12.8762	361	349	371	313	370	414		26.7862	249.392	244.21	249.21	250.699	257.329	249.678
12.8863	331	310	346	332	360	393		26.7963	246.448	249.077	240.238	251.231	255.448	256.72
12.8965	381	313	322	348	347	332		26.8065	246.657	249.231	236.769	251.923	257.35	256.811
12.9067	346	312	329	333	340	342		26.8167	240.853	249.259	240.322	256.895	260.629	258.874
12.9169	334	339	327	311	375	364		26.8269	242.483	252.867	244.406	253.077	261.308	261.944
12.9271	336	293	327	350	326	337		26.8371	239.979	246.867	247.622	249.007	263.594	263.448
12.9373	293	298	313	346	355	354		26.8473	249.042	244.231	251.301	249.776	266.909	263.86
12.9475	335	310	301	313	295	360		26.8575	249.504	245.916	253.322	248.161	265.462	263.545
12.9577	328	290	274	338	331	336		26.8677	247.685	245.538	256.21	249.021	265.154	264.72
12.9678	332	338	287	347	335	324		26.8778	245.608	245.783	256.636	254.063	269.434	256.406
12.978	310	285	314	345	336	339		26.888	247.685	243.07	254.881	252.294	271.888	254.72
12.9882	338	339	307	306	340	315		26.8982	249.413	252.483	252.014	249.301	273.336	254.797
12.9984	312	303	257	308	333	329		26.9084	252.93	251.203	250.741	250.196	269.937	257.371
13.0086	287	298	309	302	305	318		26.9186	256.42	249.021	244.972	252.853	270.14	259.196
13.0188	304	300	283	343	314	327		26.9288	261.678	249.594	247.853	258.434	271.58	259.58
13.029	300	325	279	320	324	330		26.939	261.895	257.559	251.07	266.909	271.084	262.119
13.0391	306	272	309	311	326	340		26.9491	266.126	264.811	260.909	270.622	268.846	268.399
13.0493	314	314	277	279	290	328		26.9593	270.322	272.287	272.601	275.287	274.755	277.755
13.0595	310	313	288	297	324	323		26.9695	280.748	279.524	282.678	284.923	281.797	285.797
13.0697	302	292	276	329	293	307		26.9797	283.133	291.706	285.07	289.622	283.629	292.007
13.0799	290	293	297	303	270	285		26.9899	286.524	302.594	295.531	297.748	291.315	301.664
13.0901	321	341	329	327	325	294		27.0001	291.692	310.392	301.825	310.434	298.399	305.748
13.1003	290	267	296	317	304	341		27.0103	297.42	317.937	305.531	313.21	306.881	316.357
13.1104	307	307	264	297	299	308		27.0204	303.545	318.462	303.895	316.175	312.252	317.545
13.1206	316	278	260	311	323	315		27.0306	310.364	313.294	308.287	320.629	317.839	317.552
13.1308	296	284	245	329	316	326		27.0408	315.21	309.776	308.944	321.434	323.259	316.273
13.141	317	311	312	321	333	322		27.051	318.881	314.028	309.182	321.825	326.51	314.371
13.1512	306	319	286	305	320	334		27.0612	315.734	316.161	310.028	324.196	324.098	312.937
13.1614	296	267	301	337	301	331		27.0714	319.727	315.056	314.811	323.021	325.413	312.371
13.1716	286	340	333	353	332	361		27.0816	324.462	315.958	311.951	314.867	321.867	310.259
13.1817	359	297	309	341	332	367		27.0917	324.154	310.217	307.573	316.154	320.881	305.993
13.1919	345	336	356	324	315	337		27.1019	324.063	318.378	312.35	311.126	324.804	306.678
13.2021	339	329	342	344	354	374		27.1121	321.587	322.364	317.196	310.406	324.615	310.455
13.2123	356	329	362	383	358	388		27.1223	321.881	325.105	325.091	312.427	321.741	310.741
13.2225	346	376	392	353	374	374		27.1325	325.413	330.133	329.608	312.699	320.797	313.608
13.2327	361	394	361	440	390	424		27.1427	326.35	323.734	332.154	311.091	321.958	314.434
13.2429	370	380	384	405	445	442		27.1529	325.902	322.552	333.042	312.664	323.797	317.538
13.2531	409	454	402	429	411	473		27.1631	326.245	320.503	335.476	317.902	326.566	325.986
13.2632	465	482	481	483	477	522		27.1732	325.692	321.538	335.853	317.147	329.49	331.741
13.2734	450	462	494	519	544	544		27.1834	325.65	323.133	340.832	318.517	325.371	337.294
13.2836	513	511	523	552	535	551		27.1936	332.958	322.497	335.154	320.909	327	335.322
13.2938	558	554	546	575	566	580		27.2038	336.322	327.28	326.329	320.147	322.497	333.091
13.304	505	608	542	567	527	569		27.214	335.559	331.329	325.986	328.944	326.406	329.329
13.3142	499	579	548	603	626	591		27.2242	338.685	340.189	329.853	333.259	332.587	329.273
13.3244	539	596	590	563	554	582		27.2344	339.622	345.552	331.252	330.357	330.245	322.035
13.3345	580	601	569	639	622	606		27.2445	340.993	344.797	334.413	331.133	337.098	318.825
13.3447	643	601	586	635	652	615		27.2547	342.72	347.28	330.72	333.399	340.385	315.748
13.3549	557	612	610	593	659	687		27.2649	341.434	338.469	330.441	325.112	343.916	314.727
13.3651	671	645	587	610	640	636		27.2751	338.734	331.161	327.035	326.364	344.573	318.231
13.3753	604	647	623	622	647	610		27.2853	336.713	327.573	326.818	324.909	348.888	325.846
13.3855	599	616	616	683	672	624		27.2955	330.476	322.07	329.406	317.448	347.986	327.86
13.3957	603	605	647	600	624	664		27.3057	330.203	319.713	333.524	318.392	341.643	330.517
13.4058	631	624	619	629	662	647		27.3158	332.699	318.762	333.378	317.098	339.308	331.958
13.416	633	684	689	618	627	667		27.326	334.021	324.573	335.958	323.566	334.699	332.448
13.4262	633	671	630	638	691	730		27.3362	340.042	330.587	338.056	327.888	332.084	330.629
13.4364	651	637	625	700	735	693		27.3464	343.699	332.497	340.979	336.678	328.007	331.853
13.4466	648	678	553	695	659	679		27.3566	346.413	339.252	345.168	337.769	326.42	328.972
13.4568	662	617	649	658	661	713		27.3668	350.21	345.441	343.028	346.217	329.343	328.783
13.467	611	661	711	664	721	690		27.377	354.294	355.441	342.203	349.839	328.35	328.986
13.4771	629	687	642	703	646	740		27.3871	359.126	355.692	345.909	350.818	334.517	329.853
13.4873	674	752	667	684	659	785		27.3973	363.301	360.035	351.636	357.524	338.175	341.601
13.4975	687	742	694	712	655	768		27.4075	367.245	361.72	351.979	361.615	348.706	351.636
13.5077	706	757	661	747	698	753		27.4177	368.818	363.189	361.72	366.322	357.21	355.161
13.5179	665	670	711	744	741	813		27.4279	372.042	370.035	373.678	368.755	364.063	371.811
13.5281	701	788	728	818	816	815		27.4381	377.993	378.245	377.748	371.874	375.245	382.322
13.5383	718	829	812	817	794	836		27.4483	387.853	387.776	379.881	382.902	386.168	396.273
13.5485	801	894	798	842	840	963		27.4585	398.21	391.769	385.273	386.86	390.916	402.42
13.5586	877	985	818	872	866	1002		27.4686	404.287	393.14	392.406	398.958	392.441	410.601
13.5688	942	1056	893	1023	1003	1121		27.4788	411.287	402.196	390.336	401.168	399.958	413.084
13.579	1027	1224	1052	1084	1075	1283		27.489	421.972	412.042	395.916	412.951	403.098	423.203
13.5892	1171	1386	1229	1227	1230	1477		27.4992	431.503	424.517	403.762	426.65	406.112	425.441
13.5994	1272	1625	1444	1467	1448	1650		27.5094	440.678	433.175	413.706	434.042	417.594	428.112
13.6096	1445	1909	1581	1747	1654	2066		27.5196	456.643	443.573	427.51	446.664	425.161	439.189
13.6198	1751	2299	1898	2091	1996	2554		27.5298	470	448.084	440.084	454.727	434.056	444.224
13.6299	2193	2927	2384	2535	2405	3175		27.5399	476.65	460.986	451.671	464.196	443.014	453.79
13.6401	2638	3433	2933	3106	3049	3910		27.5501	486.014	475.615	459.413	475.734	456.056	474.392
13.6503	3370	4416	3825	4011	4125	4947		27.5603	497.503	484.517	464.357	483.867	470.021	480.538
13.6605	4351	5467	4818	5111	5081	6387		27.5705	511.133	494.93	474.161	494.937	484.161	496.524
13.6707	5219	6818	6071	6439	6640	8134		27.5807	519.594	499.049	493.413	499.552	487.28	498.552
13.6809	6793	8629	8035	8076	8602	10383		27.5909	529.343	512.238	495.483	504.182	491.629	511.182
13.6911	8862	10953	10744	10735	11048	13219		27.6011	533.909	520.979	497.65	507.063	504.105	524.294
13.7012	11559	13702	13680	13748	14391	16416		27.6112	540.972	528.336	515.72	509.881	501.643	535.895
13.7114	14881	17931	17628	17719	18681	20526		27.6214	543.741	534.448	528.72	517.273	512.916	537.517
13.7216	18908	22738	23141	23293	23921	25710		27.6316	543.727	539.294	540.14	515.678	523.699	542.937
13.7318	23646	27532	28721	29053	29896	30537		27.6418	557.245	548.483	550.664	519.203	529.07	556.287
13.742	27719	32356	33566	34631	34659	34218		27.652	570.189	549.713	560.923	524.252	536.776	563.035
13.7522	30940	34424	35477	37116	35397	34796		27.6622	576.413	559.287	561.315	534.923	543.126	578.392
13.7624	31228	32726	33054	34923	32795	32528		27.6724	584.496	560.175	565.895	550.867	550.28	584.469
13.7725	28206	29138	28502	29775	28080	26863		27.6825	596.587	567.51	573.434	561.126	557.538	591.469
13.7827	23578	23813	22925	23727	21741	21455		27.6927	615.448	580.909	581.056	576.762	575.063	595.678
13.7929	18786	18150	16892	17963	16219	15803		27.7029	631.664	594.874	592.441	584.231	572.189	595.846
13.8031	13703	13387	11686	12744	11106	10868		27.7131	649.028	609.49	595.867	604.126	577.972	607.357
13.8133	9509	8790	7627	7792	6900	6766		27.7233	664.014	627.021	602.336	616.056	597.357	620.524
13.8235	5924	5345	4470	4526	3885	4049		27.7335	681.657	651.385	619.406	632.273	605.014	633.657
13.8337	3631	3171	2555	2665	2351	2357		27.7437	696.804	672.224	626.629	654.294	628.825	652.007
13.8439	2249	1955	1837	1846	1586	1661		27.7539	727.14	700.986	648.895	672.804	652.049	681.881
13.854	1591	1431	1375	1457	1354	1285		27.764	769.573	731.007	684.79	696.035	676.385	724.203
13.8642	1185	1270	1155	1185	1131	1158		27.7742	821.462	771.818	728.21	728.643	703.846	775.895
13.8744	1027	1071	1009	1051	963	990		27.7844	877.902	822.392	776.594	779.189	744.007	834.566
13.8846	858	996	890	929	906	975		27.7946	941.79	876.79	839.594	836.958	791.734	904.287
13.8948	796	802	802	799	822	830		27.8048	1026.13	944.727	918.615	897.741	854.734	998.413
13.905	810	795	807	858	798	785		27.815	1138.43	1031.89	1006.4	973.741	923.042	1112.8
13.9152	739	750	714	798	803	776		27.8252	1283.08	1108.85	1110.72	1057.93	1001.61	1263.21
13.9253	732	744	726	721	733	712		27.8353	1436.52	1205.24	1211.38	1153.42	1122.29	1462.76
13.9355	644	692	692	746	668	678		27.8455	1689.01	1386.18	1356.96	1286.7	1263.64	1706.14
13.9457	616	684	673	710	680	726		27.8557	2055.45	1621.93	1545.71	1462.27	1414.56	2050.9
13.9559	658	700	653	684	653	702		27.8659	2617.03	2004.65	1844.4	1717.34	1672	2535.41
13.9661	582	684	598	661	593	651		27.8761	3467.05	2638.35	2355.4	2147.09	2038.25	3193.27
13.9763	548	657	675	618	597	623		27.8863	4679.73	3604.97	3242.9	2798.28	2564.76	4155.18
13.9865	590	607	603	608	605	587		27.8965	6303.27	5121.2	4648.67	3922.37	3413.06	5473.74
13.9966	592	632	527	642	596	618		27.9066	8310.78	7164.44	6696.19	5610.33	4683.58	7214.41
14.0068	573	541	605	589	592	655		27.9168	10549.8	9598.83	9324.71	7936.76	6465.53	9337.55
14.017	577	578	541	596	536	644		27.927	12837	12243.5	12364.9	10866.5	8812.3	11820.4
14.0272	555	565	598	562	557	583		27.9372	14972.9	14774.7	15390.3	14065.8	11624.5	14422.2
14.0374	519	545	535	599	544	546		27.9474	16791.8	16920.2	18086	17083	14563.2	16767.7
14.0476	485	549	554	566	514	538		27.9576	18137.3	18519.9	20032	19496.8	17218.3	18478.4
14.0578	483	528	556	580	531	486		27.9678	19003.3	19482.4	21105.6	21001.4	19144.2	19340.7
14.0679	468	543	494	518	520	539		27.9779	19257.8	19710	21212.6	21485.4	20097.4	19336.5
14.0781	410	510	503	544	492	514		27.9881	18921.1	19235.8	20473.9	21059.7	20074.6	18556.5
14.0883	471	482	447	525	504	500		27.9983	18077.5	18217.1	19095.1	19899.9	19208.2	17208
14.0985	420	440	434	472	469	476		28.0085	16840.7	16789.5	17384.6	18210.4	17796.7	15559.5
14.1087	435	431	459	431	452	434		28.0187	15375.4	15250.8	15527.1	16344.1	16075.3	13803.8
14.1189	393	452	415	442	431	454		28.0289	13796.8	13660.2	13746.4	14444.9	14232.1	12068.4
14.1291	397	401	433	396	417	406		28.0391	12127.7	12041.3	12074.5	12699.2	12448.3	10419.4
14.1393	388	398	405	417	408	396		28.0493	10399.3	10425.6	10497.2	11130.2	10856	8990.88
14.1494	382	387	352	382	371	368		28.0594	8698.6	8757.99	8894.63	9600.34	9453.13	7672.11
14.1596	356	392	405	365	373	360		28.0696	7107.29	7130.36	7298.93	8020.45	8101.99	6346.01
14.1698	367	381	327	394	403	349		28.0798	5667.45	5613.01	5674.33	6369.79	6726.06	4972.82
14.18	374	354	338	387	364	366		28.09	4453.52	4300.84	4189.86	4716.64	5249.1	3643.2
14.1902	372	372	359	360	366	378		28.1002	3421.66	3199.2	2924.12	3266.11	3767.08	2473.38
14.2004	393	364	360	375	348	384		28.1104	2560.94	2309.32	1953.26	2145.63	2457.7	1579.74
14.2106	351	385	322	368	356	383		28.1206	1875.98	1659.09	1316.55	1399.1	1526.45	1009.51
14.2207	334	358	320	392	364	378		28.1307	1343.03	1183.19	954.07	985.308	998.79	730.832
14.2309	350	359	362	330	388	360		28.1409	998.811	893.098	763.161	803.587	753.762	668.979
14.2411	322	361	321	378	343	341		28.1511	802.741	740.545	696.21	755.147	689.65	666.07
14.2513	330	362	334	323	360	352		28.1613	706.573	676.972	669.538	740.189	682.496	672.119
14.2615	317	368	324	361	360	404		28.1715	663.643	659.769	659.392	730.79	681.14	671.58
14.2717	314	325	312	332	368	348		28.1817	653.811	646.874	653.86	720.49	666.168	654.231
14.2819	313	316	356	352	340	341		28.1919	640.14	638.378	643.112	697.413	644.538	627.245
14.292	340	389	344	319	338	341		28.202	614.748	624.958	632.692	676.07	625.657	604.007
14.3022	334	354	322	335	340	389		28.2122	603.881	612.301	629.49	656.455	597.895	588.636
14.3124	323	328	338	321	376	333		28.2224	588.916	593.839	617.14	635.252	579.469	578.189
14.3226	335	341	312	305	355	322		28.2326	579.098	585.853	605.329	615.462	561.979	571.161
14.3328	345	294	314	333	320	344		28.2428	568.657	576.077	599.979	601.147	566.699	551.874
14.343	302	320	288	349	327	341		28.253	550.084	566.105	589.259	580.517	558.014	542.538
14.3532	300	320	323	334	308	327		28.2632	543.42	555.993	578.783	556.364	553.72	537.035
14.3633	322	306	314	321	316	364		28.2733	526.622	540.601	553.916	543.622	545.455	527.049
14.3735	314	305	337	362	348	329		28.2835	517.217	527.86	531.021	522.287	534.322	519.881
14.3837	292	328	316	335	314	360		28.2937	510.308	516.203	520.496	512.566	520.944	502.476
14.3939	311	276	331	337	279	307		28.3039	501.063	499.182	503.559	498.315	502.266	483.944
14.4041	257	314	268	331	324	325		28.3141	488.35	483.909	479.72	482.035	482.28	465.713
14.4143	299	300	307	304	297	323		28.3243	472.895	471.944	463.762	469.958	466.448	445.413
14.4245	307	331	289	338	294	306		28.3345	464.231	456.727	456.336	457.259	447.336	433.573
14.4347	304	309	315	315	307	346		28.3447	445.601	442.196	437.42	443.385	439.196	419.238
14.4448	305	340	296	342	324	307		28.3548	431.874	429.189	421.818	433.986	428.378	409.385
14.455	278	315	307	282	258	289		28.365	420.378	418.881	415.825	423.427	419.245	388.993
14.4652	268	299	312	317	328	317		28.3752	408.867	400.196	403.224	411.846	406.678	384.427
14.4754	283	282	291	269	314	316		28.3854	399.692	385.427	394.629	394.573	399.266	375.168
14.4856	318	311	309	314	306	319		28.3956	385.804	366.566	384.427	383.112	392.224	366.371
14.4958	326	295	272	282	293	300		28.4058	379.769	354.091	378.497	371.573	380.524	360
14.506	306	299	306	265	299	316		28.416	373.196	344.895	375.741	364.629	369.79	352.371
14.5161	313	300	286	302	302	312		28.4261	368.671	339.14	367.35	357.273	355.867	345.552
14.5263	306	295	293	275	251	269		28.4363	364.79	338.063	363.671	355.091	349.217	339.469
14.5365	307	304	294	302	313	321		28.4465	361.818	340.503	365.748	350.797	340.007	335.601
14.5467	299	295	301	295	316	296		28.4567	363.077	347.329	358.86	347.189	332.392	340.154
14.5569	291	272	280	291	322	272		28.4669	356.259	348.084	351.706	351.636	331.119	337.741
14.5671	281	305	269	300	293	296		28.4771	351.923	349.161	345.58	351.615	329.056	339.86
14.5773	294	304	262	272	296	302		28.4873	354.112	348.287	337.748	348.014	323.608	331.497
14.5874	276	297	275	300	296	294		28.4974	346.497	348.091	327.329	351.587	328.301	333.741
14.5976	283	278	262	293	331	325		28.5076	343.406	345.748	325.021	342.119	328.86	328.888
14.6078	322	294	264	259	272	345		28.5178	336.769	340.895	318.958	342.175	329.168	330.301
14.618	268	314	279	299	305	276		28.528	329.084	335.392	317.853	337.406	325.727	327.965
14.6282	259	283	274	310	265	295		28.5382	323.615	326.056	317.636	335.902	318.93	323.042
14.6384	311	252	276	292	306	309		28.5484	314.615	325.175	320.266	334.077	313.811	314.294
14.6486	296	318	268	263	314	267		28.5586	313.175	324.329	324.559	330.42	311.056	309.727
14.6587	282	306	292	295	297	268		28.5687	308.455	319.273	323.629	329.273	308.049	309.881
14.6689	263	299	274	271	273	291		28.5789	311.531	318.895	315.119	325.462	311.65	309.077
14.6791	275	273	279	268	261	309		28.5891	314.182	312.378	312.93	326.245	318.245	304.343
14.6893	293	295	300	291	284	282		28.5993	316.077	303.923	307.601	320.196	319.538	304.469
14.6995	248	279	294	266	272	286		28.6095	317.853	298.07	298.706	314.014	319.622	300.168
14.7097	271	246	283	299	300	286		28.6197	316.392	293.608	293.133	316.119	316.601	298.497
14.7199	266	283	262	288	286	286		28.6299	322.531	290.042	289.727	309.014	312	297.042
14.7301	266	266	245	289	291	336		28.6401	320.371	291.692	287.769	309.552	309.958	297.231
14.7402	264	247	273	276	275	287		28.6502	317.483	291.545	291.797	305.385	304.343	295.839
14.7504	259	299	270	283	285	275		28.6604	313.266	290.769	292.21	309.28	296.175	292.664
14.7606	267	285	287	277	260	290		28.6706	305.455	299.385	294.685	308.755	291.783	290.902
								28.6808	304	301.783	295.021	309.378	290.559	302.685
								28.691	303.049	303.077	294.832	312.392	292.874	309.098
								28.7012	308.07	305.196	292.399	315.909	297.601	312.734
								28.7114	303.804	303.364	293.986	317.322	301.818	315.818
								28.7215	299.804	295.531	297.552	316.154	305.692	319.734
								28.7317	301.427	293.343	300.881	314.755	302.853	322.168
								28.7419	299.357	286.755	300.238	312.58	298.657	318.881
								28.7521	301.028	281.65	299.79	310.189	297.636	319.629
								28.7623	300.231	281.189	296.944	314.014	299.888	316.748
								28.7725	298.406	278.881	300.189	307.559	299.993	310.818
								28.7827	299.902	275.601	294.007	305.224	297.231	307.867
								28.7928	299.175	281.811	294.818	298.014	295.524	303.378
								28.803	303.755	284.895	295.091	294.979	287.699	304.308
								28.8132	304.79	284.119	295.21	291.385	286.35	299.881
								28.8234	305.259	281.566	292.622	298.014	287.664	292.748
								28.8336	300.965	283.93	292.266	294.266	286.664	291.867
								28.8438	302.203	290.259	291.622	295.434	287.58	288.951
								28.854	301.378	292.273	288.608	294.336	284.441	282.21
								28.8641	291.776	289.909	283.601	292.378	282.126	281.832
								28.8743	289.497	286.783	279.748	294.245	282.182	279.629
								28.8845	286.231	287.601	275.93	290.874	283.42	274.049
								28.8947	285.406	280.357	279.126	282.084	283.916	272.21
								28.9049	284.839	278.517	280.965	280.657	282.979	272.951
								28.9151	279.797	279.378	284.517	278.189	281.916	272.483
								28.9253	282.594	275.126	289.084	279.287	279.692	273.65
								28.9355	279.406	270.566	292.322	277.657	286.587	275.727
								28.9456	288.455	269.385	289.79	281.455	289.427	273.538
								28.9558	291.238	275.559	293.594	272.853	288.098	282.056
								28.966	295.042	278.881	290.65	274.867	285.951	283.343
								28.9762	291.902	279.965	289.259	277.21	292.035	282.427
								28.9864	293.392	279.315	287.189	274.049	288.895	290.245
								28.9966	293.867	281.413	285.895	272.224	288.762	285.105
								29.0068	291.741	284.497	283.846	267.434	292.455	288.42
								29.0169	292.867	275.79	282.245	269.182	288.531	290.608
								29.0271	287.762	281.175	283.112	275.692	289.888	285.434
								29.0373	284.51	279.497	279.273	282.028	285.084	283.965
								29.0475	286.629	278.741	283.021	284.657	284.49	281
								29.0577	283.979	279.056	280.601	283.308	286.818	273.58
								29.0679	287.566	278.049	274.657	283.49	284.091	267.874
								29.0781	287.224	274.469	278.776	277.028	279.259	269.35
								29.0882	287.385	274.685	273.951	276.49	275.993	265.797
								29.0984	284.455	276.098	275.678	273.713	280.601	263.958
								29.1086	282.937	274.531	273.203	264.182	273.476	266.524
								29.1188	280.587	277.93	269.811	265.182	270.245	266.287
								29.129	278.517	280.755	265.14	262.559	271.07	270.867
								29.1392	278.776	281.098	261.895	265.552	265.664	268.007
								29.1494	277.608	289.028	260.713	267.51	264.483	273.203
								29.1595	275.944	288.58	260.825	268.916	260.944	271.014
								29.1697	278.566	285.923	263.07	269.615	264.573	270.538
								29.1799	272.301	283.042	260.441	271.112	268.559	268.28
								29.1901	270.783	277.559	262.755	273.252	269.762	265.622
								29.2003	270.972	271.231	266.552	273.469	272.119	264.923
								29.2105	265.238	269.923	265.469	276.245	273.483	264.154
								29.2207	259.874	260.399	267.727	273.448	275.804	265.804
								29.2309	259.601	257.308	268.161	273.224	273.497	266.294
								29.241	259.35	255.063	264.601	272.867	271.35	265.895
								29.2512	260.028	256.056	265.727	267.986	274.105	263.531
								29.2614	263.608	261.434	266.476	264.182	274.902	263
								29.2716	266.063	263.042	265.056	257.874	271.098	270.308
								29.2818	266.972	263.245	268.259	253.594	271.056	263.951
								29.292	270.559	259.476	270.336	252.483	271.797	267.105
								29.3022	270.287	264.636	271.748	252.322	267.545	265.455
