# Supplementary material for: Strain regulation retards natural operation decay of perovskite solar cells
Source: Nature. 2024 Oct 14;635(8040):882–9. doi: 10.1038/s41586-024-08161-x (PMC11602722; doi:10.1038/s41586-024-08161-x)
Supplement: Supplementary file 12 — Source Data Extended Data Fig. 7 [file 41586_2024_8161_MOESM12_ESM.xlsx]

## Sheet: Sheet1
Extended Data Fig. 7a						Extended Data Fig. 7b
	Control		pero-Ph-Se-Cl				Control (RT)		pero-Ph-Se-Cl (RT)			Control (85)		pero-Ph-Se-Cl (85)
0	1	0.02667	1	0.01538		0	1	0.025	1	0.01333	12	1.01906	0.03191	1.07818	0.02545
25	1.03671	0.03156	1.0892	0.02911		24	1.04402	0.0305	1.08781	0.02504	36	1.00317	0.03032	1.06133	0.02305
49	1.03812	0.03175	1.11605	0.03324		48	1.02993	0.02874	1.09556	0.02607	60	1.02757	0.03276	1.06314	0.02331
83	1.04483	0.03264	1.10448	0.03146		72	1.05681	0.0321	1.11492	0.02866	84	1.00224	0.03022	1.11429	0.03061
120	1.00006	0.02667	1.04345	0.02207		96	1.02204	0.02776	1.17212	0.03628	108	0.94555	0.02455	1.1596	0.03709
156	0.99776	0.02637	1.09454	0.02993		120	1.00789	0.02599	1.16608	0.03548	132	0.8865	0.02865	1.15257	0.03608
192	0.95693	0.02092	1.03396	0.02061		144	0.95995	0.01999	1.15599	0.03413	156	0.87259	0.02726	1.11393	0.03056
240	0.97794	0.02372	0.97078	0.03089		168	0.94238	0.0278	1.10258	0.02701	180	0.91674	0.02167	1.07539	0.02506
290	0.92528	0.03167	0.9828	0.03127		192	0.94412	0.02802	1.08657	0.02488	204	0.90954	0.02095	1.0622	0.02317
362	0.9594	0.02125	1.03359	0.03206		216	0.94288	0.02786	1.14843	0.03312	228	0.91177	0.02118	1.03215	0.02888
410	0.97099	0.0228	1.00645	0.03164		240	0.91525	0.02441	1.09682	0.02624	252	0.90277	0.02028	1.00315	0.03147
459	0.96994	0.02266	1.00311	0.03159		264	0.87905	0.02988	1.12978	0.03064	276	0.82988	0.02299	1.04746	0.02107
531	0.9364	0.02819	1.03589	0.02591		288	0.89246	0.03156	1.08466	0.02462	300	0.86688	0.02669	1.02144	0.02735
579	0.93181	0.02757	0.98925	0.03137		312	0.8829	0.03036	1.07593	0.02346	324	0.86601	0.0266	0.98712	0.03124
651	0.91098	0.0248	0.99896	0.03152		336	0.86825	0.02853	1.0916	0.02555	348	0.88166	0.01817	1.02171	0.02739
747	0.8928	0.02237	0.95818	0.02895		360	0.89588	0.03198	1.11159	0.02821	372	0.8328	0.02328	0.98514	0.02216
790	0.8881	0.03175	1.00719	0.03165		384	0.88768	0.0311	1.01054	0.03147	396	0.8508	0.02508	0.99288	0.02693
867	0.88586	0.03145	0.98636	0.03133		408	0.87793	0.03381	1.01297	0.03151	420	0.8305	0.02779	0.99198	0.02314
939	0.84833	0.02819	0.96596	0.03089		432	0.82895	0.03362	1.07295	0.0205	444	0.84503	0.0245	1.01666	0.02471
1011	0.83303	0.02757	0.94958	0.03127		456	0.83764	0.0247	1.05377	0.03156	468	0.84143	0.02414	0.97181	0.03026
						480	0.8459	0.02574	1.01216	0.0315	492	0.82634	0.02263	0.97577	0.02082
						504	0.83429	0.02429	1.04008	0.02868	516	0.84509	0.02451	0.98046	0.03149
						528	0.85409	0.02676	0.98362	0.03448	540	0.82013	0.02201	0.93029	0.02433
						552	0.81802	0.03225	0.99659	0.02488	564	0.80703	0.0307	0.96019	0.0286
						576	0.83633	0.03454	0.98469	0.03129
