# Supplementary material for: Strain regulation retards natural operation decay of perovskite solar cells
Source: Nature. 2024 Oct 14;635(8040):882–9. doi: 10.1038/s41586-024-08161-x (PMC11602722; doi:10.1038/s41586-024-08161-x)
Supplement: Supplementary file 13 — Source Data Extended Data Fig. 8 [file 41586_2024_8161_MOESM13_ESM.xlsx]

## Sheet: Sheet1
Extended Data Fig. 8a							Extended Data Fig. 8b							Extended Data Fig. 8c
continuous		cycling		Average values			continuous		cycling		Average values			continuous		cycling		Average values
0	1	0	1	6	0.9866		0	1	0	1	6	0.98821		0	1	0	1	6	0.95291
2.11667	0.99753	3	0.99976	18	0.97719		4.31667	1.02692	3	0.99016	18	0.99041		6.5	1.00777	3	0.9831	18	0.9472
4.21667	0.9882	6	0.99179	30	0.96178		8.51667	1.0123	6	0.98971	30	0.98272		15.2	1.01259	6	0.95644	30	0.94405
8.4	0.98648	9	0.97822	42	0.96645		10.5833	1.00868	9	0.98118	42	0.97046		17.35	1.01259	9	0.92467	42	0.95043
10.5	0.98382	12	0.96322	54	0.94918		12.6333	1.00941	12	0.98001	54	0.96648		19.6	1.01518	12	0.90035	54	0.93352
14.6833	0.98258	12	0	66	0.94997		14.7333	1.00579	12	0	66	0.95377		21.7667	1.01666	12	0	66	0.93403
16.7833	0.97574	18	0	78	0.94475		16.8333	1.0152	18	0	78	0.95274		23.9	1.01962	18	0	78	0.9441
23.2	0.97298	24	0	90	0.94803		18.9333	1.0123	24	0	90	0.94138		26.05	1.0137	24	0	90	0.9392
25.3833	0.96928	24	1.0019	102	0.92402		21.0167	1.01809	24	1.00186	102	0.93671		28.2167	1.01777	24	1.00202	102	0.92571
27.5833	0.97461	27	0.9875	114	0.91752		23.1	1.01592	27	0.99366	114	0.91737		30.3667	1.01925	27	0.97514	114	0.92994
29.6667	0.97004	30	0.97822	126	0.90485		25.1833	1.00796	30	0.99135	126	0.92299		32.5	1.02592	30	0.95117	126	0.93119
31.7667	0.97423	33	0.96322	138	0.90002		27.2833	0.99566	33	0.9833	138	0.88955		34.6667	1.01814	33	0.91508	138	0.93097
33.8667	0.96738	36	0.95512	150	0.90353		29.35	1.00796	36	0.98188	150	0.88923		36.8	1.03036	36	0.89257	150	0.93037
38.0833	0.98337	36	0	162	0.88827		31.4333	1.00362	36	0				38.9333	1.01296	36	0
40.2	0.97804	42	0	174	0.88466		33.5167	1.00507	42	0				41.0833	1.01999	42	0
42.3	0.97385	48	0	186	0.87726		35.6	0.9848	48	0				43.2333	1.01592	48	0
44.4	0.98033	48	0.99042	198	0.86631		37.6667	0.99783	48	0.99135				45.35	1.01	48	1.00188
46.5167	0.9887	51	0.97536	210	0.86032		39.8333	0.99783	51	0.9833				47.5	1.01629	51	0.96901
48.6167	0.98413	54	0.95953	222	0.86006		41.9	0.99783	54	0.98255				49.65	0.99963	54	0.94417
50.7333	0.98718	57	0.95417	234	0.85794		43.9833	1	57	0.98188				51.7833	1.00185	57	0.92322
52.85	0.98099	60	0.92941	246	0.84331		46.0667	1	60	0.9745				53.9167	1.00333	60	0.88198
55.05	0.98223	60	0	258	0.84981		48.15	1.00072	60	0				56.0333	1.00296	60	0
57.25	0.98261	66	0	270	0.85137		50.2333	0.99711	66	0				58.1833	0.99	66	0
59.3333	0.97119	72	0	282	0.85469		52.3167	0.99204	72	0				60.3167	1.00777	72	0
61.45	0.97814	72	0.99881	294	0.84657		54.4	0.98915	72	0.98255				62.45	0.99111	72	1.00368
63.55	0.97385	75	0.97227	306	0.83773		56.4833	0.99132	75	0.9745				64.5833	1.00703	75	0.95731
65.65	0.98147	78	0.96096	318	0.83747		58.5667	0.99349	78	0.97115				66.7167	0.99889	78	0.92878
67.7667	0.96966	81	0.95797	330	0.82086		60.7167	0.99059	81	0.966				68.8667	1.01814	81	0.90837
69.8667	0.98413	84	0.94226	342	0.83821		62.7833	1	84	0.9581				70.9833	0.99667	84	0.86944
71.9833	0.98337	84	0	354	0.83016		64.8667	0.99566	84	0				73.1333	1.00222	84	0
74.0833	0.98109	90	0	366	0.82451		66.9333	1.00072	90	0				75.2667	0.99111	90	0
76.2	0.98147	96	0	378	0.82149		69.0167	1.00217	96	0				77.4167	1.00222	96	0
78.3	0.98147	96	0.98071	390	0.80872		71.1	1.00217	96	0.97599				79.55	0.99963	96	1.00205
80.3833	0.9771	99	0.9592	402	0.82123		73.1667	0.99276	99	0.97115				81.7	0.99556	99	0.98585
82.5333	0.97405	102	0.94988	414	0.82008		75.25	0.99204	102	0.966				83.85	0.9863	102	0.95072
84.6167	0.971	105	0.9318	426	0.80501		77.3333	0.99638	105	0.96115				85.9833	1.00222	105	0.91632
86.7167	0.97519	108	0.92433	438	0.79954		79.4167	0.99132	108	0.9581				88.1167	0.99741	108	0.89723
88.8167	0.98681	108	0	450	0.79941		81.5667	0.99349	108	0				90.2667	0.98593	108	0
90.9167	0.97748	114	0	462	0.80022		83.65	0.99059	114	0				92.4	0.98926	114	0
93	0.97377	120	0	474	0.80215		85.7167	0.99276	120	0				94.5333	1.00074	120	0
95.0833	0.96824	120	0.97929	486	0.79753		87.8	0.99783	120	0.96883				96.6667	0.97482	120	1.00103
97.1667	0.97215	123	0.9631	498	0.79764		89.8833	1	123	0.96854				98.8	1.00111	123	0.96592
99.2667	0.97215	126	0.94777	510	0.79679		91.95	1.00289	126	0.94706				100.933	0.99074	126	0.93917
101.367	0.96996	129	0.93632				94.0333	1.00217	129	0.94289				103.067	0.9963	129	0.904
103.467	0.97491	132	0.92335				96.1167	1	132	0.94154				105.25	0.99556	132	0.86002
105.617	0.97301	132	0				104.5	0.99566	132	0				107.383	0.98482	132	0
107.817	0.97367	141	0				106.6	1.00098	141	0				109.533	0.99445	141	0
110	0.97443	144	0				108.683	0.99158	144	0				111.683	1.00555	144	0
112.183	0.97052	144	0.96917				110.767	1.00098	144	0.96928				113.8	0.99334	144	0.99032
114.383	0.97319	147	0.9512				112.85	0.99664	147	0.95593				115.933	0.99445	147	0.97533
116.567	0.9689	150	0.94142				114.933	1.00171	150	0.95057				118.083	0.99	150	0.95067
118.767	0.96966	153	0.93916				117.033	1.00026	153	0.94572				120.217	0.98371	153	0.91733
120.95	0.95862	156	0.92279				119.117	0.99664	156	0.94222				122.35	0.99889	156	0.88687
123.15	0.96395	156	0				121.2	0.98579	156	0				124.5	0.97779	156	0
125.333	0.97499	162	0				123.3	1.00026	162	0				126.633	0.99593	162	0
127.517	0.96738	168	0				125.383	0.99085	168	0				128.783	0.98408	168	0
129.717	0.97081	168	0.96893				127.45	0.99085	168	0.95176				130.933	0.97964	168	1.00006
131.9	0.96814	171	0.96441				129.533	0.9952	171	0.94661				133.083	0.98149	171	0.96295
134.1	0.96281	174	0.94764				131.617	0.99447	174	0.94222				135.233	0.96705	174	0.94837
136.283	0.96928	177	0.93571				133.717	0.9923	177	0.93521				137.367	0.98704	177	0.91443
138.467	0.96243	180	0.92347				135.8	0.99954	180	0.93111				139.517	0.98445	180	0.87019
140.65	0.9689	180	0				137.883	0.99809	180	0				141.633	0.97223	180	0
142.75	0.96672	186	0				139.983	0.99592	186	0				143.783	0.9652	186	0
144.85	0.96433	192	0				142.05	0.99881	192	0				145.967	0.96779	192	0
146.95	0.96395	192	0.94394				144.2	0.99421	192	0.94289				148.117	0.98075	192	1.00006
149.067	0.97576	195	0.93469				146.283	0.97829	195	0.94154				150.283	0.98556	195	0.97857
151.167	0.97253	198	0.92084				148.35	0.98046	198	0.93685				152.433	0.98371	198	0.91248
153.283	0.96281	201	0.91571				150.433	0.98553	201	0.93662				154.567	0.97075	201	0.88417
155.383	0.96796	204	0.90492				152.517	0.99855	204	0.92566				156.683	0.98001	204	0.85326
157.5	0.97824	204	0				154.6	0.99276	204	0				158.833	0.97149	204	0
159.6	0.97453	210	0				156.667	0.97612	210	0				160.983	0.96816	210	0
161.7	0.97024	216	0				158.75	0.98263	216	0				163.117	0.97001	216	0
163.8	0.97681	216	0.9356				160.833	0.97685	216	0.93685				165.283	0.98075	216	1.00044
165.933	0.97552	219	0.92835				162.9	0.9848	219	0.91679				167.417	0.96446	219	0.9632
168.1	0.97062	222	0.91398				165.033	0.97974	222	0.91411				169.55	0.96853	222	0.9208
170.3	0.97491	225	0.90827				167.117	0.98408	225	0.91373				171.683	0.96668	225	0.89366
172.483	0.97529	228	0.90142				169.2	0.9725	228	0.90538				173.833	0.96483	228	0.8716
174.667	0.9681	228	0				171.283	0.96889	228	0				175.983	0.97927	228	0
176.867	0.9796	234	0				173.35	0.98119	234	0				178.117	0.98371	234	0
179.05	0.97138	240	0				175.433	0.97612	240	0				180.25	0.96927	240	0
181.25	0.96758	240	0.93156				177.517	0.98119	240	0.93096				182.4	0.97038	240	1.00029
183.45	0.97052	243	0.91834				179.583	0.97829	243	0.92745				184.533	0.97075	243	0.96158
185.633	0.96976	246	0.90083				181.667	0.97323	246	0.9238				186.683	0.95927	246	0.93504
187.733	0.97243	249	0.89763				183.75	0.98046	249	0.91873				188.817	0.97001	249	0.89717
189.833	0.97319	252	0.87591				185.85	0.97829	252	0.91403				190.967	0.97445	252	0.86185
191.95	0.97776	252	0				187.933	0.97033	252	0				193.183	0.96779	252	0
194.05	0.97624	258	0				190.033	0.95297	258	0				195.35	0.98149	258	0
196.167	0.977	264	0				192.117	0.95948	264	0				197.483	0.9652	264	0
198.267	0.98614	264	0.92656				194.183	0.98408	264	0.90434				199.7	0.96668	264	1.00002
200.367	0.96595	267	0.91126				196.267	0.9725	267	0.89644				201.833	0.96853	267	0.96957
202.467	0.97471	270	0.90496				198.333	0.97829	270	0.88831				203.983	0.96335	270	0.92468
204.567	0.97301	273	0.88243				200.417	0.9725	273	0.88287				206.133	0.97223	273	0.89655
206.683	0.97082	276	0.8749				202.483	0.97395	276	0.87578				208.25	0.9652	276	0.86401
208.783	0.97263	276	0				204.667	0.94935	276	0				210.4	0.96705	276	0
210.933	0.96405	282	0				206.75	0.96527	282	0				212.533	0.96779	282	0
213.117	0.97052	288	0				208.833	0.95803	288	0				214.683	0.96816	288	0
215.2	0.96976	288	0.93453				210.917	0.95876	288	0.89673				216.817	0.97038	288	0.99567
217.317	0.97052	291	0.91725				212.983	0.95297	291	0.89114				218.967	0.96964	291	0.96432
219.417	0.97014	294	0.90015				215.067	0.9602	294	0.88712				221.117	0.95298	294	0.93701
221.533	0.96557	297	0.89068				217.133	0.95297	297	0.886				223.25	0.97112	297	0.9031
223.633	0.96976	300	0.87502				219.217	0.96093	300	0.88518				225.383	0.95964	300	0.85175
225.75	0.97052	300	0				221.3	0.94863						227.517	0.96742
227.85	0.96633	306	0				223.383	0.95586						229.65	0.96742
229.95	0.96938	312	0				225.533	0.94935						231.783	0.96668
232.067	0.96557	312	0.91834				227.617	0.95224						233.917	0.97631
234.167	0.96786	315	0.8932				229.7	0.95224						236.067	0.95705
236.267	0.96938	318	0.88072				231.783	0.94863						238.2	0.95076
238.383	0.96595	321	0.87763				233.85	0.95586						240.35	0.96372
240.55	0.96938	324	0.87146				235.933	0.94284						242.467	0.96483
242.733	0.96595	324	0				238.017	0.9356						244.617	0.96298
244.917	0.96976	330	0				240.083	0.93415						246.767	0.95483
247.117	0.97319	336	0				242.167	0.93705						248.917	0.96187
249.317	0.97052	336	0.91335				244.25	0.93705						251.067	0.95853
251.4	0.96976	339	0.89443				246.4	0.93271						253.217	0.95372
253.5	0.97258	342	0.88762				248.467	0.93198						255.35	0.95742
255.6	0.97601	345	0.87726				250.55	0.93198						257.483	0.96483
257.717	0.97296	348	0.85063				252.633	0.92836						259.617	0.95594
259.817	0.97334	348	0				254.717	0.92836						261.767	0.95557
261.933	0.97563	354	0				256.783	0.92692						263.917	0.97816
264.033	0.97372	360	0				258.867	0.92475						268.183	0.95409
266.133	0.97296	360	0.9068				260.95	0.92764						270.333	0.95631
268.233	0.97372	363	0.88205				263.017	0.92258						276.75	0.97297
270.35	0.97296	366	0.87467				265.1	0.92475						278.883	0.96261
272.45	0.97449	369	0.86991				267.183	0.92402						281.017	0.9378
274.567	0.97106	372	0.85289				269.25	0.92619						283.183	0.9615
276.75	0.96915	372	0				271.333	0.92258						285.35	0.95076
278.85	0.97068	378	0				273.417	0.92185						287.517	0.95409
280.95	0.96078	384	0				275.5	0.91751						289.65	0.95705
283.05	0.97487	384	0.89418				277.567	0.91968						291.783	0.95631
285.15	0.97144	387	0.8752				279.65	0.91534						293.933	0.95594
287.267	0.96954	390	0.86443				281.733	0.91534						296.067	0.95298
289.367	0.9703	393	0.8576				283.8	0.89797						298.2	0.94891
291.483	0.96839	396	0.84015				285.967	0.91027						300.333	0.94298
293.583	0.97182	396	0				288.05	0.92041						302.467	0.9552
295.7	0.9703	402	0				290.117	0.90883						308.867	0.93669
297.8	0.96725	408	0				292.2	0.8987						311	0.9615
299.917	0.96992	408	0.88739				294.283	0.8987
302.033	0.96839	411	0.86917				296.35	0.89725
304.217	0.96801	414	0.86023				298.433	0.89653
306.4	0.9703	417	0.85431				300.517	0.8958
308.6	0.96915	420	0.83051
310.7	0.97021	420	0
312.833	0.96841	426	0
314.933	0.97384	432	0
316.933	0.97529	432	0.88608
326.583	0.96192	435	0.8724
328.783	0.96947	438	0.86455
330.933	0.96791	441	0.8407
333.05	0.96543	444	0.83658
335.167	0.97	444	0
337.283	0.97485	450	0
339.4	0.97676	456	0
341.533	0.97828	456	0.89051
343.65	0.98056	459	0.87526
345.8	0.97056	462	0.85154
348.017	0.9797	465	0.84011
350.117	0.98237	468	0.83227
352.217	0.9778	468	0
354.317	0.98427	474	0
356.433	0.98389	480	0
358.55	0.98037	480	0.88109
360.667	0.97589	483	0.85098
362.767	0.97798	486	0.83369
364.9	0.97447	489	0.82599
367.017	0.97113	492	0.82478
369.15	0.98427	492	0
371.25	0.97551	498	0
373.333	0.97361	504	0
375.417	0.96942	504	0.88906
377.533	0.96866	507	0.86384
379.633	0.97171	510	0.8511
381.717	0.97247	513	0.83039
383.8	0.97437	516	0.81468
385.9	0.96904	516	0
388.083	0.97856	522	0
390.183	0.96599	528	0
392.267	0.97305	528	0.8793
394.333	0.97008	531	0.86872
396.417	0.96714	534	0.84658
398.5	0.9698	537	0.83842
400.567	0.97685	540	0.82384
402.667	0.98275	540	0
406.833	0.96142	546	0
408.917	0.97742	552	0
411	0.96409	552	0.88775
413.083	0.97399	555	0.86697
415.167	0.96485	558	0.85494
417.3	0.96333	561	0.8361
419.383	0.9797	564	0.82771
421.483	0.9719	564	0
423.567	0.96599	570	0
425.667	0.96752	576	0
427.75	0.9599	576	0.87704
429.85	0.96714	579	0.85943
431.95	0.96676	582	0.84968
434.05	0.95838	585	0.82969
436.15	0.96295	588	0.81699
438.233	0.96676	588	0
440.333	0.97353	594	0
442.417	0.96295	600	0
444.517	0.96485	600	0.86811
446.617	0.97666	603	0.84479
448.717	0.97419	606	0.83842
450.8	0.96295	609	0.8203
452.9	0.96724	612	0.81705
454.983	0.96181	612	0
457.067	0.96219	618	0
459.15	0.96647	624	0
461.283	0.96838	624	0.86954
463.383	0.97162	627	0.84003
465.467	0.97657	630	0.83392
467.533	0.97114	633	0.8281
469.633	0.97457	636	0.81577
471.7	0.97248	636	0
473.8	0.96409	642	0
475.933	0.97477	648	0
478.017	0.96457	648	0.85895
480.117	0.96685	651	0.83884
482.2	0.97629	654	0.81408
484.283	0.9599	657	0.80194
486.383	0.97248	660	0.79051
488.467	0.97419	660	0
490.583	0.97629	666	0
492.683	0.96962	672	0
494.8	0.97667	672	0.86418
496.917	0.97028	675	0.84978
499.017	0.97276	678	0.83657
501.133	0.96838	681	0.82416
503.25	0.97487	684	0.81635
505.367	0.97285	684	0
507.533	0.97477	690	0
509.617	0.96609	696	0
511.717	0.97172	696	0.85895
513.8	0.96505	699	0.83884
515.9	0.96667	702	0.82847
518	0.97457	705	0.81941
520.083	0.97477	708	0.80514
522.3	0.97038	708	0
524.383	0.96705	714	0
526.467	0.9647	720	0
528.55	0.96819	720	0.85073
530.633	0.96819	723	0.83587
532.733	0.96819	726	0.82087
534.867	0.97048	729	0.81347
536.967	0.96934	732	0.80163
539.067	0.97238	732	0
541.167	0.97238	738	0
543.267	0.9749	744	0
545.367	0.97391	744	0.85537
547.467	0.9702	747	0.83166
549.55	0.96896	750	0.82284
551.667	0.96896	753	0.801
553.75	0.96667	756	0.79657
555.833	0.97076	756	0
557.933	0.97563	762	0
560.033	0.96553	768	0
562.1	0.96629	768	0.8436
564.2	0.96553	771	0.81359
566.283	0.95639	774	0.80432
568.367	0.96363	777	0.79552
570.433	0.94725	780	0.78657
572.583	0.9621	780	0
574.683	0.96743	786	0
576.767	0.96172	792	0
578.85	0.96248	792	0.85001
580.933	0.9621	795	0.83658
583.017	0.96972	798	0.81837
585.167	0.96248	801	0.80552
587.267	0.96134	804	0.79566
589.367	0.96401	804	0
591.45	0.95944	810	0
593.533	0.96248	816	0
595.617	0.95906	816	0.8497
597.75	0.95944	819	0.83141
599.833	0.95563	822	0.8256
601.917	0.97733	825	0.80537
604	0.95487	828	0.78833
606.1	0.96248	828	0
610.3	0.95715	834	0
612.383	0.95715	840	0
614.467	0.96477	840	0.83317
616.55	0.95487	843	0.8157
620.767	0.96401	846	0.80249
622.883	0.95525	849	0.7927
625.117	0.9602	852	0.781
627.233	0.96591	852	0
629.35	0.95487	858	0
631.45	0.96058	864	0
635.667	0.95906	864	0.83902
639.867	0.95639	867	0.81249
641.95	0.96667	870	0.79297
646.1	0.96048	873	0.78242
648.167	0.96439	876	0.77082
652.417	0.95449	876	0
654.517	0.95677	882	0
656.617	0.95715	888	0
658.7	0.96096	888	0.83262
660.8	0.95106	891	0.81255
662.917	0.95144	894	0.792
664.983	0.95563	897	0.78077
667.083	0.94801	900	0.77913
669.183	0.95791	900	0
671.267	0.9442	906	0
673.35	0.9503	912	0
675.483	0.94915	912	0.83478
677.567	0.95372	915	0.81825
679.667	0.94954	918	0.79633
681.75	0.94687	921	0.78023
683.833	0.94839	924	0.7715
685.917	0.94915	924	0
688.017	0.94763	930	0
690.117	0.94839	936	0
692.2	0.94839	936	0.8478
694.267	0.94344	939	0.81825
696.367	0.94915	942	0.79241
698.467	0.96515	945	0.7808
700.6	0.95983	948	0.7715
702.7	0.93849	948	0
704.8	0.93164	954	0
706.883	0.94763	960	0
708.967	0.94268	960	0.82486
713.2	0.92707	963	0.80927
715.3	0.95487	966	0.79999
717.383	0.94344	969	0.78032
719.467	0.95106	972	0.77322
721.55	0.94497	972	0
723.65	0.95449	978	0
725.767	0.94497	984	0
727.833	0.94915	984	0.82249
729.933	0.94801	987	0.8127
732.017	0.9522	990	0.79032
734.1	0.94535	993	0.78538
736.183	0.9423	996	0.77732
738.333	0.94116	996	0
740.417	0.93583	1002	0
742.5	0.93316	1008	0
744.583	0.94611	1008	0.82858
746.667	0.94288	1011	0.8027
748.75	0.95334	1014	0.79002
750.9	0.94059	1017	0.78784
753	0.9305	1020	0.7748
757.2	0.93659	1020	0
761.4	0.93955	1026	0
763.517	0.95258	1032	0
765.75	0.94497
767.867	0.93554
772.067	0.94478
774.167	0.94669
776.25	0.93278
778.35	0.93773
782.5	0.9425
784.583	0.94212
786.667	0.94707
790.917	0.94935
793.017	0.93755
795.117	0.94364
797.2	0.93602
799.283	0.9504
801.383	0.93145
806.95	0.93793
809.05	0.93145
811.15	0.94594
813.267	0.93945
815.367	0.92841
817.483	0.93679
819.583	0.93184
821.7	0.93717
823.8	0.93412
825.917	0.94745
828.017	0.94765
830.133	0.94097
832.233	0.93889
834.333	0.93993
836.433	0.93965
838.533	0.93889
840.617	0.94136
842.75	0.93736
846.917	0.93003
849	0.93841
851.083	0.93594
853.167	0.93861
855.317	0.94145
857.383	0.93193
859.467	0.94184
861.567	0.92318
863.633	0.92127
865.717	0.9327
867.833	0.93041
869.917	0.93917
872	0.91594
874.083	0.91861
876.167	0.92241
878.267	0.92089
880.4	0.93841
882.5	0.91366
884.6	0.92851
886.683	0.91594
888.767	0.91975
890.85	0.92508
893	0.91899
895.1	0.92356
897.2	0.91518
899.283	0.92736
901.383	0.91023
903.5	0.91708
905.583	0.92318
907.667	0.9365
909.733	0.90947
911.817	0.92813
913.9	0.91708
915.967	0.93041
918.15	0.91784
922.317	0.91937
924.4	0.90804
926.467	0.91602
928.55	0.9166
930.7	0.90023
932.8	0.91508
934.9	0.90223
939.117	0.91775
941.233	0.90985
943.317	0.90556
945.433	0.91452
947.533	0.91241
949.633	0.91462
951.733	0.90919
953.833	0.91241
955.917	0.9067
958.017	0.91318
960.117	0.91775
962.233	0.90213
964.333	0.90442
966.433	0.90632
968.533	0.90784
970.633	0.90937
972.75	0.90366
974.85	0.90975
976.967	0.91394
979.05	0.90099
981.167	0.9067
983.267	0.90023
985.383	0.90404
987.483	0.9048
989.583	0.90784
991.7	0.91013
993.8	0.90061
995.917	0.90213
998	0.90604
1002.22	0.90871
1004.33	0.91299
1006.42	0.91584
1008.53	0.90632
1010.62	0.91832
1012.72	0.9165
1016.93	0.90708
1019.03	0.90756
1021.13	0.90327
1025.35	0.89947
1027.43	0.89814
1029.53	0.90289
1031.63	0.91013
1033.73	0.90947
1037.92	0.90518
1040.03	0.90061
1042.13	0.90766
1044.23	0.89909
1046.33	0.89852
1048.45	0.90632
1052.67	0.89337
1054.77	0.91394
1056.85	0.90119
1061.07	0.90251
1063.15	0.90442
1065.27	0.89604
1069.47	0.90175
1073.67	0.90327
1077.87	0.89414
1079.97	0.89223
1082.07	0.90061
1084.18	0.90746
1086.3	0.90251
1088.42	0.90251
1092.63	0.90137
1096.85	0.89119
1098.93	0.90319
1101.03	0.89033
1103.13	0.885
1105.25	0.885
1107.35	0.88385
1111.57	0.88652
1115.77	0.88119
1117.85	0.88842
1120	0.88842
1122.1	0.88538
1124.22	0.8948
1126.32	0.89738
1130.52	0.89281
1132.67	0.89891
1134.77	0.90594
1136.88	0.88919
1138.97	0.88614
1141.08	0.89223
1143.18	0.88043
1147.4	0.88195
1149.52	0.88157
1151.62	0.89947
1153.72	0.89299
1155.82	0.90061
1157.93	0.8989
1160.05	0.89033
1164.25	0.88142
1166.35	0.88462
1168.47	0.88652
1170.58	0.89261
1172.68	0.89014
1174.78	0.89299
1176.9	0.88319
1181.1	0.8751
1183.2	0.88033
1185.3	0.87814
1187.4	0.8751
1189.52	0.885
1193.73	0.87662
1195.85	0.88271
1197.95	0.87433
1200.05	0.87014
1204.28	0.87814
1206.38	0.88919
1208.53	0.8751
1210.63	0.87976
1212.73	0.88271
1214.83	0.87624
1221.13	0.88195
1223.23	0.87433
1225.33	0.88842
1227.43	0.87433
1229.53	0.88614
1231.65	0.88566
1232.87	0.89185
1234.98	0.87586
1237.08	0.88576
1239.18	0.89127
1241.28	0.88558
1243.38	0.88971
1245.5	0.87281
1247.6	0.88798
1249.7	0.87091
1251.8	0.8869
1253.92	0.885
1256.05	0.87548
1258.15	0.89985
1260.25	0.87586
1262.35	0.88157
1264.47	0.87395
1266.57	0.88195
1268.67	0.877
1270.78	0.88347
1272.88	0.8789
1274.98	0.88309
1277.08	0.88119
1279.18	0.86519
1281.3	0.88652
1283.42	0.87738
1285.5	0.87624
1287.62	0.88005
1289.72	0.87852
1291.82	0.87814
1293.92	0.88766
1296.02	0.87243
1298.12	0.88423
1300.23	0.87329
1302.35	0.87854
1304.45	0.88043
1306.57	0.87852
1308.65	0.88157
1310.77	0.8888
1314.97	0.87405
1317.05	0.87291
1319.22	0.88766
1321.32	0.88728
1323.43	0.88071
1325.53	0.86786
1327.63	0.88423
1329.73	0.869
1333.97	0.85758
1336.07	0.885
1338.17	0.85682
1340.27	0.85529
1342.37	0.87776
1344.47	0.8671
1346.58	0.85844
1348.68	0.85958
1350.78	0.85682
1352.88	0.85738
1354.98	0.86558
1357.13	0.85567
1359.23	0.85586
1363.42	0.86062
1367.6	0.85804
1369.77	0.86253
1371.88	0.86481
1373.98	0.86443
1376.08	0.86062
1378.18	0.86177
1380.3	0.86538
1382.4	0.86481
1384.5	0.86976
1386.62	0.85205
1388.72	0.86215
1390.83	0.84311
1392.93	0.86367
1395.08	0.84387
1397.18	0.86329
1399.28	0.84463
1401.4	0.85758
1403.5	0.83968
1405.6	0.86519
1407.72	0.84806
1409.95	0.8511
1412.03	0.84806
1414.13	0.85395
1418.33	0.84273
1420.45	0.84044
1422.57	0.86177
1424.67	0.87051
1426.77	0.8751
1428.87	0.84854
1430.97	0.87624
1433.08	0.84559
1435.2	0.8671
1437.3	0.84768
1439.42	0.86481
1441.53	0.85331
1443.65	0.85486
1447.83	0.84033
1449.93	0.83778
1454.17	0.86177
1458.42	0.84501
1462.7	0.85948
1464.82	0.84615
1469.02	0.84463
1471.13	0.86253
1475.37	0.86672
1477.47	0.84349
1481.65	0.85758
1483.75	0.84958
1488	0.85834
1490.1	0.8492
1494.3	0.85491
1498.53	0.84577
1502.73	0.85948
1506.95	0.84349
1509.03	0.83816
1513.27	0.86405
1517.45	0.84196
1519.55	0.85872
1523.78	0.83778
1527.97	0.84387
1530.05	0.86786
1534.23	0.84273
1536.45	0.85605
1540.62	0.84235
1544.82	0.8393
1549.1	0.85872
1551.22	0.86291
1553.3	0.8511
1557.53	0.84768
1559.63	0.85377
1563.83	0.84273
1565.95	0.82597
1568.07	0.83968
1570.18	0.86824
1572.28	0.82559
1574.4	0.8591
1576.48	0.84577
1580.7	0.85149
1584.9	0.84692
1587.05	0.83321
1591.22	0.86253
1595.43	0.84158
1597.53	0.84463
1606.02	0.85605
1610.22	0.83587
1612.35	0.86367
1616.55	0.84996
1618.65	0.8572
1622.85	0.85225
1627.2	0.8294
1629.3	0.86938
1631.4	0.84463
1635.62	0.8591
1639.9	0.85682
1644.12	0.85453
1648.32	0.85415
1652.57	0.85149
1658.87	0.85415
1663.12	0.85453
1667.33	0.83206
1671.57	0.86177
1675.8	0.8511
1680.02	0.85415
1684.22	0.85072
1688.55	0.85225
1692.78	0.84996
1694.9	0.85072
1697.02	0.85567
1699.13	0.8492
1701.25	0.87053
1703.48	0.87433
1705.58	0.85796
1707.7	0.83435
1709.82	0.85834
1711.9	0.84311
1714.02	0.85682
1716.18	0.84768
1720.37	0.86748
1724.53	0.84349
1728.7	0.83854
1730.78	0.83473
1732.9	0.85986
1734.98	0.84349
1739.27	0.8492
1743.42	0.84501
1745.5	0.85529
1747.6	0.83968
1751.92	0.84996
1754	0.85986
1758.17	0.84158
1760.27	0.86672
1762.35	0.85187
1764.57	0.82902
1766.65	0.85225
1768.75	0.8313
1770.82	0.83397
1772.9	0.8492
1775	0.82864
1777.08	0.85834
1779.17	0.83835
1781.27	0.84718
1783.37	0.8572
1785.45	0.8313
1787.55	0.84768
1789.62	0.83511
1791.7	0.85225
1793.77	0.83359
1795.83	0.8473
1798.03	0.8395
1800.1	0.83473
1804.23	0.84958
1806.32	0.84082
1808.4	0.8473
1810.48	0.82407
1814.65	0.85187
1816.72	0.84349
1818.8	0.84235
1820.88	0.84235
1822.95	0.8492
1825.03	0.83359
1827.12	0.83016
1829.25	0.84958
1831.33	0.83283
1833.42	0.83206
1837.57	0.84539
1839.62	0.8374
1841.7	0.82559
1843.78	0.83168
1845.87	0.839
1847.95	0.85101
1850.03	0.8313
1852.12	0.8473
1854.12	0.84044
1856.25	0.8393
1860.4	0.84425
1862.5	0.84425
1864.58	0.83701
1866.67	0.84254
1868.75	0.83587
1870.83	0.84463
1874.98	0.83759
1877.05	0.83625
1879.13	0.84539
1881.22	0.83968
1883.28	0.83168
1885.37	0.83986
1887.45	0.83321
1891.6	0.84768
1893.67	0.85415
1895.75	0.83625
1897.83	0.84692
1899.9	0.83549
1904.05	0.84653
1906.13	0.8374
1908.2	0.8412
1910.27	0.83625
1912.35	0.8393
1914.43	0.83549
1916.5	0.83892
1918.57	0.83816
1922.72	0.83511
1924.85	0.84082
1929.02	0.83549
1931.18	0.83778
1931.67	0.84196
1936.5	0.83168
1938.92	0.8412
1941.33	0.83473
1943.73	0.81835
1946.15	0.82673
1948.57	0.82673
1950.98	0.83968
1953.42	0.8473
1955.82	0.83778
1958.23	0.8412
1960.63	0.83511
1963.05	0.83587
1965.48	0.84425
1967.92	0.8334
1970.32	0.83092
1972.73	0.82026
1974.5	0.83206
1976.6	0.83816
1978.68	0.83473
1980.77	0.84044
1982.85	0.83359
1984.93	0.83244
1987	0.83244
1989.08	0.83587
1991.15	0.83854
1993.23	0.8294
1995.32	0.82331
1997.38	0.82988
1999.47	0.83435
2001.55	0.83587
2003.62	0.83359
2005.7	0.8395
2007.77	0.84501
2009.85	0.83092
2011.93	0.83417
2014	0.82788
2016.07	0.83968
2018.15	0.82788
2020.23	0.82178
2022.3	0.84301
2024.37	0.83645
2026.45	0.83607
2028.53	0.82531
2032.67	0.82663
2034.73	0.82749
2036.82	0.83168
2038.95	0.84112
2041.03	0.85567
2043.12	0.84235
2045.28	0.84273
2045.77	0.84463
2048.18	0.83655
2050.6	0.82703
2053.02	0.8335
2055.43	0.82589
2057.83	0.83122
2060.25	0.82817
2062.67	0.8297
2065.08	0.82817
2067.52	0.82893
2069.92	0.82855
2072.33	0.83008
2074.73	0.82665
2077.15	0.82703
2079.58	0.82855
2082.02	0.82779
2084.42	0.82855
2086.83	0.8297
2089.17	0.82701
2091.25	0.82254
2093.48	0.82587
2095.57	0.82463
2099.73	0.82625
2101.83	0.82539
2103.92	0.83968
2106.13	0.83168
2110.32	0.83321
2112.38	0.84768
2116.57	0.83625
2118.65	0.84692
2120.73	0.83549
2124.93	0.8374
2127.02	0.8412
2129.12	0.83625
2131.18	0.8393
2133.27	0.83549
2135.33	0.83892
2137.4	0.83816
2139.6	0.83511
2141.67	0.84082
2143.73	0.83549
2147.88	0.83778
2149.97	0.84196
2152.05	0.83168
2154.15	0.8412
2158.28	0.83473
2162.45	0.82673
2164.52	0.82673
2166.6	0.83968
2170.82	0.83778
2172.9	0.8412
2174.98	0.83511
2177.07	0.83587
2181.18	0.84425
2185.35	0.83092
2187.43	0.82026
2189.52	0.83206
2191.6	0.83816
2193.68	0.83473
2195.68	0.84044
2197.82	0.83359
2199.88	0.83244
2204.07	0.83244
2206.15	0.83587
2208.23	0.83854
2210.32	0.8294
2212.4	0.82331
2214.47	0.81988
2218.62	0.83435
2220.7	0.83587
2222.78	0.83359
2226.93	0.84501
2229.02	0.83092
2235.23	0.82788
2237.32	0.83968
2239.4	0.82788
2241.47	0.82178
2247.7	0.81645
2249.77	0.81607
2251.83	0.81531
2253.92	0.81683
2258.07	0.82749
2260.13	0.83168
2262.2	0.81112
2264.28	0.8195
2268.5	0.82346
2270.58	0.80693
2272.75	0.82727
2273.23	0.83446
2275.65	0.82655
2278.07	0.81703
2280.48	0.8235
2282.9	0.81589
2285.3	0.82122
2287.72	0.81817
2290.13	0.8197
2292.55	0.81817
2294.98	0.81893
2297.38	0.81855
2299.8	0.82008
2302.2	0.81665
2304.62	0.81703
2307.05	0.81855
2309.48	0.81779
2311.88	0.81855
2314.3	0.8197
2316.7	0.8197
2319.12	0.8235
2321.53	0.83607
2323.95	0.81436
2326.35	0.82312
2328.77	0.81474
2331.17	0.82008
2333.6	0.81931
2336.02	0.81589
2338.45	0.8216
2340.87	0.81741
2343.25	0.81931
2345.67	0.81817
2348.08	0.81779
2350.52	0.81474
2352.92	0.81513
2355.32	0.81398
2357.75	0.81436
2360.15	0.81855
2362.53	0.81551
2364.93	0.81474
2367.37	0.81665
2369.83	0.81513
2372.27	0.81474
2374.68	0.81398
2377.12	0.81094
2379.53	0.81474
2381.95	0.81018
2384.37	0.81551
2386.78	0.81208
2389.17	0.81741
2391.58	0.81132
2394	0.81513
2396.42	0.81094
2398.85	0.8136
2401.25	0.81208
2403.67	0.81436
2406.07	0.80979
2408.48	0.81627
2410.87	0.81284
2413.28	0.81018
2415.67	0.81246
2418.08	0.80941
2420.5	0.81627
2422.92	0.81094
2425.32	0.8136
2427.73	0.81056
2430.15	0.8117
2432.55	0.81056
2435	0.81208
2437.43	0.81208
2439.83	0.81322
2442.25	0.81322
2444.65	0.81284
2447.07	0.81284
2449.48	0.81551
2451.93	0.81474
2454.35	0.81589
2456.75	0.81284
2459.15	0.81551
2461.57	0.81132
2463.95	0.81551
2466.38	0.81398
2466.88	0.81018
2468.93	0.81398
2471.18	0.81436
2473.43	0.81589
2475.68	0.81208
2477.95	0.81551
2480.37	0.81094
2482.8	0.81589
2485.23	0.80979
2487.63	0.81246
2490.05	0.8136
2492.45	0.8117
2494.87	0.80979
2497.27	0.81018
2499.68	0.81056
2502.1	0.8117
2504.48	0.81474
2506.9	0.80979
2509.3	0.81398
2511.73	0.80827
2514.17	0.8136
2516.57	0.80484
2518.97	0.80256
2521.38	0.81513
2523.78	0.80522
2526.22	0.80941
2528.63	0.80979
2530.85	0.81094
2533.08	0.80751
2535.33	0.81018
2537.58	0.80865
2539.82	0.80561
2544.65	0.82046
2549.48	0.81132
2554.28	0.81779
2556.7	0.79875
2559.08	0.80446
2563.93	0.80218
2566.38	0.80294
2568.8	0.79532
2571.23	0.79152
2573.63	0.8117
2576.07	0.80799
2578.5	0.80923
2580.93	0.80903
2583.33	0.80256
